# Supplementary material for: Single-housing–induced islet epigenomic changes are related to polymorphisms in diabetic KK mice
Source: Life Sci Alliance. 2024 Jun 14;7(8):e202302099. doi: 10.26508/lsa.202302099 (PMC11178941; doi:10.26508/lsa.202302099)
Supplement: Supplementary file 1 [file LSA-2023-02099_TableS1.xlsx]

## Sheet: Supplemental Table S1
Table S1. Differentially expressed genes in pancreatic islets derived from singly housed KK mice.
Rank	Gene name	Read count (KK-GH)	Read count (KK-SH)	Direction	Fold change	Probability threshold
1	Steap4	6475	170	Downregulated	0.0270097	1
2	Serpina3h	4753	165	Downregulated	0.035713	0.999994
3.5	Hbb-bs	1741	0	Downregulated	0	0.99998
3.5	Hbb-b1	12	1677	Upregulated	143.768	0.99998
5	Cfb	1692	50	Downregulated	0.0304004	0.999968
6	Lcn2	1101	8	Downregulated	0.00747502	0.999924
7	Lamb3	1093	11	Downregulated	0.0103534	0.999921
8	Snurf	37	929	Upregulated	25.83	0.999895
9	Reg3b	4822	296	Downregulated	0.0631501	0.999868
10	Crybb3	1148	64	Downregulated	0.0573519	0.999857
11	Gm4070	646	3	Downregulated	0.00477748	0.99983
12	Pigr	1586	103	Downregulated	0.0668104	0.999766
13	Akap2	462	0	Downregulated	0	0.999725
14	Amy1	1042	72	Downregulated	0.0710845	0.999658
15	Gm5771	468	27	Downregulated	0.059351	0.99962
16	Amd1	234	2778	Upregulated	12.2131	0.999518
17.5	Ccl28	607	46	Downregulated	0.0779613	0.999436
17.5	Reg2	2706	221	Downregulated	0.0840184	0.999436
19	Prss3	1310	116	Downregulated	0.0910954	0.999102
20	Casp4	272	20	Downregulated	0.0756434	0.998977
21	Gbp6	481	42	Downregulated	0.0898285	0.998965
22	Gbp11	216	11	Downregulated	0.05239	0.998904
23	C4b	1271	121	Downregulated	0.0979376	0.998816
24	Vip	499	46	Downregulated	0.0948347	0.998699
25	Gm6644	113	1064	Upregulated	9.68664	0.998564
26	Serpina3n	727	72	Downregulated	0.101884	0.998512
27	Apoo-ps	0	172	Upregulated	#DIV/0!	0.998447
28	Gbp8	258	25	Downregulated	0.0996851	0.998003
29	Gm9767	155	0	Downregulated	0	0.99781
30	Serpina3i	172	13	Downregulated	0.0777544	0.997579
31	Gm5409	140	0	Downregulated	0	0.997064
32.5	Gm10334	433	51	Downregulated	0.121169	0.997056
32.5	Ceacam10	434	51	Downregulated	0.12089	0.997056
34	Dpt	240	29	Downregulated	0.124307	0.996091
35	Dmbt1	26437	3615	Downregulated	0.140671	0.995719
36	Gp2	5605	790	Downregulated	0.144998	0.995444
37	Amy2b	14413	2048	Downregulated	0.146179	0.995316
38	Cnr1	222	29	Downregulated	0.134386	0.994909
39	Try5	36791	5375	Downregulated	0.150296	0.994857
40	Gbp10	126	10	Downregulated	0.0816468	0.994462
41	Cuzd1	2533	375	Downregulated	0.152302	0.994459
42	Reg3d	180	23	Downregulated	0.131451	0.994289
43	Tmem200a	175	25	Downregulated	0.146964	0.992874
44	Cebpd	1331	213	Downregulated	0.164631	0.992705
45	Klk1b5	156	21	Downregulated	0.138486	0.99255
46	Try10	2049	334	Downregulated	0.167693	0.992053
47	Itih4	123	14	Downregulated	0.117093	0.991652
48	Pakap	75	420	Upregulated	5.761	0.99117
49	Aqp1	372	62	Downregulated	0.171458	0.991067
50	Pla2g1b	315	52	Downregulated	0.169825	0.991061
51	Aldh1l1	130	17	Downregulated	0.134529	0.990667
52	Klk1	3655	629	Downregulated	0.177041	0.990433
53	Tgm3	139	20	Downregulated	0.148022	0.990386
54	Spink1	208	35	Downregulated	0.173107	0.989854
55	Prss1	102	9	Downregulated	0.0907721	0.989705
56	Try4	56267	10107	Downregulated	0.18479	0.989187
57	Amy2a2	259094	46866	Downregulated	0.186085	0.988781
58	Ctrb1	63876	11635	Downregulated	0.187387	0.988772
59.5	Rnase1	8685	1590	Downregulated	0.188338	0.988462
59.5	Cpa1	48445	8879	Downregulated	0.188549	0.988462
61	Tff2	400	73	Downregulated	0.187747	0.988357
62	Pnliprp1	37628	6978	Downregulated	0.190779	0.98831
63	Hnrnpa1	357	1803	Upregulated	5.19562	0.988029
64	Cela3b	6503	1220	Downregulated	0.192999	0.987947
65	Cp	1063	200	Downregulated	0.193556	0.987825
66	Cela2a	98646	18847	Downregulated	0.19655	0.987798
67	Fgg	85	0	Downregulated	0	0.987643
68	Clps	9680	1886	Downregulated	0.200436	0.987494
69	S100a9	98	10	Downregulated	0.104974	0.987453
70	Cel	68092	13399	Downregulated	0.202435	0.987342
71	Zg16	10326	2047	Downregulated	0.203937	0.987278
72	2210010C04Rik	39304	7857	Downregulated	0.205651	0.987222
73	Amy2a5	324267	66242	Downregulated	0.210155	0.986965
74	Prss2	51969	10743	Downregulated	0.212663	0.98681
75	Ctrc	10485	2186	Downregulated	0.214482	0.986626
76.5	Pnlip	104110	21985	Downregulated	0.217242	0.986605
76.5	Ctrl	20183	4247	Downregulated	0.216474	0.986605
78	Car8	2803	590	Downregulated	0.21654	0.986585
79	Cela1	64434	13818	Downregulated	0.220617	0.986193
80	Oaz1-ps	2856	605	Downregulated	0.217925	0.986175
81	Lsp1	115	17	Downregulated	0.152076	0.986146
82	Pdgfra	105	14	Downregulated	0.137167	0.985906
83	Alpk1	415	88	Downregulated	0.218145	0.985781
84	Tagap1	80	0	Downregulated	0	0.985491
85	Cpb1	53092	11566	Downregulated	0.224111	0.985342
86	Prph	163	30	Downregulated	0.18934	0.984988
87	Erp27	203	42	Downregulated	0.212845	0.984792
88	Pdia2	1674	368	Downregulated	0.226153	0.9845
89	Ccnb2	15	100	Upregulated	6.85833	0.984491
90	Lum	264	58	Downregulated	0.226013	0.983491
91	Amy2a3	210	46	Downregulated	0.225345	0.983415
92	Serping1	2319	515	Downregulated	0.228463	0.983345
93	Lama1	76	0	Downregulated	0	0.983211
94	Dcn	662	148	Downregulated	0.229992	0.983129
95	Aqp12	141	26	Downregulated	0.189699	0.983053
96	Reg1	10714	2415	Downregulated	0.231886	0.982857
97	Pnliprp2	4982	1136	Downregulated	0.234576	0.982833
98	Col1a1	196	43	Downregulated	0.225695	0.982243
99	Fam69a	334	75	Downregulated	0.231007	0.982225
100	Serpini2	681	157	Downregulated	0.237171	0.980982
101	Pah	211	48	Downregulated	0.234028	0.98088
102	Amy2a4	190	42	Downregulated	0.227408	0.980822
103	Ggt1	188	43	Downregulated	0.235299	0.979345
104	Cpa2	14018	3358	Downregulated	0.246436	0.979061
105	Slc39a5	199	46	Downregulated	0.237802	0.978886
106	Ugt1a6b	11	82	Upregulated	7.66886	0.978664
107	Col8a1	86	12	Downregulated	0.143547	0.977588
108	Sycn	5045	1233	Downregulated	0.251427	0.977281
109	Akr1b3	1577	385	Downregulated	0.251153	0.977219
110	Tmem119	182	43	Downregulated	0.243056	0.976921
111	Ptger3	75	7	Downregulated	0.0960167	0.976681
112	Nlrc5	119	26	Downregulated	0.224769	0.975643
113	Gm10052	1583	400	Downregulated	0.259949	0.975205
114	Adamts2	156	37	Downregulated	0.243998	0.97469
115	Cemip	99	18	Downregulated	0.187045	0.974681
116	Gm21949	0	63	Upregulated	#DIV/0!	0.974436
117	Casp1	82	12	Downregulated	0.150549	0.974044
118	Ccl19	105	22	Downregulated	0.215548	0.973301
119	Ptn	73	8	Downregulated	0.11274	0.972746
120	Hspa1b	828	213	Downregulated	0.264642	0.97269
121	P2rx1	86	14	Downregulated	0.167471	0.972664
122	Gm14391	63	0	Downregulated	0	0.972497
123	Ifi204	74	9	Downregulated	0.125118	0.971664
124	Rgs4	7557	2009	Downregulated	0.273489	0.971304
125	Icam1	413	110	Downregulated	0.274001	0.970731
126	C2cd4a	331	88	Downregulated	0.273505	0.970547
127	C2	274	73	Downregulated	0.274083	0.970064
128	Fggy	21	93	Upregulated	4.55589	0.968991
129	Prnd	60	0	Downregulated	0	0.968857
130	Lyve1	1001	273	Downregulated	0.280568	0.968602
131	Pde1c	167	43	Downregulated	0.264888	0.96852
132	Fbln2	357	97	Downregulated	0.27952	0.968111
133	F13a1	326	1102	Upregulated	3.47755	0.967965
134	Tifa	439	124	Downregulated	0.290581	0.966959
135	Scn7a	685	197	Downregulated	0.295859	0.966523
136	Tfpi2	63	5	Downregulated	0.0816468	0.966184
137	Col6a2	396	115	Downregulated	0.298753	0.966164
138	Gbp2	288	82	Downregulated	0.292908	0.966029
139	Col5a3	179	48	Downregulated	0.275866	0.96602
140	Litaf	717	209	Downregulated	0.299873	0.965918
141	Ncf4	73	11	Downregulated	0.155017	0.965915
142	Loxl1	77	13	Downregulated	0.173685	0.964944
143	Fam46b	346	102	Downregulated	0.303273	0.964836
144	Gbp3	344	101	Downregulated	0.302046	0.964833
145	Rasl10b	61	201	Upregulated	3.38982	0.964529
146	Col5a1	179	50	Downregulated	0.28736	0.964193
147	Hspa1a	791	241	Downregulated	0.313437	0.964175
148	Sulf1	135	35	Downregulated	0.266713	0.96393
149	Irx1	149	40	Downregulated	0.276174	0.963491
150	Fam159b	1385	429	Downregulated	0.318653	0.963254
151	Sftpd	187	54	Downregulated	0.297072	0.963249
152	Gsdma	399	122	Downregulated	0.314555	0.96312
153	Zdhhc22	103	315	Upregulated	3.14618	0.962789
154	Blnk	83	17	Downregulated	0.210708	0.962401
155	Bcl3	285	88	Downregulated	0.317649	0.962117
156	Col3a1	4562	1457	Downregulated	0.32856	0.961637
157	Cd52	199	60	Downregulated	0.310176	0.961626
158	Slfn2	63	7	Downregulated	0.114306	0.961515
159	Slc38a3	55	0	Downregulated	0	0.961421
160	Ccr5	150	42	Downregulated	0.28805	0.961061
161	Neurl3	182	55	Downregulated	0.310886	0.960608
162	Esco2	13	71	Upregulated	5.61856	0.960304
163	Snrpn	1157	377	Downregulated	0.335211	0.96019
164	Pld4	292	94	Downregulated	0.331173	0.959781
165	Plac8	62	7	Downregulated	0.116149	0.959722
166	Abca8a	480	158	Downregulated	0.33863	0.959289
167	Fgf21	69	11	Downregulated	0.164004	0.959175
168	Itgam	117	31	Downregulated	0.272575	0.95912
169	Vwf	147	43	Downregulated	0.300927	0.959006
170	Aldh1a3	124	355	Upregulated	2.94521	0.958968
171	Ect2	79	231	Upregulated	3.00812	0.958956
172	Trf	896	299	Downregulated	0.343299	0.958611
173	Col6a1	852	284	Downregulated	0.342917	0.958594
174.5	Il1b	224	72	Downregulated	0.33067	0.958588
174.5	Bgn	144	42	Downregulated	0.300052	0.958588
176	Asb9	59	176	Upregulated	3.06881	0.958035
177	Wdfy4	163	50	Downregulated	0.315567	0.958026
178	Csf1	683	231	Downregulated	0.347937	0.958009
179	Hist1h2bk	54	163	Upregulated	3.1053	0.95748
180	Sik1	1574	537	Downregulated	0.350978	0.957427
181	Cdh19	144	43	Downregulated	0.307196	0.957319
182	Oacyl	69	198	Upregulated	2.95207	0.957114
183	Lyz2	1903	651	Downregulated	0.351927	0.957099
184	Kcna6	86	20	Downregulated	0.239244	0.956547
185	Postn	754	261	Downregulated	0.356106	0.956029
186	Nek2	18	77	Upregulated	4.40076	0.955877
187	S100a8	52	0	Downregulated	0	0.955836
188	Ctss	1689	592	Downregulated	0.36058	0.955684
189	Tmem254b	65	10	Downregulated	0.158269	0.955643
190	Aldh1a1	78	17	Downregulated	0.224215	0.955485
191	Dok3	231	79	Downregulated	0.351824	0.954749
192	Fap	74	15	Downregulated	0.20853	0.954655
193	Apobec1	1738	621	Downregulated	0.36758	0.954333
194	Cckar	126	38	Downregulated	0.310258	0.953243
195	Hmgcs2	84	20	Downregulated	0.24494	0.952915
196	Fabp7	60	8	Downregulated	0.137167	0.952348
197	Upp1	1116	406	Downregulated	0.374259	0.952307
198	Pcolce	152	50	Downregulated	0.338405	0.952094
199	Gbp2b	161	54	Downregulated	0.345047	0.952085
200	Adcy1	173	59	Downregulated	0.350845	0.951962
201	Tlr2	3131	1147	Downregulated	0.376869	0.951789
202.5	Scd4	50	0	Downregulated	0	0.951728
202.5	Siglec1	50	0	Downregulated	0	0.951728
204	C3	1634	600	Downregulated	0.377754	0.951722
205	Fcgr1	86	21	Downregulated	0.251206	0.951576
206	Gm10094	18	75	Upregulated	4.28646	0.951567
207	Apoe	10407	3846	Downregulated	0.380184	0.951471
208	Rgs17	311	113	Downregulated	0.37379	0.951404
209	Dkk3	83	20	Downregulated	0.247892	0.95136
210	Col5a2	763	287	Downregulated	0.386961	0.950231
211	Birc3	1500	565	Downregulated	0.387496	0.950193
212	Ly86	184	65	Downregulated	0.363417	0.95019
213	C1qb	644	242	Downregulated	0.38658	0.950178
214	Psmb10	1248	470	Downregulated	0.38743	0.950149
215	Top2a	354	881	Upregulated	2.56025	0.950088
216	Uba7	882	334	Downregulated	0.389572	0.950085
217	Vtn	791	300	Downregulated	0.390171	0.949757
218	Dhx58	188	67	Downregulated	0.366629	0.949678
219	Lgi4	270	100	Downregulated	0.381019	0.949667
220	3425401B19Rik	36	111	Upregulated	3.17198	0.949377
221	Ctsc	422	160	Downregulated	0.390047	0.949371
222	Gucy2c	313	761	Upregulated	2.50121	0.949205
223	Igfbp4	513	198	Downregulated	0.397061	0.949023
224	Nefl	75	17	Downregulated	0.233183	0.948982
225	Xlr4a	154	377	Upregulated	2.51843	0.948962
226	Fermt3	258	96	Downregulated	0.382791	0.948833
227	Trim30a	136	45	Downregulated	0.340395	0.948751
228	Cyba	274	103	Downregulated	0.38672	0.948716
229	Csf1r	964	378	Downregulated	0.40339	0.948576
230	1700047I17Rik2	201	73	Downregulated	0.373626	0.948573
231	Rgs8	77	198	Upregulated	2.64536	0.948556
232	Rab3il1	186	67	Downregulated	0.370571	0.94855
233	Itgb8	855	334	Downregulated	0.401874	0.948535
234	Hpn	347	134	Downregulated	0.397269	0.94845
235	Slc35f4	93	234	Upregulated	2.58847	0.948444
236	Sema3b	129	42	Downregulated	0.334942	0.948412
237	Tgfbi	375	146	Downregulated	0.400527	0.948351
238	Gbp4	467	182	Downregulated	0.400926	0.948222
239	Chl1	122	39	Downregulated	0.328863	0.94812
240	Ptprc	574	226	Downregulated	0.405048	0.947901
241	Ube2l6	376	147	Downregulated	0.402197	0.947892
242	Col14a1	445	175	Downregulated	0.404565	0.947658
243	Gpr37l1	77	18	Downregulated	0.240487	0.947404
244	C1qc	810	324	Downregulated	0.4115	0.947289
245	B2m	4300	1724	Downregulated	0.412457	0.947266
246	Mpeg1	593	237	Downregulated	0.411153	0.947196
247	Cx3cr1	827	332	Downregulated	0.412993	0.947023
248	Hmha1	246	95	Downregulated	0.397282	0.947
249	Cd53	145	50	Downregulated	0.354741	0.94695
250	Spp1	2409	989	Downregulated	0.422347	0.946135
251	H2-Ab1	2136	879	Downregulated	0.423348	0.946132
252	Plbd1	148	52	Downregulated	0.361453	0.946032
253	Eppk1	226	88	Downregulated	0.400575	0.946009
254	Psmb8	903	370	Downregulated	0.421525	0.945968
255	Mrc1	254	100	Downregulated	0.40502	0.945918
256	Xlr5a	47	129	Upregulated	2.82359	0.945424
257	Rasal1	156	56	Downregulated	0.369295	0.945351
258	Rab26	22	81	Upregulated	3.78767	0.945348
259	Col1a2	1750	730	Downregulated	0.429136	0.945213
260	Hpse	474	196	Downregulated	0.42539	0.945208
261	Erich6	393	162	Downregulated	0.424065	0.94493
262	Plxnb3	47	0	Downregulated	0	0.944757
263	H2-Aa	3038	1284	Downregulated	0.434798	0.94474
264	Cybb	248	100	Downregulated	0.414819	0.944617
265	Cfh	1255	528	Downregulated	0.432813	0.944599
266	Jak3	1211	510	Downregulated	0.433247	0.944596
267	Syt12	139	49	Downregulated	0.362653	0.944272
268	Cenpf	69	172	Upregulated	2.56442	0.944158
269	C1ra	255	104	Downregulated	0.419569	0.943918
270	Alk	130	45	Downregulated	0.356106	0.943576
271	Ifih1	313	132	Downregulated	0.43385	0.943208
272	Ptgs1	311	131	Downregulated	0.433332	0.943184
273	Serpina10	10803	4609	Downregulated	0.438907	0.942962
274	Cd74	4037	1733	Downregulated	0.441621	0.942942
275	Ehf	2217	950	Downregulated	0.440827	0.942904
276	Lyn	576	245	Downregulated	0.437576	0.942719
277	Kif11	90	208	Upregulated	2.37756	0.942269
278	Cntf	46	0	Downregulated	0	0.942199
279	Elf3	411	176	Downregulated	0.440535	0.942143
280	R74862	81	190	Upregulated	2.41312	0.942135
281	Tph2	340	144	Downregulated	0.435706	0.941865
282	Plcxd1	101	227	Upregulated	2.31214	0.941681
283	Nckap1l	426	183	Downregulated	0.441928	0.94162
284	Klb	297	126	Downregulated	0.436439	0.941333
285	Adgrg6	61	11	Downregulated	0.185512	0.941289
286	Gdf10	96	29	Downregulated	0.310768	0.940787
287	H2-Eb1	2257	981	Downregulated	0.447144	0.940427
288	Arnt2	727	315	Downregulated	0.445744	0.940161
289	Pole	53	135	Upregulated	2.6204	0.939807
290	Tpx2	78	179	Upregulated	2.36085	0.939778
291	Antxr2	153	59	Downregulated	0.396708	0.939763
292	Arhgef19	73	170	Upregulated	2.39572	0.939711
293	Fcna	166	66	Downregulated	0.409021	0.939655
294	Slc6a19os	211	455	Upregulated	2.21839	0.939535
295	Cd9	370	160	Downregulated	0.444865	0.939424
296	2610206C17Rik	45	0	Downregulated	0	0.939386
297	Ly75	114	39	Downregulated	0.351941	0.939266
298	Xlr4c	151	327	Upregulated	2.22782	0.939129
299	Tnni3k	18	70	Upregulated	4.00069	0.939105
300	Emp1	143	54	Downregulated	0.388479	0.938994
301	Cyth4	161	64	Downregulated	0.408944	0.93893
302	Lamc3	104	34	Downregulated	0.336322	0.938921
303	Gm11992	159	63	Downregulated	0.407618	0.938696
304	Tmem254c	29	90	Upregulated	3.19267	0.938547
305	Megf6	139	52	Downregulated	0.384856	0.938442
306	Zc3h12a	91	27	Downregulated	0.305234	0.938342
307	Hck	171	70	Downregulated	0.421126	0.938173
308	Arhgap30	151	60	Downregulated	0.408775	0.937234
309	Gm14434	30	91	Upregulated	3.12054	0.937219
310	Aspm	64	150	Upregulated	2.41113	0.937187
311	Col28a1	171	71	Downregulated	0.427142	0.937061
312	Ccnb1	56	136	Upregulated	2.49839	0.937012
313	Csmd1	66	15	Downregulated	0.233807	0.936787
314	Itih5	145	57	Downregulated	0.404405	0.936594
315	Il2rg	77	20	Downregulated	0.267208	0.936541
316	Svep1	44	0	Downregulated	0	0.936436
317	Neurl2	16	65	Upregulated	4.1793	0.936152
318	Muc1	81	22	Downregulated	0.279414	0.936026
319	Pbk	66	151	Upregulated	2.35366	0.935763
320	Hist1h3b	69	156	Upregulated	2.32587	0.935556
321	Basp1	179	76	Downregulated	0.436788	0.935538
322	Fanca	29	88	Upregulated	3.12172	0.935053
323	Cdh7	143	57	Downregulated	0.410061	0.935047
324	Hcar2	96	31	Downregulated	0.332201	0.934994
325	Rab19	147	60	Downregulated	0.419898	0.93426
326	Ifitm3	261	115	Downregulated	0.453281	0.934222
327	H2-DMb1	191	83	Downregulated	0.447048	0.933863
328	Cachd1	43	0	Downregulated	0	0.933599
329	Nrros	239	105	Downregulated	0.451961	0.933415
330	Nlrp5-ps	47	118	Upregulated	2.58282	0.933175
331	Cd83	102	35	Downregulated	0.353002	0.933041
332	Aif1	135	54	Downregulated	0.4115	0.93295
333	Adgrg5	79	22	Downregulated	0.286487	0.93264
334	Pdlim1	118	44	Downregulated	0.383602	0.932228
335	C4a	179	78	Downregulated	0.448282	0.932099
336	Hmmr	68	150	Upregulated	2.2693	0.931652
337	Cdca3	60	136	Upregulated	2.33183	0.931635
338	Olfml3	122	47	Downregulated	0.396322	0.931418
339	Ccna2	151	321	Upregulated	2.18695	0.931251
340	Serpind1	80	23	Downregulated	0.295766	0.931237
341	BC089597	32	91	Upregulated	2.92551	0.931
342	Vcam1	139	58	Downregulated	0.429263	0.930646
343	Sardh	118	45	Downregulated	0.39232	0.930626
344	Habp2	42	0	Downregulated	0	0.930386
345	Fos	828	372	Downregulated	0.462192	0.930292
346	Kif2c	12	56	Upregulated	4.80083	0.930213
347	Gm15816	19	69	Upregulated	3.73599	0.930006
348	Trnp1	689	312	Downregulated	0.465849	0.929968
349	Lgi2	318	659	Upregulated	2.13191	0.929965
350	4632428N05Rik	518	235	Downregulated	0.466711	0.929763
351	Mki67	283	583	Upregulated	2.1193	0.929652
352	Gm17757	93	31	Downregulated	0.342917	0.92962
353	Flrt2	64	15	Downregulated	0.241113	0.929617
354	Frrs1	147	63	Downregulated	0.440893	0.929518
355	Capn3	72	19	Downregulated	0.271476	0.929348
356	Slamf9	96	33	Downregulated	0.353633	0.929053
357	Gcnt4	314	141	Downregulated	0.461955	0.928827
358	Rab29	118	46	Downregulated	0.401038	0.928687
359	Cpxm1	70	18	Downregulated	0.264536	0.92862
360	Asf1b	31	88	Upregulated	2.92032	0.928468
361	Cd72	295	133	Downregulated	0.463809	0.928234
362	Cngb3	138	286	Upregulated	2.13205	0.928199
363	Crym	122	255	Upregulated	2.15026	0.927731
364	Pik3ap1	80	24	Downregulated	0.308625	0.927535
365	Adcy7	138	59	Downregulated	0.439828	0.92714
366	Pla2g4a	41	0	Downregulated	0	0.926974
367	Gm12191	2165	994	Downregulated	0.472322	0.92688
368	Icosl	121	49	Downregulated	0.416601	0.926787
369	Ms4a6b	63	15	Downregulated	0.24494	0.926664
370	Rin1	81	25	Downregulated	0.317515	0.926056
371	Iigp1	73	20	Downregulated	0.281849	0.925772
372	4933440M02Rik	33	90	Upregulated	2.80568	0.925605
373	Tmed11	67	17	Downregulated	0.261026	0.925588
374	Prn	13	56	Upregulated	4.43154	0.925553
375	Gpm6b	213	97	Downregulated	0.468492	0.924655
376	Avil	74	21	Downregulated	0.291943	0.924535
377	Col12a1	92	32	Downregulated	0.357826	0.924135
378	Ier3	261	120	Downregulated	0.472989	0.923874
379	Svopl	47	110	Upregulated	2.40771	0.923734
380	Dapl1	1519	3089	Upregulated	2.09204	0.923462
381	Pappa2	20279	41042	Upregulated	2.08205	0.923178
382	Agt	1152	534	Downregulated	0.476868	0.923003
383	Eif3j1	530	245	Downregulated	0.475554	0.922944
384	Notch2	513	237	Downregulated	0.47527	0.922912
385	Sfrp5	421	851	Upregulated	2.07949	0.922904
386	Pfkp	845	392	Downregulated	0.477243	0.922886
387	Epsti1	64	16	Downregulated	0.257187	0.922851
388	Pxdn	600	279	Downregulated	0.478369	0.922737
389	Themis2	58	13	Downregulated	0.230582	0.922518
390	Ccr2	331	154	Downregulated	0.478633	0.921526
391	Npy	111	45	Downregulated	0.417061	0.921453
392	Lhfpl2	74	22	Downregulated	0.305845	0.920611
393	Itgb4	92	33	Downregulated	0.369008	0.920275
394	Cdc6	23	72	Upregulated	3.22043	0.920175
395	Ncaph	43	102	Upregulated	2.44029	0.920088
396	Il18r1	39	0	Downregulated	0	0.919822
397	Higd1a	252	117	Downregulated	0.477634	0.91964
398	Selplg	102	40	Downregulated	0.403431	0.91926
399	Itgbl1	63	16	Downregulated	0.26127	0.918684
400	Chek1	73	153	Upregulated	2.15615	0.918345
401	Gm2115	475	948	Upregulated	2.05317	0.918029
402	Irf9	813	384	Downregulated	0.485904	0.917968
403	Klra2	41	3	Downregulated	0.0752744	0.917254
404	Pkhd1	1248	594	Downregulated	0.489645	0.91657
405	Slc15a3	82	28	Downregulated	0.35128	0.916488
406	Fignl1	53	115	Upregulated	2.23219	0.916129
407	Aifm3	145	289	Upregulated	2.05041	0.916038
408	Myo5c	141	63	Downregulated	0.459654	0.915912
409	Colec12	90	33	Downregulated	0.377208	0.915708
410	Avpr1b	400	190	Downregulated	0.488656	0.91567
411	Id4	93	35	Downregulated	0.387164	0.915614
412	Tmem45a	60	15	Downregulated	0.257188	0.915284
413	Slc16a6	725	346	Downregulated	0.490962	0.914459
414	A930031H19Rik	54	12	Downregulated	0.228611	0.914216
415	Itgb2	145	66	Downregulated	0.468259	0.914129
416	Uhrf1	67	139	Upregulated	2.13427	0.914099
417	Tmprss2	563	271	Downregulated	0.495189	0.913842
418	Ass1	234	110	Downregulated	0.4836	0.913716
419	Hist1h1a	36	89	Upregulated	2.5433	0.913708
420	Slc25a24	226	106	Downregulated	0.482511	0.913702
421	Psmb9	363	174	Downregulated	0.49312	0.913377
422	Cdc20	83	168	Upregulated	2.08229	0.912971
423	Synm	212	99	Downregulated	0.480407	0.912798
424	Nebl	100	41	Downregulated	0.421787	0.912643
425	Spi1	90	34	Downregulated	0.388639	0.912526
426	Tyrobp	299	143	Downregulated	0.492011	0.91248
427	Thy1	94	37	Downregulated	0.404934	0.911982
428	Myadml2	60	126	Upregulated	2.16038	0.911904
429	Il18bp	231	110	Downregulated	0.489881	0.911868
431.5	Ifi27l2a	37	0	Downregulated	0	0.911468
431.5	Tdh	37	0	Downregulated	0	0.911468
431.5	4930480K23Rik	37	0	Downregulated	0	0.911468
431.5	Clec2i	37	0	Downregulated	0	0.911468
434	Hpgds	61	16	Downregulated	0.269836	0.911266
435	Stmn2	88	33	Downregulated	0.385781	0.911041
436	Shcbp1	12	51	Upregulated	4.37219	0.910778
437	Vav1	192	90	Downregulated	0.482227	0.910746
438	Parp14	708	343	Downregulated	0.498392	0.910456
439	Srl	339	657	Upregulated	1.99377	0.910442
440	Slc5a7	42	5	Downregulated	0.12247	0.910348
441	Gpx2	610	296	Downregulated	0.499197	0.910342
442	Npas2	53	12	Downregulated	0.232925	0.910269
443	Cped1	159	74	Downregulated	0.478789	0.910035
444	Sdc1	202	96	Downregulated	0.488911	0.909623
445	Cysltr1	93	37	Downregulated	0.409288	0.909605
446	AW112010	226	108	Downregulated	0.491615	0.909602
447	Fcgr3	108	47	Downregulated	0.447697	0.909386
448	Myo1f	180	84	Downregulated	0.480083	0.909313
449	Qpct	103	44	Downregulated	0.439466	0.909307
450	Mcoln3	224	108	Downregulated	0.496004	0.908889
451	Adora2b	182	86	Downregulated	0.486113	0.90888
452.5	Runx1	73	24	Downregulated	0.338219	0.908658
452.5	Hmgb3	45	99	Upregulated	2.26325	0.908658
454	Fbxo36	56	118	Upregulated	2.16772	0.908161
455	Casc5	60	124	Upregulated	2.12608	0.907915
456	Rab32	71	23	Downregulated	0.333257	0.907222
457	Mt2	1327	649	Downregulated	0.503134	0.90714
458	Bcl6	170	80	Downregulated	0.484118	0.907053
459.5	Flnc	36	0	Downregulated	0	0.906889
459.5	Mmp2	36	0	Downregulated	0	0.906889
461.5	Ly6c2	77	27	Downregulated	0.360731	0.906816
461.5	Tmem35	96	189	Upregulated	2.02535	0.906816
463	Sema3e	104	45	Downregulated	0.445132	0.906769
464	Slit1	86	33	Downregulated	0.394753	0.906456
465	Cdk1	77	155	Upregulated	2.07086	0.905635
466	Reg3g	41	5	Downregulated	0.125457	0.905547
467	Anks4b	317	155	Downregulated	0.503017	0.905199
468	Fancd2	44	96	Upregulated	2.24455	0.904807
469	Hand2	47	9	Downregulated	0.196995	0.904629
470	A930005H10Rik	82	162	Upregulated	2.03241	0.904594
471	Igsf3	92	38	Downregulated	0.424918	0.904149
472	Cenph	7	42	Upregulated	6.1725	0.903974
473	Rgs10	208	101	Downregulated	0.499537	0.903868
474	C7	42	6	Downregulated	0.146964	0.903719
475	Tjp3	1341	657	Downregulated	0.504018	0.903716
476	Nfkbia	1751	864	Downregulated	0.507619	0.903389
477	Dtna	62	18	Downregulated	0.298669	0.902997
478	Lrrc25	45	8	Downregulated	0.182889	0.902518
479	Fyb	112	50	Downregulated	0.459263	0.902482
480	Galnt13	165	79	Downregulated	0.492553	0.902047
481	Il1f6	35	0	Downregulated	0	0.901848
482	Epdr1	339	168	Downregulated	0.509823	0.901675
483	Ogdhl	9748	4862	Downregulated	0.513109	0.901526
484	Oasl2	130	60	Downregulated	0.474808	0.901453
485	Rem1	80	30	Downregulated	0.385781	0.901281
486	Dok5	110	49	Downregulated	0.458261	0.901211
487	Rbpjl	66	21	Downregulated	0.32733	0.901035
488	Adgre1	519	259	Downregulated	0.513384	0.900848
489	Gm5801	60	17	Downregulated	0.291479	0.900664
490	Rad54b	28	73	Upregulated	2.6821	0.900143
491	Chrdl1	46	9	Downregulated	0.201277	0.900041
492	Lpcat2	72	25	Downregulated	0.357205	0.900029
