# Supplementary material for: Single-housing–induced islet epigenomic changes are related to polymorphisms in diabetic KK mice
Source: Life Sci Alliance. 2024 Jun 14;7(8):e202302099. doi: 10.26508/lsa.202302099 (PMC11178941; doi:10.26508/lsa.202302099)
Supplement: Supplementary file 2 [file LSA-2023-02099_TableS2.xlsx]

## Sheet: Supplemental Table S2
Table S2. Database for Annotation, Visualization, and Integrated Discovery (DAVID) analysis of the 87 upregulated genes in pancreatic islets derived from single housed KK mice.
Term (GO: Biological process)	FDR	Genes
Cell cycle	1.97949e-10	CDCA3, UHRF1, KIF11, KNL1, ESCO2, CDC6, MKI67, NCAPH, CCNA2, CDC20, TPX2, CCNB2, ASPM, CCNB1, FANCD2, CHEK1, CDK1, KIF2C, NEK2, ECT2
Mitotic nuclear division	2.70161e-10	CDCA3, KIF11, KNL1, CDC6, NCAPH, CCNA2, CDC20, TPX2, CCNB2, ASPM, CCNB1, CENPH, CDK1, KIF2C, NEK2
Cell division	1.00504e-08	CDCA3, KIF11, KNL1, CDC6, NCAPH, CCNA2, CDC20, TPX2, CCNB2, ASPM, CCNB1, CDK1, KIF2C, NEK2, ECT2
Chromosome segregation	3.80639e-06	TOP2A, CENPF, CENPH, NEK2, KIF2C, KNL1, ESCO2, KIF11
Regulation of mitotic centrosome separation	0.00652572	CHEK1, NEK2, KIF11
Term (GO: Cellular component)	FDR	Genes
Spindle pole	1.13945e-05	CDC20, TPX2, ASPM, CENPF, CCNB1, NEK2, KIF11, CDC6
Chromosome	0.000208331	CENPH, HIST1H2BK, HMGB3, NEK2, KIF2C, KNL1, ESCO2, MKI67, HIST1H1A, NCAPH
Nucleus	0.00167781	TOP2A, UHRF1, HIST1H2BK, HMGB3, MKI67, NCAPH, RAD54B, CDC20, XLR4A, CCNB2, CCNB1, FIGNL1, XLR4C, CHEK1, PBK, NEK2, RGS8, HNRNPA1, ECT2, HIST1H3B, CRYM, HIST1H1A, POLE, FANCA, CDC6, TNNI3K, KNL1, ESCO2, CCNA2, ASPM, XLR5A, TPX2, CENPF, CENPH, FANCD2, SNURF, CDK1, KIF2C, ASF1B
Midbody	0.00281838	ASPM, CENPF, CDK1, NEK2, ECT2, SHCBP1
Chromosome, centromeric region	0.00330232	CENPF, CENPH, NEK2, KIF2C, KNL1, MKI67
Nucleoplasm	0.00732252	TOP2A, SAP18B, UHRF1, HIST1H2BK, FANCA, KNL1, CDC6, RAD54B, CCNA2, CDC20, TPX2, CENPF, CHEK1, CDK1, HIST1H3B, HNRNPA1, POLE, ASF1B
Term (GO: Molecular function)	FDR	Genes
n.d.	n.d.	n.d.
