# Supplementary material for: Single-housing–induced islet epigenomic changes are related to polymorphisms in diabetic KK mice
Source: Life Sci Alliance. 2024 Jun 14;7(8):e202302099. doi: 10.26508/lsa.202302099 (PMC11178941; doi:10.26508/lsa.202302099)
Supplement: Supplementary file 3 [file LSA-2023-02099_TableS3.xlsx]

## Sheet: Supplemental Table S3
Table S3. Database for Annotation, Visualization, and Integrated Discovery (DAVID) analysis of 405 downregulated genes in pancreatic islets derived from single housed KK mice.
Term (GO: Biological process)	FDR	Genes
Immune system process	6.71006e-18	IFITM3, C1QB, CSF1R, NRROS, CFH, CSF1, NLRC5, C2, IFIH1, ADGRE1, C3, FCNA, H2-DMB1, CASP4, ZC3H12A, DHX58, JAK3, B2M, OASL2, LYN, CD74, GBP2B, C1RA, H2-EB1, SFTPD, FGG, LY86, ICOSL, H2-AA, PSMB8, IIGP1, PSMB9, FCGR1, HCK, THEMIS2, BCL6, IL1F6, LCN2, SERPING1, S100A9, S100A8, CFB, TLR2, C1QC, H2-AB1
Digestion	2.54717e-11	PNLIPRP2, PRSS1, CTRB1, GM10334, CCKAR, CLPS, NPY, TRY10, GM5771, PRSS3, 2210010C04RIK, PRSS2, TRY5, TRY4
Innate immune response	1.44093e-10	IFITM3, C1QB, CSF1R, NRROS, CFH, CSF1, NLRC5, C2, IFIH1, C3, C4B, FCNA, CASP4, DHX58, JAK3, B2M, OASL2, LYN, C1RA, SFTPD, FGG, LY86, CYBB, CYBA, IIGP1, FCGR1, HCK, TYROBP, IL1F6, LCN2, SERPING1, S100A9, S100A8, CFB, TLR2, C1QC
Inflammatory response	2.35148e-10	REG3B, CSF1R, NRROS, CSF1, REG3G, AIF1, PTGS1, C3, C4B, C4A, CYSLTR1, CASP4, ZC3H12A, SPP1, CCL19, CCR5, CCR2, LYN, IGFBP4, LY86, CYBB, CYBA, CELA1, HCK, THEMIS2, ELF3, BCL6, IL1F6, IL1B, SDC1, S100A9, S100A8, TLR2
Cell adhesion	4.90994e-09	CX3CR1, ITGAM, SELPLG, ITGB4, LAMA1, COL14A1, LAMC3, COL12A1, ITGB2, DPT, THY1, CUZD1, ICAM1, CDH7, VTN, FLRT2, CHL1, SPP1, SVEP1, COL28A1, POSTN, VCAM1, LAMB3, VWF, KLRA2, SULF1, LYVE1, FAP, COL5A1, COL6A2, COL6A1, COL8A1, CD9, SIGLEC1, HPSE, TGFBI, FERMT3
Proteolysis	1.23534e-08	CELA3B, PRSS1, CPB1, KLK1, HPN, TMPRSS2, PSMB10, CTSS, C2, ADAMTS2, CASP4, KLK1B5, CASP1, CAPN3, CPXM1, GGT1, GM5771, PRSS3, TRY5, 2210010C04RIK, PRSS2, HABP2, CTSC, TRY4, CPA2, CPA1, CELA2A, C1RA, MMP2, GM10334, CTRB1, CELA1, PCOLCE, PSMB8, PSMB9, FAP, CTRL, TRY10, CTRC, CFB
Immune response	3.95175e-05	COLEC12, CD74, H2-EB1, NRROS, H2-AA, FYB, CTSS, VAV1, VTN, C7, IL1F6, IL1B, H2-DMB1, BLNK, CCL19, CCR5, CCL28, B2M, CCR2, H2-AB1, TLR2, OASL2
Defense response to Gram-positive bacterium	8.01932e-05	REG3B, GBP6, GBP2B, PLA2G1B, LYZ2, REG3G, HCK, GBP10, GBP2, B2M, MYO1F, TLR2, GBP3
Collagen fibril organization	0.000181758	COL1A1, ADAMTS2, COL3A1, COL1A2, COL5A1, COL14A1, LUM, COL5A2, DPT
Cellular response to interferon-gamma	0.000181758	GBP6, GBP2B, GBP8, GBP10, MRC1, CCL19, GBP2, AIF1, GBP4, H2-AB1, GBP3
Wound healing	0.000485162	NOTCH2, COL1A1, PDGFRA, COL3A1, TFF2, SDC1, EPPK1, HPSE, REG1, S100A8, DCN, AQP1
Extracellular matrix organization	0.000486988	PDGFRA, POSTN, LAMB3, LAMA1, LAMC3, AGT, VTN, ELF3, COL5A3, PXDN, BCL3, HPSE, TGFBI
Cell-matrix adhesion	0.00050699	VTN, COL3A1, VCAM1, ITGB4, COL5A3, FGG, ITGB2, EPDR1, ITGB8, HPSE, AGT
Carbohydrate catabolic process	0.000733494	AMY2A3, AMY2A2, AMY2A5, AMY2A4, AMY1
Complement activation	0.00103145	C3, C4B, C4A, C1RA, CFB, C2
Neutrophil chemotaxis	0.00110705	FCGR3, ITGAM, IL1B, ITGB2, SPP1, NCKAP1L, CCL19, S100A9, VAV1, S100A8
Antigen processing and presentation	0.00126308	RAB32, CD74, H2-EB1, H2-DMB1, H2-AA, CTSS, PSMB8, PSMB9, H2-AB1
Adhesion of symbiont to host	0.00198954	GBP6, GBP2B, GBP2, ICAM1, GBP3
Defense response to protozoan	0.0024923	GBP6, GBP2B, GBP10, BCL3, GBP2, IIGP1, GBP3
Regulation of inflammatory response	0.00269115	LYN, BCL6, CASP4, CASP1, PIK3AP1, GGT1, S100A9, AGT, S100A8
Leukocyte cell-cell adhesion	0.00899334	PTPRC, ITGAM, VCAM1, ITGB2, FERMT3, ICAM1
Term (GO: Cellular component)	FDR	Genes
Extracellular region	5.6929e-34	CSF1, COL12A1, LOXL1, FCNA, C4B, C4A, DMBT1, REG2, SVEP1, REG1, PRSS2, B2M, HABP2, CPA2, POSTN, CPA1, SPINK1, IGFBP4, CTRB1, EPDR1, PCOLCE, CEL, RNASE1, DKK3, CLPS, COL8A1, SERPING1, AMY1, ZG16, S100A9, CFB, PNLIP, S100A8, REG3B, NOTCH2, CEMIP, CFH, LYZ2, HPN, DPT, REG3G, FBLN2, C2, C3, VTN, FLRT2, APOE, FGF21, COL28A1, TFPI2, GP2, LY86, CELA1, SERPINA3N, CP, COL1A1, COL1A2, COL5A1, COL5A2, SERPI…
Extracellular space	9.60395e-33	CNTF, PRSS1, CSF1, COL12A1, LOXL1, ICAM1, C4B, C4A, DMBT1, REG1, GGT1, PRSS3, PRSS2, B2M, CPA2, POSTN, CPA1, SPINK1, IGFBP4, CTRB1, GM10334, PCOLCE, CEL, DKK3, PLBD1, SERPING1, AMY1, TRY10, S100A9, CFB, PNLIP, S100A8, REG3B, CELA3B, CPB1, CFH, KLK1, LYZ2, DPT, C3, VTN, FLRT2, APOE, FGF21, VCAM1, LY86, CELA1, SERPINA3N, CP, SERPINA3H, SERPINA3I, COL1A1, COL1A2, SERPINI2, LCN2, TGFBI, PNLIPRP1, PNL…
Extracellular exosome	6.013e-21	IFITM3, ALDH1L1, STEAP4, CSF1, COL12A1, LY75, ICAM1, AQP1, C4B, C4A, DMBT1, BASP1, REG2, SLC39A5, REG1, GGT1, B2M, TGM3, GBP6, SPINK1, EPDR1, PCOLCE, CEL, HBB-BS, RNASE1, FCGR3, CLPS, COL8A1, SERPING1, AMY1, TRY10, S100A9, CFB, S100A8, CFH, KLK1, LYZ2, HPN, DPT, THY1, FBLN2, C2, PKHD1, C3, VTN, C7, FLRT2, NCKAP1L, APOE, PRPH, LYN, H2-EB1, VCAM1, GP2, SERPINA3N, CP, COL1A2, PTPRC, COL5A1, PAH, COL…
Proteinaceous extracellular matrix	2.11706e-14	LAMA1, COL14A1, LAMC3, COL12A1, DPT, PTN, FBLN2, LOXL1, VTN, ADAMTS2, FLRT2, DMBT1, CHL1, SLIT1, COL28A1, POSTN, LAMB3, VWF, LUM, MMP2, SFTPD, BGN, DCN, COL1A1, COL3A1, COL1A2, COL5A1, COL6A2, COL5A2, COL6A1, PXDN, COL8A1, HPSE, ZG16, TGFBI
Extracellular matrix	7.32175e-13	LAMA1, COL14A1, COL12A1, DPT, FBLN2, LOXL1, VTN, ADAMTS2, DMBT1, APOE, POSTN, VWF, LUM, MMP2, TFPI2, BGN, PCOLCE, DCN, COL1A1, COL3A1, COL1A2, COL5A1, COL6A2, COL5A3, COL5A2, COL6A1, PXDN, COL8A1, ZG16, TGFBI, S100A9, PFKP
Collagen trimer	1.73303e-10	C1QB, COLEC12, COL28A1, COL14A1, SFTPD, COL12A1, PCOLCE, COL1A1, FCNA, COL3A1, COL1A2, COL5A1, COL6A2, COL5A2, COL6A1, COL8A1, C1QC
Blood microparticle	3.73163e-10	C1QB, ITIH4, C1RA, CFH, FGG, TRF, HBB-BS, SERPINA3N, CP, AGT, C3, C4B, VTN, C4A, SERPING1, APOE, TRY10, CFB, C1QC, HSPA1A
Cell surface	1.06922e-09	NOTCH2, IFITM3, CSF1R, ITGAM, IGSF3, ITGB4, PLA2G1B, PTGER3, HPN, ITGB2, TRF, THY1, PTN, ANTXR2, CTSS, ICAM1, MUC1, ADGRG6, MRC1, ITGB8, APOE, CCR5, CD53, CD74, PDGFRA, VCAM1, FGG, BGN, CEL, SULF1, PTPRC, TYROBP, FAP, ADORA2B, PLXNB3, SDC1, CD9, CLEC2I, TJP3, TLR2, H2-AB1
External side of plasma membrane	3.18279e-09	ITGAM, CD83, LY75, THY1, ANTXR2, IL2RG, VSIR, ICAM1, ADGRE1, CCL19, CCR5, B2M, CCR2, CD74, PDGFRA, VCAM1, VWF, FGG, ICOSL, H2-AA, FCGR1, FCGR3, PTPRC, SDC1, CD9, CLEC2I, TLR2, H2-AB1
Symbiont-containing vacuole membrane	3.58584e-06	GBP6, GBP2B, GBP2, IIGP1, AQP1, GBP3
Basement membrane	8.26004e-06	COL28A1, LAMB3, ITGB4, LAMA1, LAMC3, TRF, PTN, LOXL1, RUNX1, VTN, COL5A1, COL8A1, TGFBI
Membrane	0.000726465	IFITM3, KLB, LY6C2, NRROS, STEAP4, GALNT13, CD83, CSF1, TMEM200A, NCF4, STMN2, LY75, FAM159B, ANTXR2, ICAM1, CDH7, AQP1, RGS4, FCNA, CYSLTR1, DMBT1, BASP1, ZC3H12A, SLC16A6, SLC39A5, SVEP1, GGT1, PRND, B2M, IER3, GBP6, PDGFRA, ABCA8A, CYBB, HMHA1, CYBA, GPR37L1, MPEG1, RAB32, FCGR1, SLC5A7, FCGR3, DOK3, TYROBP, RIN1, S100A9, S100A8, NOTCH2, CSF1R, CEMIP, IGSF3, HPN, PLD4, THY1, TMED11, HIGD1A, CU…
Zymogen granule	0.000807403	REG3B, PLA2G4A, CEL, REG1, CUZD1
GO:0042613~MHC class II protein complex	0.0011076	CD74, H2-EB1, H2-DMB1, H2-AA, H2-AB1
Extracellular vesicle	0.00590331	OLFML3, COL6A2, COL12A1, ITGB2, CD9, APOE, FBLN2
Protein complex	0.00828577	ALK, REG3B, ALDH1L1, KLK1, HIGD1A, AKAP2, RGS4, CASP4, ZC3H12A, KLK1B5, CASP1, CAPN3, REG1, PDGFRA, DTNA, CEL, RUNX1, NFKBIA, P2RX1, HAND2, COL6A2, BCL3, COL6A1, SDC1, HSPA1A, BIRC3
Membrane raft	0.00887305	LYN, ITGB2, CEL, THY1, ADCY1, SULF1, ICAM1, FCGR1, PTPRC, CNR1, P2RX1, HPSE, GPM6B, BIRC3, TLR2
Term (GO: Molecular function)	FDR	Genes
Serine-type endopeptidase activity	5.10246e-11	CELA3B, PRSS1, KLK1, HPN, TMPRSS2, C2, KLK1B5, GM5771, PRSS3, TRY5, 2210010C04RIK, PRSS2, HABP2, CTSC, TRY4, CELA2A, C1RA, MMP2, GM10334, CTRB1, CELA1, GM5409, FAP, CTRL, TRY10, CTRC, CFB
Peptidase activity	0.000106497	CELA3B, KLK1, HPN, TMPRSS2, PSMB10, CTSS, C2, ADAMTS2, CASP4, KLK1B5, CASP1, CAPN3, CPXM1, GGT1, PRSS2, HABP2, CTSC, CPA2, CPA1, CELA2A, C1RA, MMP2, CTRB1, CELA1, PSMB8, PSMB9, FAP, CTRL, CTRC, CFB
Alpha-amylase activity	0.000106497	AMY2A3, AMY2A2, AMY2A5, AMY2A4, AMY1
Serine-type peptidase activity	0.000106497	CELA2A, CELA3B, C1RA, KLK1, CTRB1, HPN, TMPRSS2, CELA1, C2, FAP, CTRL, KLK1B5, PRSS2, CTRC, HABP2, CFB
Calcium ion binding	0.000125178	PNLIPRP1, NOTCH2, PNLIPRP2, ITIH4, MEGF6, PLA2G1B, C2CD4A, FBLN2, AIF1, CDH7, ADGRE1, HPGDS, SLIT1, CAPN3, SVEP1, TRY5, PRSS2, HABP2, TGM3, TRY4, SLC25A24, C1RA, AMY2A3, AMY2A2, AMY2A5, AMY2A4, EPDR1, PLA2G4A, SULF1, SYT12, LPCAT2, AMY1, S100A9, S100A8, CDH19
Platelet-derived growth factor binding	0.00015675	COL1A1, PDGFRA, COL3A1, COL1A2, COL5A1, COL6A1
Amylase activity	0.00015675	AMY2A3, AMY2A2, AMY2A5, AMY2A4, AMY1
Carbohydrate binding	0.000200531	REG3B, COLEC12, CD72, GALNT13, SELPLG, KLRA2, SFTPD, LY75, REG3G, C4B, FCNA, C4A, MRC1, REG2, CLEC2I, SIGLEC1, REG1, ZG16
Extracellular matrix structural constituent	0.000680769	COL1A1, COL3A1, COL1A2, COL5A1, LAMA1, COL5A3, COL5A2, PXDN
Extracellular matrix binding	0.000680769	VTN, ADGRG6, SPP1, BGN, TGFBI, FBLN2, DCN
Chloride ion binding	0.000680769	AMY2A3, AMY2A2, AMY2A5, AMY2A4, AMY1, CTSC
Integrin binding	0.00118591	LYN, VTN, COL3A1, VCAM1, VWF, FAP, CD9, TGFBI, THY1, FERMT3, ICAM1
Serine-type endopeptidase inhibitor activity	0.00125712	ITIH5, COL28A1, ITIH4, SPINK1, SERPIND1, SERPINA10, TFPI2, SERPINI2, SERPING1, SERPINA3N, AGT, SERPINA3I
Heparin binding	0.00166869	POSTN, ITGAM, CFH, SERPIND1, SERPINA10, PCOLCE, PTN, VTN, PTPRC, COL5A1, COL5A3, SLIT1, APOE
Hydrolase activity	0.00489546	PNLIPRP2, CTSS, IFIH1, ADAMTS2, CASP4, ZC3H12A, DHX58, KLK1B5, CASP1, CAPN3, CPXM1, GGT1, PRSS2, HABP2, CTSC, APOBEC1, CPA2, CPA1, CELA2A, MMP2, CTRB1, PLA2G4A, CEL, RNASE1, PLBD1, AMY1, PNLIP, CFB, CELA3B, CEMIP, PDE1C, KLK1, PLA2G1B, LYZ2, HPN, PLD4, TMPRSS2, PSMB10, C2, GBP2, GBP3, GBP2B, C1RA, CELA1, SULF1, PSMB8, IIGP1, PSMB9, PTPRC, FAP, HPSE, CTRC
Collagen binding	0.00489546	VTN, VWF, LUM, ADGRG6, PCOLCE, TGFBI, CTSS, DCN
