# Supplementary material for: Single-housing–induced islet epigenomic changes are related to polymorphisms in diabetic KK mice
Source: Life Sci Alliance. 2024 Jun 14;7(8):e202302099. doi: 10.26508/lsa.202302099 (PMC11178941; doi:10.26508/lsa.202302099)
Supplement: Supplementary file 4 [file LSA-2023-02099_TableS4.xlsx]

## Sheet: Supplemental Table S4
Table S4. Merged H3K27ac regions in pancreatic islets derived from group-housed and singly housed KK mice (reference genome: KK mice).
#	Position (genome: KK mice)	Category (Direction of change)
1	chr1:3670400-3672599	increase
2	chr1:4491800-4493599	increase
3	chr1:4571200-4572399	nochange
4	chr1:4724400-4726199	nochange
5	chr1:4785000-4786199	increase
6	chr1:4801000-4803999	nochange
7	chr1:4806600-4808799	increase
8	chr1:4833400-4835799	nochange
9	chr1:4855800-4859799	increase
10	chr1:4880200-4881999	nochange
11	chr1:4968800-4971799	decrease
12	chr1:5018400-5020999	increase
13	chr1:5071000-5072999	increase
14	chr1:5082600-5085399	increase
15	chr1:5106200-5107599	nochange
16	chr1:6213000-6217199	increase
17	chr1:6218200-6221799	decrease
18	chr1:6506400-6513199	decrease
19	chr1:6516200-6517799	increase
20	chr1:6637000-6639799	decrease
21	chr1:6657600-6658799	nochange
22	chr1:6727600-6737199	decrease
23	chr1:6741800-6743399	decrease
24	chr1:6744400-6747999	decrease
25	chr1:6749200-6761399	decrease
26	chr1:6798000-6802399	decrease
27	chr1:6803400-6808999	nochange
28	chr1:6819400-6824999	decrease
29	chr1:6825800-6826799	nochange
30	chr1:6844600-6846799	nochange
31	chr1:6855400-6857799	nochange
32	chr1:7087200-7092599	increase
33	chr1:7109800-7114399	decrease
34	chr1:7136600-7139399	decrease
35	chr1:7143000-7144399	nochange
36	chr1:7205600-7206399	increase
37	chr1:7395000-7398799	increase
38	chr1:8922800-8924599	nochange
39	chr1:9206400-9210399	decrease
40	chr1:9235000-9236199	nochange
41	chr1:9288200-9290199	nochange
42	chr1:9297000-9298799	increase
43	chr1:9543400-9545199	increase
44	chr1:9546600-9548199	nochange
45	chr1:9563000-9565599	decrease
46	chr1:9625800-9630599	nochange
47	chr1:9634000-9635999	decrease
48	chr1:9698200-9699799	increase
49	chr1:9744000-9746999	increase
50	chr1:9796000-9799199	increase
51	chr1:9800000-9806199	nochange
52	chr1:9844000-9849999	nochange
53	chr1:9851200-9853999	nochange
54	chr1:9856600-9861199	nochange
55	chr1:9872200-9875999	nochange
56	chr1:9940400-9943799	nochange
57	chr1:9945400-9946599	nochange
58	chr1:9965200-9967999	increase
59	chr1:9973000-9974599	nochange
60	chr1:9979600-9990999	nochange
61	chr1:9995400-9997199	increase
62	chr1:10001800-10003799	increase
63	chr1:10005200-10009199	nochange
64	chr1:10010200-10014999	nochange
65	chr1:10020400-10026199	nochange
66	chr1:10035200-10042599	increase
67	chr1:10043400-10046399	nochange
68	chr1:10051200-10056999	decrease
69	chr1:10058800-10062199	nochange
70	chr1:10082800-10085799	nochange
71	chr1:10088600-10090999	decrease
72	chr1:10092400-10093999	nochange
73	chr1:10097400-10100799	increase
74	chr1:10103800-10104999	nochange
75	chr1:10106000-10115199	decrease
76	chr1:10121600-10124199	increase
77	chr1:10124600-10132999	nochange
78	chr1:10133800-10135799	nochange
79	chr1:10136800-10141199	nochange
80	chr1:10142000-10147199	nochange
81	chr1:10155400-10157199	decrease
82	chr1:10218000-10219799	decrease
83	chr1:10222400-10232599	increase
84	chr1:10631000-10633199	decrease
85	chr1:10644000-10645599	increase
86	chr1:10690000-10694799	nochange
87	chr1:10991400-10993599	nochange
88	chr1:11135400-11136199	nochange
89	chr1:12655000-12655599	increase
90	chr1:12874600-12875999	nochange
91	chr1:12989200-12990399	nochange
92	chr1:13112800-13114799	decrease
93	chr1:13132200-13133999	increase
94	chr1:13140600-13155199	increase
95	chr1:13171200-13173399	nochange
96	chr1:13175800-13179399	nochange
97	chr1:13183200-13187999	nochange
98	chr1:13188800-13189999	increase
99	chr1:13192800-13204799	nochange
100	chr1:13211200-13214799	nochange
101	chr1:13222000-13227199	nochange
102	chr1:13231200-13233399	nochange
103	chr1:13235600-13239399	nochange
104	chr1:13241000-13244599	nochange
105	chr1:13248600-13255599	increase
106	chr1:13262800-13265999	nochange
107	chr1:13272400-13275199	nochange
108	chr1:13286400-13295399	nochange
109	chr1:13296000-13314399	nochange
110	chr1:13318800-13327799	nochange
111	chr1:13328800-13331799	nochange
112	chr1:13333000-13336399	increase
113	chr1:13337800-13340799	nochange
114	chr1:13342000-13347599	nochange
115	chr1:13349400-13353599	decrease
116	chr1:13354400-13359199	nochange
117	chr1:13362400-13365799	nochange
118	chr1:13366600-13371999	increase
119	chr1:13423000-13425399	nochange
120	chr1:13555600-13587399	increase
121	chr1:13610600-13614399	decrease
122	chr1:13628600-13629999	increase
123	chr1:13636000-13641399	increase
124	chr1:13653600-13660399	nochange
125	chr1:14177800-14184599	nochange
126	chr1:14227000-14233199	nochange
127	chr1:14288000-14294199	decrease
128	chr1:14299200-14301999	nochange
129	chr1:14305200-14307399	nochange
130	chr1:15281800-15284199	increase
131	chr1:15647400-15649199	nochange
132	chr1:15800600-15802999	increase
133	chr1:16088800-16089399	increase
134	chr1:16098600-16102599	increase
135	chr1:16114000-16117399	increase
136	chr1:16266400-16268999	nochange
137	chr1:16441400-16444599	nochange
138	chr1:16464600-16466199	increase
139	chr1:16478600-16480999	decrease
140	chr1:16499200-16499799	nochange
141	chr1:16511600-16515999	increase
142	chr1:16540800-16543399	nochange
143	chr1:16587400-16589599	decrease
144	chr1:16598600-16606999	nochange
145	chr1:16612200-16615799	increase
146	chr1:16649200-16653799	nochange
147	chr1:16660200-16663199	increase
148	chr1:16666400-16670399	nochange
149	chr1:16683200-16685799	nochange
150	chr1:17092600-17093799	increase
151	chr1:17141000-17143399	increase
152	chr1:19434800-19434999	decrease
153	chr1:20052400-20053999	decrease
154	chr1:20126800-20127599	decrease
155	chr1:20472400-20474199	nochange
156	chr1:20612000-20613399	nochange
157	chr1:20798000-20802399	increase
158	chr1:20884200-20886399	nochange
159	chr1:20916200-20918199	decrease
160	chr1:20925200-20928599	decrease
161	chr1:20934400-20937399	nochange
162	chr1:20942600-20947999	nochange
163	chr1:20988200-20998599	nochange
164	chr1:21001600-21006999	nochange
165	chr1:21009000-21011199	decrease
166	chr1:21044000-21048599	nochange
167	chr1:21063800-21074399	nochange
168	chr1:21082800-21084799	nochange
169	chr1:21095200-21097399	nochange
170	chr1:21117600-21120399	decrease
171	chr1:21140400-21144199	decrease
172	chr1:21212800-21214199	nochange
173	chr1:21214800-21216399	nochange
174	chr1:22798000-22800199	nochange
175	chr1:23247600-23254199	increase
176	chr1:23257200-23267199	decrease
177	chr1:23273200-23280799	decrease
178	chr1:23299600-23299999	nochange
179	chr1:23376200-23378199	nochange
180	chr1:23588400-23589399	nochange
181	chr1:23914400-23916999	increase
182	chr1:23997600-24004999	nochange
183	chr1:24020600-24025199	decrease
184	chr1:24064600-24066399	nochange
185	chr1:24069400-24070199	nochange
186	chr1:24075600-24078399	nochange
187	chr1:24083600-24096999	nochange
188	chr1:24098000-24099399	nochange
189	chr1:24100200-24107399	decrease
190	chr1:24324000-24325599	nochange
191	chr1:24355800-24356799	decrease
192	chr1:24605200-24609999	decrease
193	chr1:24670000-24680799	increase
194	chr1:24691600-24697399	nochange
195	chr1:24700000-24703599	increase
196	chr1:24723000-24725799	nochange
197	chr1:25636600-25638999	nochange
198	chr1:25823000-25824999	increase
199	chr1:26679800-26682199	nochange
200	chr1:28526800-28526999	decrease
201	chr1:30255600-30256399	nochange
202	chr1:30648000-30650999	decrease
203	chr1:30797200-30798399	increase
204	chr1:30826000-30827599	nochange
205	chr1:30832200-30835399	nochange
206	chr1:30838200-30841999	decrease
207	chr1:30843200-30846199	nochange
208	chr1:30864600-30868199	increase
209	chr1:30940000-30945999	increase
210	chr1:31087400-31089799	decrease
211	chr1:33263800-33264599	decrease
212	chr1:33661600-33663199	nochange
213	chr1:33711800-33714999	increase
214	chr1:33725200-33728599	nochange
215	chr1:33729800-33734599	nochange
216	chr1:33735400-33741999	increase
217	chr1:33742600-33753199	increase
218	chr1:33754800-33761599	nochange
219	chr1:33805200-33807199	increase
220	chr1:33899800-33900999	increase
221	chr1:33997200-34005799	nochange
222	chr1:34008800-34016399	nochange
223	chr1:34017200-34020199	nochange
224	chr1:34020800-34023799	nochange
225	chr1:34024600-34058399	decrease
226	chr1:34059200-34061799	nochange
227	chr1:34062400-34067599	increase
228	chr1:34068600-34070799	nochange
229	chr1:34086600-34090999	decrease
230	chr1:34095600-34097999	nochange
231	chr1:34100600-34103999	nochange
232	chr1:34106200-34118799	nochange
233	chr1:34120000-34126399	nochange
234	chr1:34130600-34139399	nochange
235	chr1:34144000-34146399	nochange
236	chr1:34147800-34154199	nochange
237	chr1:34156400-34157799	nochange
238	chr1:34162200-34168399	nochange
239	chr1:34169400-34186999	nochange
240	chr1:34191000-34193799	increase
241	chr1:34195000-34201799	nochange
242	chr1:34202600-34249399	increase
243	chr1:34250200-34258399	increase
244	chr1:34260600-34265599	nochange
245	chr1:34266400-34311799	increase
246	chr1:34366400-34372799	nochange
247	chr1:34378800-34382599	increase
248	chr1:34390400-34397399	nochange
249	chr1:34398400-34400599	increase
250	chr1:34400800-34402799	decrease
251	chr1:34424600-34432999	increase
252	chr1:34451800-34452799	nochange
253	chr1:34463800-34465599	increase
254	chr1:34571600-34572599	nochange
255	chr1:34592200-34595999	increase
256	chr1:34793000-34800799	increase
257	chr1:34801600-34813399	increase
258	chr1:34814200-34836599	increase
259	chr1:34841200-34845399	increase
260	chr1:35708800-35710399	nochange
261	chr1:35814400-35816599	nochange
262	chr1:35827800-35829199	decrease
263	chr1:35916600-35919999	decrease
264	chr1:36053000-36097999	increase
265	chr1:36115200-36117199	increase
266	chr1:36126800-36130199	increase
267	chr1:36131000-36138399	increase
268	chr1:36145000-36147399	nochange
269	chr1:36148200-36160799	nochange
270	chr1:36162000-36178399	decrease
271	chr1:36179200-36182999	decrease
272	chr1:36183800-36188199	nochange
273	chr1:36191400-36194799	nochange
274	chr1:36199400-36207599	nochange
275	chr1:36209600-36220599	decrease
276	chr1:36221800-36237199	increase
277	chr1:36246400-36248199	nochange
278	chr1:36255600-36258399	nochange
279	chr1:36259800-36268599	increase
280	chr1:36288400-36290999	nochange
281	chr1:36294000-36302399	nochange
282	chr1:36305200-36310399	increase
283	chr1:36311800-36316799	increase
284	chr1:36324200-36328999	increase
285	chr1:36334800-36340999	increase
286	chr1:36347600-36349999	increase
287	chr1:36351800-36353999	nochange
288	chr1:36357200-36360999	increase
289	chr1:36436000-36437999	nochange
290	chr1:36459800-36472199	increase
291	chr1:36473200-36478999	nochange
292	chr1:36482800-36485399	nochange
293	chr1:36486400-36493799	increase
294	chr1:36500800-36505799	increase
295	chr1:36506800-36518399	increase
296	chr1:36518400-36557199	increase
297	chr1:36559400-36576199	increase
298	chr1:36577000-36588799	nochange
299	chr1:36593800-36598599	nochange
300	chr1:36602800-36606999	nochange
301	chr1:36619800-36620599	increase
302	chr1:36621400-36623799	increase
303	chr1:36628000-36628999	increase
304	chr1:36638800-36642999	nochange
305	chr1:36682000-36701999	increase
306	chr1:36712800-36716999	increase
307	chr1:36780200-36783399	increase
308	chr1:36784400-36791599	increase
309	chr1:36796600-36799799	increase
310	chr1:36830400-36832799	decrease
311	chr1:36845200-36846799	increase
312	chr1:36850800-36855399	nochange
313	chr1:36861400-36864399	increase
314	chr1:36865800-36867199	nochange
315	chr1:36894000-36896999	nochange
316	chr1:36910000-36916399	nochange
317	chr1:36919600-36922799	increase
318	chr1:36929800-36931999	increase
319	chr1:36976800-36980199	increase
320	chr1:36987200-36988799	nochange
321	chr1:37019600-37022799	nochange
322	chr1:37052200-37055399	increase
323	chr1:37066000-37074399	nochange
324	chr1:37113200-37113999	increase
325	chr1:37139600-37141599	nochange
326	chr1:37214200-37214999	increase
327	chr1:37223800-37233399	increase
328	chr1:37263800-37267799	nochange
329	chr1:37276000-37280799	nochange
330	chr1:37290600-37401599	increase
331	chr1:37403800-37407399	nochange
332	chr1:37417800-37419399	nochange
333	chr1:37420200-37428599	increase
334	chr1:37430800-37432799	nochange
335	chr1:37503000-37504799	nochange
336	chr1:37531400-37532599	increase
337	chr1:37573000-37577199	nochange
338	chr1:37590400-37594799	nochange
339	chr1:37604600-37610399	increase
340	chr1:37616800-37620399	increase
341	chr1:37626200-37630999	nochange
342	chr1:37655800-37661999	increase
343	chr1:37665600-37668199	nochange
344	chr1:37669000-37671399	increase
345	chr1:37682600-37691999	increase
346	chr1:37699800-37703199	nochange
347	chr1:37705400-37711599	increase
348	chr1:37824600-37828999	nochange
349	chr1:37840400-37844799	nochange
350	chr1:37853400-37857199	increase
351	chr1:37860800-37863999	nochange
352	chr1:37874200-37876199	increase
353	chr1:37876400-37882799	nochange
354	chr1:37983000-37994199	increase
355	chr1:37999800-38001799	nochange
356	chr1:38009400-38012799	decrease
357	chr1:38041000-38048199	nochange
358	chr1:38092800-38093599	decrease
359	chr1:38100000-38102199	nochange
360	chr1:38109200-38109999	nochange
361	chr1:38111400-38113399	decrease
362	chr1:38117200-38121799	increase
363	chr1:38298600-38301599	nochange
364	chr1:38347800-38350399	nochange
365	chr1:38371000-38373799	decrease
366	chr1:38374600-38376599	nochange
367	chr1:38412400-38415799	increase
368	chr1:38493800-38494999	nochange
369	chr1:38502800-38503999	nochange
370	chr1:38617200-38618799	increase
371	chr1:38826000-38827399	increase
372	chr1:38887800-38888799	increase
373	chr1:38977000-38979999	increase
374	chr1:38980800-38983399	nochange
375	chr1:38987800-38990599	increase
376	chr1:38994600-39000199	decrease
377	chr1:39014400-39017599	nochange
378	chr1:39181600-39185599	increase
379	chr1:39276800-39279199	nochange
380	chr1:39357000-39373599	increase
381	chr1:39374400-39379999	increase
382	chr1:39381200-39404199	increase
383	chr1:39406800-39418999	increase
384	chr1:39420400-39421599	increase
385	chr1:39423800-39431999	nochange
386	chr1:39434600-39449999	increase
387	chr1:39450400-39463399	increase
388	chr1:39466000-39469399	increase
389	chr1:39501600-39508199	nochange
390	chr1:39525200-39526999	increase
391	chr1:39527800-39529399	nochange
392	chr1:39533000-39534799	nochange
393	chr1:39535800-39537799	nochange
394	chr1:39538800-39539399	increase
395	chr1:39566000-39568199	increase
396	chr1:39628800-39630799	nochange
397	chr1:39632000-39638599	nochange
398	chr1:39639200-39641599	increase
399	chr1:39684200-39689399	increase
400	chr1:39690600-39693399	increase
401	chr1:39702000-39711799	increase
402	chr1:39724000-39727199	nochange
403	chr1:39736800-39741999	nochange
404	chr1:39744400-39753999	nochange
405	chr1:39856200-39860399	nochange
406	chr1:39887000-39950799	increase
407	chr1:39952200-39956399	nochange
408	chr1:39957200-39960599	nochange
409	chr1:39966000-39973199	nochange
410	chr1:39975800-39977999	increase
411	chr1:39981800-39984399	increase
412	chr1:39985200-39987199	nochange
413	chr1:39988800-39994799	increase
414	chr1:39996400-40004799	increase
415	chr1:40012400-40015999	increase
416	chr1:40074600-40075799	increase
417	chr1:40087600-40101199	nochange
418	chr1:40118000-40120399	nochange
419	chr1:40208800-40294599	decrease
420	chr1:40295600-40299799	increase
421	chr1:40301200-40312199	nochange
422	chr1:41146600-41148799	nochange
423	chr1:41907400-41907599	increase
424	chr1:42840200-42841599	increase
425	chr1:42877400-42880399	nochange
426	chr1:42889600-42892799	increase
427	chr1:42900400-42902599	nochange
428	chr1:42921200-42924399	nochange
429	chr1:42935000-42944399	increase
430	chr1:42946600-42950799	increase
431	chr1:42993200-42998599	nochange
432	chr1:43028600-43033599	nochange
433	chr1:43034400-43052199	increase
434	chr1:43059800-43062999	nochange
435	chr1:43064400-43067399	increase
436	chr1:43076200-43084199	increase
437	chr1:43085800-43090199	increase
438	chr1:43096000-43098999	nochange
439	chr1:43139800-43142799	decrease
440	chr1:43152600-43154399	increase
441	chr1:43191000-43193399	decrease
442	chr1:43291200-43296399	decrease
443	chr1:43347200-43354999	nochange
444	chr1:43431600-43437999	increase
445	chr1:43452200-43465199	nochange
446	chr1:43472200-43476199	nochange
447	chr1:43519600-43521999	nochange
448	chr1:43543000-43546399	nochange
449	chr1:43772800-43776399	increase
450	chr1:43814600-43817799	nochange
451	chr1:43922400-43926799	increase
452	chr1:43930600-43934199	nochange
453	chr1:44090600-44092599	increase
454	chr1:44107000-44110399	nochange
455	chr1:44135800-44137999	increase
456	chr1:44143600-44144999	increase
457	chr1:44541000-44541999	increase
458	chr1:45723000-45724399	decrease
459	chr1:45782400-45785199	nochange
460	chr1:45846000-45846599	increase
461	chr1:45893600-45895199	decrease
462	chr1:45907600-45910199	decrease
463	chr1:45913000-45915799	nochange
464	chr1:46839000-46843599	increase
465	chr1:47842000-47842799	decrease
466	chr1:49559000-49560399	decrease
467	chr1:51276200-51278599	nochange
468	chr1:51464800-51468199	nochange
469	chr1:51495400-51502999	nochange
470	chr1:51517200-51518399	nochange
471	chr1:51637600-51638999	nochange
472	chr1:51674600-51680999	decrease
473	chr1:51704800-51711799	nochange
474	chr1:51715600-51718399	decrease
475	chr1:51734000-51736999	nochange
476	chr1:51754800-51758799	nochange
477	chr1:51766800-51770399	decrease
478	chr1:51807800-51810399	nochange
479	chr1:51825200-51827399	nochange
480	chr1:51834200-51846799	decrease
481	chr1:51852800-51854799	nochange
482	chr1:51866600-51867799	nochange
483	chr1:51871800-51885399	nochange
484	chr1:51890200-51893199	nochange
485	chr1:51894200-51895399	nochange
486	chr1:51896200-51899799	nochange
487	chr1:51900600-51904399	increase
488	chr1:51982600-51985799	decrease
489	chr1:52026800-52029399	nochange
490	chr1:52098800-52101799	nochange
491	chr1:52104000-52108399	nochange
492	chr1:52129400-52133799	nochange
493	chr1:52137200-52138399	increase
494	chr1:52144000-52146599	increase
495	chr1:52154200-52155399	nochange
496	chr1:52157600-52159999	nochange
497	chr1:52178600-52180399	nochange
498	chr1:52208400-52213599	decrease
499	chr1:52218400-52221599	increase
500	chr1:52236600-52240999	decrease
501	chr1:52298200-52299799	nochange
502	chr1:52308200-52309799	nochange
503	chr1:52340600-52342799	decrease
504	chr1:52351200-52352599	nochange
505	chr1:52359600-52363399	decrease
506	chr1:52441400-52446199	decrease
507	chr1:52450400-52454599	nochange
508	chr1:52456600-52460399	decrease
509	chr1:52476200-52479199	nochange
510	chr1:52486200-52491199	increase
511	chr1:52498800-52499599	nochange
512	chr1:52510600-52512999	nochange
513	chr1:52524200-52527999	decrease
514	chr1:52583200-52585599	nochange
515	chr1:52617400-52618599	nochange
516	chr1:52663200-52664799	nochange
517	chr1:52670000-52671999	nochange
518	chr1:52712600-52715399	increase
519	chr1:52785400-52788799	decrease
520	chr1:52803400-52805599	increase
521	chr1:52830800-52832999	increase
522	chr1:52934800-52942199	nochange
523	chr1:52954400-52955599	decrease
524	chr1:52957800-52961599	decrease
525	chr1:53045600-53050199	nochange
526	chr1:53195600-53198599	decrease
527	chr1:53283400-53284599	increase
528	chr1:53299800-53300999	nochange
529	chr1:53339000-53339599	increase
530	chr1:53771200-53772799	increase
531	chr1:53836600-53838799	decrease
532	chr1:53960600-53966599	decrease
533	chr1:54181200-54182199	increase
534	chr1:54237000-54238199	nochange
535	chr1:54425400-54426399	nochange
536	chr1:54470600-54473399	decrease
537	chr1:54479400-54481399	nochange
538	chr1:54497600-54498599	decrease
539	chr1:54518200-54519799	decrease
540	chr1:54524200-54526599	nochange
541	chr1:54530600-54533199	decrease
542	chr1:54541400-54545599	nochange
543	chr1:54583400-54589999	decrease
544	chr1:54644800-54646799	decrease
545	chr1:54647600-54649199	nochange
546	chr1:54649600-54651799	nochange
547	chr1:54654400-54656999	nochange
548	chr1:54662200-54664199	nochange
549	chr1:54665800-54667399	increase
550	chr1:54668600-54682199	decrease
551	chr1:54693800-54698199	decrease
552	chr1:54700600-54703999	decrease
553	chr1:54727000-54730399	nochange
554	chr1:54735800-54738599	nochange
555	chr1:54741200-54741599	increase
556	chr1:54743000-54745799	nochange
557	chr1:54747800-54750799	nochange
558	chr1:54752400-54754599	nochange
559	chr1:54759200-54765999	nochange
560	chr1:54772600-54779599	nochange
561	chr1:54781000-54783599	nochange
562	chr1:54784600-54806999	decrease
563	chr1:54809800-54814999	nochange
564	chr1:54815800-54826999	nochange
565	chr1:54847000-54853999	nochange
566	chr1:54854400-54856199	nochange
567	chr1:54867800-54870599	nochange
568	chr1:54883000-54894999	nochange
569	chr1:54895800-54904599	nochange
570	chr1:54907400-54913999	increase
571	chr1:54958000-54960199	nochange
572	chr1:54966600-54971399	increase
573	chr1:54977600-54980399	nochange
574	chr1:55006200-55017199	increase
575	chr1:55037800-55048599	increase
576	chr1:55057000-55058799	nochange
577	chr1:55059800-55064999	nochange
578	chr1:55066000-55067199	nochange
579	chr1:55069600-55077799	increase
580	chr1:55116400-55122599	increase
581	chr1:55157000-55160199	nochange
582	chr1:55178800-55181999	nochange
583	chr1:55187600-55190199	nochange
584	chr1:55224000-55225799	increase
585	chr1:55349400-55350799	increase
586	chr1:55392800-55394199	increase
587	chr1:56656800-56658999	nochange
588	chr1:56959000-56960199	increase
589	chr1:57364200-57365799	increase
590	chr1:57392600-57394399	increase
591	chr1:57761000-57762599	increase
592	chr1:57838000-57840799	nochange
593	chr1:57956200-57957799	increase
594	chr1:57982400-57983599	nochange
595	chr1:58014000-58020199	increase
596	chr1:58028000-58038799	nochange
597	chr1:58040600-58044799	nochange
598	chr1:58328200-58330999	decrease
599	chr1:58340200-58342399	nochange
600	chr1:58353400-58354599	nochange
601	chr1:58378000-58393599	increase
602	chr1:58394400-58412199	nochange
603	chr1:58430600-58434799	increase
604	chr1:58438800-58445999	increase
605	chr1:58449800-58451799	nochange
606	chr1:58490800-58492799	increase
607	chr1:58572400-58574399	nochange
608	chr1:58600800-58600999	decrease
609	chr1:58637600-58642999	increase
610	chr1:58696800-58718799	nochange
611	chr1:58720600-58736199	increase
612	chr1:58738800-58743999	nochange
613	chr1:58744800-58748799	nochange
614	chr1:58781200-58785999	nochange
615	chr1:58788800-58790599	nochange
616	chr1:58937600-58941399	nochange
617	chr1:58942600-58945199	nochange
618	chr1:58947800-58951599	decrease
619	chr1:58958200-58962199	increase
620	chr1:59106400-59108199	increase
621	chr1:59180400-59183199	decrease
622	chr1:59184000-59185799	decrease
623	chr1:59186600-59192799	nochange
624	chr1:59196800-59199799	nochange
625	chr1:59201000-59203599	increase
626	chr1:59209400-59210399	decrease
627	chr1:59222600-59225399	nochange
628	chr1:59298400-59303799	decrease
629	chr1:59306800-59310999	increase
630	chr1:59312600-59316399	increase
631	chr1:59319200-59322199	nochange
632	chr1:59324800-59332399	nochange
633	chr1:59362800-59364599	increase
634	chr1:59373600-59376399	nochange
635	chr1:59378200-59385399	increase
636	chr1:59467800-59476399	increase
637	chr1:59489200-59493399	nochange
638	chr1:59505200-59507799	nochange
639	chr1:59509800-59515399	nochange
640	chr1:59560600-59563199	increase
641	chr1:59638200-59642999	decrease
642	chr1:59646800-59649999	nochange
643	chr1:59655200-59659399	nochange
644	chr1:59671200-59673599	nochange
645	chr1:59701800-59706999	nochange
646	chr1:59749000-59751799	increase
647	chr1:59756200-59758799	nochange
648	chr1:59789000-59791799	nochange
649	chr1:59872800-59875199	decrease
650	chr1:59890200-59895399	nochange
651	chr1:59898400-59903799	increase
652	chr1:59907600-59911599	decrease
653	chr1:59912800-59915399	increase
654	chr1:59926800-59929199	decrease
655	chr1:59931000-59935799	decrease
656	chr1:59952000-59954199	nochange
657	chr1:59980000-59981999	decrease
658	chr1:59982800-59987199	nochange
659	chr1:59992600-59999599	increase
660	chr1:60001400-60006799	nochange
661	chr1:60013200-60027799	decrease
662	chr1:60028600-60031199	increase
663	chr1:60060200-60066399	decrease
664	chr1:60083400-60086199	increase
665	chr1:60143600-60145999	nochange
666	chr1:60165400-60168599	increase
667	chr1:60328400-60333599	nochange
668	chr1:60340400-60343999	increase
669	chr1:60345000-60350599	nochange
670	chr1:60393400-60397599	increase
671	chr1:60414600-60417399	decrease
672	chr1:60475200-60478199	increase
673	chr1:60552200-60554599	increase
674	chr1:60701400-60702799	decrease
675	chr1:60779400-60786999	decrease
676	chr1:60848000-60851599	nochange
677	chr1:60855600-60856199	increase
678	chr1:60921800-60924799	decrease
679	chr1:60983600-60986599	decrease
680	chr1:61122600-61125399	nochange
681	chr1:61127800-61131199	nochange
682	chr1:61345800-61346799	nochange
683	chr1:61359600-61363599	decrease
684	chr1:61384200-61385999	nochange
685	chr1:61424000-61428799	nochange
686	chr1:61625000-61626999	increase
687	chr1:62034400-62037199	decrease
688	chr1:62039800-62040999	decrease
689	chr1:62689400-62694799	nochange
690	chr1:62703400-62712199	nochange
691	chr1:62714800-62716799	nochange
692	chr1:62736400-62739399	decrease
693	chr1:62820800-62822999	nochange
694	chr1:63043800-63046399	increase
695	chr1:63060200-63063199	nochange
696	chr1:63074800-63076999	increase
697	chr1:63078400-63079999	nochange
698	chr1:63081600-63087199	nochange
699	chr1:63090800-63112999	increase
700	chr1:63115400-63116799	decrease
701	chr1:63117600-63127599	decrease
702	chr1:63139800-63141599	nochange
703	chr1:63161400-63165999	nochange
704	chr1:63189800-63192199	nochange
705	chr1:63195600-63198199	nochange
706	chr1:63242000-63243999	decrease
707	chr1:63251200-63253399	nochange
708	chr1:63258400-63260999	increase
709	chr1:63353400-63354799	nochange
710	chr1:63400800-63402999	decrease
711	chr1:63432000-63432999	increase
712	chr1:63716400-63717399	nochange
713	chr1:63978800-63983199	decrease
714	chr1:64004200-64008399	nochange
715	chr1:64020200-64032799	decrease
716	chr1:64035400-64038799	decrease
717	chr1:64041400-64043799	decrease
718	chr1:64046000-64048999	nochange
719	chr1:64051000-64054599	nochange
720	chr1:64060600-64066199	nochange
721	chr1:64067200-64077799	decrease
722	chr1:64082800-64087999	decrease
723	chr1:64090600-64100799	decrease
724	chr1:64101400-64109199	increase
725	chr1:64208400-64212999	nochange
726	chr1:64287400-64289599	nochange
727	chr1:64290400-64292399	nochange
728	chr1:64514000-64520799	increase
729	chr1:64522200-64525399	decrease
730	chr1:64552800-64555999	decrease
731	chr1:64564000-64568399	decrease
732	chr1:64581200-64583799	nochange
733	chr1:64593200-64597799	nochange
734	chr1:64600000-64610399	increase
735	chr1:64676400-64677999	increase
736	chr1:64721000-64724999	increase
737	chr1:64783400-64787399	nochange
738	chr1:64869200-64872399	nochange
739	chr1:64873600-64875999	decrease
740	chr1:64877000-64877999	decrease
741	chr1:64903200-64909399	nochange
742	chr1:64942200-64943799	increase
743	chr1:65098200-65099999	nochange
744	chr1:65100800-65105799	nochange
745	chr1:65149200-65150799	nochange
746	chr1:65155000-65160799	nochange
747	chr1:65163000-65165799	nochange
748	chr1:65170800-65173999	nochange
749	chr1:65659000-65660199	decrease
750	chr1:66106200-66106999	decrease
751	chr1:66159000-66164999	nochange
752	chr1:66170600-66174399	decrease
753	chr1:66199000-66201999	nochange
754	chr1:66204400-66207599	decrease
755	chr1:66208400-66209199	nochange
756	chr1:66210600-66215999	decrease
757	chr1:66217200-66224999	decrease
758	chr1:66228800-66239999	decrease
759	chr1:66249400-66253799	decrease
760	chr1:66265000-66267399	nochange
761	chr1:66279800-66286999	decrease
762	chr1:66288400-66290999	decrease
763	chr1:66292600-66296599	decrease
764	chr1:66305200-66307799	nochange
765	chr1:66319000-66325799	decrease
766	chr1:66333000-66334999	decrease
767	chr1:66350000-66351799	nochange
768	chr1:66363400-66365199	decrease
769	chr1:66369600-66376999	decrease
770	chr1:66378800-66383399	decrease
771	chr1:66391200-66393399	nochange
772	chr1:66395400-66396999	nochange
773	chr1:66452200-66459399	increase
774	chr1:66463800-66468999	decrease
775	chr1:66474600-66476799	nochange
776	chr1:66479600-66484599	decrease
777	chr1:66485400-66487999	nochange
778	chr1:66524800-66527999	decrease
779	chr1:66534800-66538199	nochange
780	chr1:66591600-66592399	increase
781	chr1:66620000-66623399	decrease
782	chr1:66629200-66633999	increase
783	chr1:66635000-66640999	decrease
784	chr1:66656400-66658399	nochange
785	chr1:66659200-66663599	nochange
786	chr1:66671000-66673399	decrease
787	chr1:66684600-66687799	increase
788	chr1:66799200-66804399	increase
789	chr1:66805400-66806199	nochange
790	chr1:66846400-66850399	increase
791	chr1:66949200-66950599	decrease
792	chr1:66984000-66986399	decrease
793	chr1:67015600-67019199	increase
794	chr1:67020800-67024199	increase
795	chr1:69440600-69440999	decrease
796	chr1:69454200-69456199	nochange
797	chr1:69481800-69484399	decrease
798	chr1:69575200-69576399	nochange
799	chr1:69613400-69614599	nochange
800	chr1:69638200-69641399	nochange
801	chr1:69669600-69672399	increase
802	chr1:71083800-71084599	nochange
803	chr1:71085600-71087999	nochange
804	chr1:71540400-71542599	nochange
805	chr1:71549200-71551999	increase
806	chr1:71759400-71761199	nochange
807	chr1:71983600-71990799	decrease
808	chr1:72016200-72018399	nochange
809	chr1:72020600-72020999	nochange
810	chr1:72145200-72146999	increase
811	chr1:72147800-72148599	increase
812	chr1:72152600-72157799	increase
813	chr1:72160600-72172799	increase
814	chr1:72179000-72185199	increase
815	chr1:72188000-72199399	increase
816	chr1:72199600-72212199	increase
817	chr1:72216400-72231399	increase
818	chr1:72237200-72244999	nochange
819	chr1:72247400-72251999	nochange
820	chr1:72265400-72268799	nochange
821	chr1:72290800-72296999	decrease
822	chr1:72325600-72331199	nochange
823	chr1:72353600-72357399	nochange
824	chr1:72362000-72364199	nochange
825	chr1:72381200-72385199	nochange
826	chr1:72397400-72400999	nochange
827	chr1:72411200-72413999	increase
828	chr1:72434200-72449999	decrease
829	chr1:72454600-72456599	nochange
830	chr1:72470400-72472799	nochange
831	chr1:72473600-72481199	nochange
832	chr1:72482400-72486599	nochange
833	chr1:72487800-72492999	increase
834	chr1:72493800-72496999	nochange
835	chr1:72499800-72503199	decrease
836	chr1:72504000-72521999	nochange
837	chr1:72536600-72537599	nochange
838	chr1:72554000-72558999	decrease
839	chr1:72559600-72565999	nochange
840	chr1:72566400-72571199	nochange
841	chr1:72575000-72577999	nochange
842	chr1:72579800-72586399	increase
843	chr1:72587800-72597399	nochange
844	chr1:72624400-72626199	nochange
845	chr1:72694600-72700199	nochange
846	chr1:72850000-72859199	increase
847	chr1:72912600-72915999	decrease
848	chr1:72916800-72921399	nochange
849	chr1:72927600-72929999	nochange
850	chr1:72934400-72941799	nochange
851	chr1:72946400-72947999	nochange
852	chr1:72949000-72951799	decrease
853	chr1:73028600-73031799	decrease
854	chr1:73035600-73040999	nochange
855	chr1:73234000-73237599	nochange
856	chr1:73837000-73838799	nochange
857	chr1:73891000-73900199	increase
858	chr1:73906000-73918199	nochange
859	chr1:73919200-73922599	nochange
860	chr1:73924600-73933999	increase
861	chr1:73935200-73948799	nochange
862	chr1:73949600-73960799	nochange
863	chr1:73971400-73974199	nochange
864	chr1:73980800-74002399	nochange
865	chr1:74005400-74021599	nochange
866	chr1:74042200-74044399	increase
867	chr1:74052000-74055799	increase
868	chr1:74108000-74109599	nochange
869	chr1:74190200-74195599	nochange
870	chr1:74210600-74214799	nochange
871	chr1:74217800-74238799	nochange
872	chr1:74239800-74252599	nochange
873	chr1:74257200-74290999	increase
874	chr1:74291400-74294799	nochange
875	chr1:74300800-74303399	increase
876	chr1:74312000-74317799	nochange
877	chr1:74320600-74324799	increase
878	chr1:74325800-74329199	increase
879	chr1:74334600-74338199	increase
880	chr1:74346000-74349599	nochange
881	chr1:74350600-74352999	nochange
882	chr1:74358600-74361199	increase
883	chr1:74364600-74383799	increase
884	chr1:74390800-74400999	increase
885	chr1:74402000-74425199	increase
886	chr1:74429600-74447999	decrease
887	chr1:74486400-74493799	increase
888	chr1:74497200-74499199	nochange
889	chr1:74545800-74548599	nochange
890	chr1:74549600-74550999	increase
891	chr1:74553400-74556599	increase
892	chr1:74558800-74564399	nochange
893	chr1:74568800-74582999	increase
894	chr1:74583800-74587199	increase
895	chr1:74645600-74646999	increase
896	chr1:74656200-74657399	nochange
897	chr1:74799200-74801399	increase
898	chr1:74837400-74844999	increase
899	chr1:74865000-74871599	nochange
900	chr1:74873200-74889999	increase
901	chr1:74933800-74935999	increase
902	chr1:75008000-75010599	nochange
903	chr1:75025600-75028999	nochange
904	chr1:75107200-75111999	nochange
905	chr1:75118800-75121399	nochange
906	chr1:75122600-75132999	increase
907	chr1:75150800-75159999	increase
908	chr1:75160400-75182999	increase
909	chr1:75194200-75204799	increase
910	chr1:75217200-75250599	increase
911	chr1:75252000-75278599	nochange
912	chr1:75292000-75302599	increase
913	chr1:75319000-75323799	nochange
914	chr1:75327200-75331799	nochange
915	chr1:75343400-75346399	nochange
916	chr1:75358600-75359799	increase
917	chr1:75362200-75381599	increase
918	chr1:75382200-75388999	increase
919	chr1:75390000-75391999	increase
920	chr1:75398200-75399599	increase
921	chr1:75404600-75439799	increase
922	chr1:75441000-75446999	increase
923	chr1:75451000-75454199	increase
924	chr1:75455600-75477799	increase
925	chr1:75478800-75483999	increase
926	chr1:75486600-75497199	increase
927	chr1:75501800-75505999	nochange
928	chr1:75508400-75511799	increase
929	chr1:75512600-75514599	increase
930	chr1:75515600-75521599	increase
931	chr1:75528400-75547799	increase
932	chr1:76993600-76994799	nochange
933	chr1:77496800-77499199	increase
934	chr1:78292200-78296199	nochange
935	chr1:78300000-78305999	nochange
936	chr1:78311600-78313599	nochange
937	chr1:78320000-78321999	nochange
938	chr1:78323800-78328199	nochange
939	chr1:78330800-78332399	nochange
940	chr1:78335400-78341399	nochange
941	chr1:78350800-78358599	decrease
942	chr1:78365000-78368199	nochange
943	chr1:78374600-78378799	nochange
944	chr1:78395800-78397999	nochange
945	chr1:78403800-78412199	nochange
946	chr1:78417600-78420799	decrease
947	chr1:78421800-78424199	nochange
948	chr1:78427600-78430399	nochange
949	chr1:78433400-78435999	nochange
950	chr1:78470800-78472399	nochange
951	chr1:78508400-78509799	nochange
952	chr1:78519200-78520999	nochange
953	chr1:78521800-78523799	increase
954	chr1:78629400-78633399	nochange
955	chr1:78638400-78642199	increase
956	chr1:78647000-78649199	nochange
957	chr1:78678600-78681999	nochange
958	chr1:78725000-78729399	nochange
959	chr1:78743000-78745399	decrease
960	chr1:78800000-78802799	nochange
961	chr1:78804000-78805199	nochange
962	chr1:78844600-78849599	decrease
963	chr1:78933200-78933399	decrease
964	chr1:79163000-79164199	decrease
965	chr1:79280800-79283399	decrease
966	chr1:79296600-79298199	decrease
967	chr1:79344800-79346599	increase
968	chr1:79347800-79352199	decrease
969	chr1:79379600-79393199	decrease
970	chr1:79395200-79400999	decrease
971	chr1:79406000-79410199	decrease
972	chr1:79411400-79424199	decrease
973	chr1:79432400-79433999	nochange
974	chr1:79434600-79438799	nochange
975	chr1:79446600-79454999	decrease
976	chr1:79460200-79470599	decrease
977	chr1:79563600-79564399	nochange
978	chr1:79652000-79654799	increase
979	chr1:79678600-79684399	increase
980	chr1:79691800-79697599	nochange
981	chr1:79712600-79714199	nochange
982	chr1:79728600-79730199	nochange
983	chr1:79731000-79745599	increase
984	chr1:79758400-79759399	nochange
985	chr1:79802800-79805799	nochange
986	chr1:79832400-79834799	nochange
987	chr1:79840400-79841599	increase
988	chr1:80282800-80285399	decrease
989	chr1:80295400-80298199	decrease
990	chr1:80320800-80326399	increase
991	chr1:80409200-80410999	decrease
992	chr1:80465200-80466799	nochange
993	chr1:80691200-80694199	decrease
994	chr1:80717400-80719999	nochange
995	chr1:80731200-80732599	nochange
996	chr1:80739200-80741399	increase
997	chr1:81058800-81059999	nochange
998	chr1:81074600-81076199	decrease
999	chr1:82181800-82183399	nochange
1000	chr1:82242400-82245599	decrease
1001	chr1:82264000-82267199	nochange
1002	chr1:82268000-82276199	increase
1003	chr1:82284400-82286199	decrease
1004	chr1:82298200-82302599	increase
1005	chr1:82304800-82308599	decrease
1006	chr1:82311200-82313999	decrease
1007	chr1:82323400-82327199	decrease
1008	chr1:82330000-82335599	increase
1009	chr1:82340600-82341999	nochange
1010	chr1:82349000-82351799	nochange
1011	chr1:82355400-82357399	nochange
1012	chr1:82376600-82378799	nochange
1013	chr1:82392800-82394799	nochange
1014	chr1:82411200-82417999	nochange
1015	chr1:82568800-82570799	nochange
1016	chr1:82706600-82707799	nochange
1017	chr1:82777200-82780999	nochange
1018	chr1:82790800-82792399	nochange
1019	chr1:82793800-82802599	nochange
1020	chr1:82807000-82819999	nochange
1021	chr1:82821000-82827399	increase
1022	chr1:82831400-82834999	decrease
1023	chr1:82844000-82847199	decrease
1024	chr1:82856800-82858399	nochange
1025	chr1:82860600-82862599	decrease
1026	chr1:82895200-82898199	increase
1027	chr1:83021200-83023399	nochange
1028	chr1:83205400-83213799	decrease
1029	chr1:83215200-83216999	increase
1030	chr1:83230200-83237599	decrease
1031	chr1:83241200-83246399	nochange
1032	chr1:83247600-83264799	nochange
1033	chr1:83265600-83269199	nochange
1034	chr1:83271000-83286599	decrease
1035	chr1:83289000-83317399	decrease
1036	chr1:83318000-83320599	nochange
1037	chr1:83321400-83329599	nochange
1038	chr1:83335200-83351999	decrease
1039	chr1:83357000-83359599	nochange
1040	chr1:83359800-83362599	decrease
1041	chr1:83363800-83378599	decrease
1042	chr1:83379200-83392599	decrease
1043	chr1:83413800-83414599	nochange
1044	chr1:83485200-83492599	decrease
1045	chr1:83594800-83596999	decrease
1046	chr1:83603400-83604799	nochange
1047	chr1:83607000-83608599	decrease
1048	chr1:83678600-83681799	decrease
1049	chr1:83695800-83697999	nochange
1050	chr1:84058200-84059799	decrease
1051	chr1:84199400-84201399	decrease
1052	chr1:84207600-84209999	nochange
1053	chr1:84229200-84231399	decrease
1054	chr1:84234400-84237199	nochange
1055	chr1:84253400-84255399	nochange
1056	chr1:84258600-84262599	decrease
1057	chr1:84265200-84267599	nochange
1058	chr1:84676600-84677999	increase
1059	chr1:84721800-84723599	nochange
1060	chr1:84770400-84773799	nochange
1061	chr1:84778200-84782399	nochange
1062	chr1:84818200-84823199	increase
1063	chr1:84938600-84942399	nochange
1064	chr1:84943000-84948599	nochange
1065	chr1:84956800-84959399	decrease
1066	chr1:84964600-84968199	nochange
1067	chr1:84969200-84977599	nochange
1068	chr1:84987200-84993199	nochange
1069	chr1:85006800-85012399	increase
1070	chr1:85016400-85019799	increase
1071	chr1:85024600-85028999	nochange
1072	chr1:85055400-85099399	nochange
1073	chr1:85100600-85107199	increase
1074	chr1:85129200-85130199	increase
1075	chr1:85137800-85139399	increase
1076	chr1:85140400-85151799	nochange
1077	chr1:85163200-85165599	nochange
1078	chr1:85178400-85181999	increase
1079	chr1:85192600-85194799	nochange
1080	chr1:85196800-85198599	nochange
1081	chr1:85212600-85248399	nochange
1082	chr1:85251000-85272599	increase
1083	chr1:85272800-85282199	nochange
1084	chr1:85286200-85294799	increase
1085	chr1:85295800-85297799	nochange
1086	chr1:85298600-85316199	nochange
1087	chr1:85320200-85328799	nochange
1088	chr1:85430400-85431399	increase
1089	chr1:85432600-85434199	nochange
1090	chr1:85434600-85439199	nochange
1091	chr1:85440000-85442399	nochange
1092	chr1:85463200-85464599	nochange
1093	chr1:85465400-85467999	increase
1094	chr1:85469000-85488999	nochange
1095	chr1:85490200-85491399	nochange
1096	chr1:85504400-85513799	nochange
1097	chr1:85529600-85535199	increase
1098	chr1:85547000-85548599	nochange
1099	chr1:85552200-85557799	nochange
1100	chr1:85559800-85583599	increase
1101	chr1:85585800-85596799	decrease
1102	chr1:85597600-85610399	nochange
1103	chr1:85611400-85613799	nochange
1104	chr1:85614200-85617399	decrease
1105	chr1:85627000-85635599	nochange
1106	chr1:85684800-85685799	nochange
1107	chr1:85732400-85733999	increase
1108	chr1:85774800-85776599	increase
1109	chr1:85789800-85792199	decrease
1110	chr1:85806600-85809999	decrease
1111	chr1:85819200-85823599	nochange
1112	chr1:85828400-85831199	nochange
1113	chr1:85832600-85834999	increase
1114	chr1:85846000-85846199	nochange
1115	chr1:85874800-85891799	increase
1116	chr1:85997400-85997999	increase
1117	chr1:86027400-86028399	increase
1118	chr1:86040600-86041799	increase
1119	chr1:86045800-86047599	increase
1120	chr1:86123800-86126599	increase
1121	chr1:86134600-86138399	nochange
1122	chr1:86153200-86164999	increase
1123	chr1:86171400-86172799	increase
1124	chr1:86179800-86181799	increase
1125	chr1:86182600-86187399	nochange
1126	chr1:86198200-86199999	nochange
1127	chr1:86210600-86212799	increase
1128	chr1:86221800-86223399	increase
1129	chr1:86237000-86238199	increase
1130	chr1:86325400-86328399	decrease
1131	chr1:86330800-86333399	nochange
1132	chr1:86338400-86342399	increase
1133	chr1:86355800-86355999	nochange
1134	chr1:86378800-86380999	nochange
1135	chr1:86411200-86430999	increase
1136	chr1:86431800-86433999	increase
1137	chr1:86441800-86442999	increase
1138	chr1:86445600-86448799	nochange
1139	chr1:86449000-86455399	nochange
1140	chr1:86467400-86493999	increase
1141	chr1:86502200-86515199	increase
1142	chr1:86526400-86529599	nochange
1143	chr1:86536800-86542199	nochange
1144	chr1:86563200-86564399	increase
1145	chr1:86567800-86568999	increase
1146	chr1:86651200-86651999	increase
1147	chr1:86684400-86686799	increase
1148	chr1:86813800-86816999	decrease
1149	chr1:86867400-86869999	decrease
1150	chr1:87013800-87018599	increase
1151	chr1:87021400-87022599	increase
1152	chr1:87027000-87030199	increase
1153	chr1:87031400-87034199	increase
1154	chr1:87058400-87061399	increase
1155	chr1:87190800-87200399	increase
1156	chr1:87251800-87255599	increase
1157	chr1:87275200-87276799	decrease
1158	chr1:87307400-87309199	increase
1159	chr1:87390600-87391999	decrease
1160	chr1:87392800-87395599	nochange
1161	chr1:87413400-87416799	nochange
1162	chr1:87554200-87556599	nochange
1163	chr1:87600600-87608599	increase
1164	chr1:87619000-87622599	nochange
1165	chr1:87628800-87632799	nochange
1166	chr1:87736400-87737999	increase
1167	chr1:87758800-87761999	nochange
1168	chr1:87765200-87768799	nochange
1169	chr1:87770400-87774399	increase
1170	chr1:87793200-87795999	increase
1171	chr1:87826000-87850199	nochange
1172	chr1:87851000-87863199	decrease
1173	chr1:87864000-87868799	nochange
1174	chr1:87870000-87874599	nochange
1175	chr1:87877000-87884399	nochange
1176	chr1:87886400-87903199	nochange
1177	chr1:87904200-87909999	increase
1178	chr1:87910600-87934999	increase
1179	chr1:87941000-87942799	nochange
1180	chr1:87968800-87973199	decrease
1181	chr1:87988200-87989599	increase
1182	chr1:88005200-88006999	nochange
1183	chr1:88049600-88051999	nochange
1184	chr1:88084400-88084999	nochange
1185	chr1:88087600-88090799	nochange
1186	chr1:88114400-88123399	nochange
1187	chr1:88125000-88126199	nochange
1188	chr1:88145600-88145999	increase
1189	chr1:88186200-88186799	increase
1190	chr1:88192200-88251199	increase
1191	chr1:88252400-88273399	increase
1192	chr1:88275200-88291599	increase
1193	chr1:88326600-88330599	decrease
1194	chr1:88417600-88418399	nochange
1195	chr1:88555200-88557399	nochange
1196	chr1:88680400-88683399	increase
1197	chr1:88734200-88739599	nochange
1198	chr1:88779000-88781399	nochange
1199	chr1:88787400-88790599	decrease
1200	chr1:88818400-88821799	increase
1201	chr1:88830200-88831199	increase
1202	chr1:88839200-88843599	nochange
1203	chr1:88845200-88849399	increase
1204	chr1:88851800-88853599	increase
1205	chr1:88886400-88890399	increase
1206	chr1:88908200-88910399	nochange
1207	chr1:88912600-88924399	nochange
1208	chr1:88933600-88940999	increase
1209	chr1:88991600-88996999	nochange
1210	chr1:89003200-89011599	nochange
1211	chr1:89021600-89023599	decrease
1212	chr1:89033400-89036599	nochange
1213	chr1:89038000-89043799	decrease
1214	chr1:89048200-89077199	increase
1215	chr1:89082600-89135799	increase
1216	chr1:89143000-89148399	nochange
1217	chr1:89159600-89161199	increase
1218	chr1:89162200-89164399	nochange
1219	chr1:89215000-89218999	nochange
1220	chr1:89225400-89226599	nochange
1221	chr1:89250400-89253999	increase
1222	chr1:89256000-89260399	nochange
1223	chr1:89279800-89283999	nochange
1224	chr1:89340800-89347599	increase
1225	chr1:89363600-89366999	increase
1226	chr1:89396800-89398599	nochange
1227	chr1:89403800-89405999	nochange
1228	chr1:89433800-89563599	increase
1229	chr1:89565400-89569999	nochange
1230	chr1:89570800-89611399	increase
1231	chr1:89612600-89622199	increase
1232	chr1:89622600-89626999	increase
1233	chr1:89666800-89672599	nochange
1234	chr1:89679000-89700399	increase
1235	chr1:89701400-89708999	increase
1236	chr1:89710000-89715999	increase
1237	chr1:89723800-89732599	increase
1238	chr1:89735000-89735399	increase
1239	chr1:89741800-89744599	increase
1240	chr1:89750800-89752799	increase
1241	chr1:89765200-89766999	increase
1242	chr1:89767800-89770799	increase
1243	chr1:89785000-89786999	increase
1244	chr1:89792200-89794799	increase
1245	chr1:89801400-89804999	nochange
1246	chr1:89808600-89813599	increase
1247	chr1:89840200-89840799	increase
1248	chr1:89855000-89869199	increase
1249	chr1:89871400-89874599	increase
1250	chr1:90028000-90031399	nochange
1251	chr1:90141600-90143399	increase
1252	chr1:90183800-90185199	nochange
1253	chr1:90186400-90189399	nochange
1254	chr1:90383600-90386799	decrease
1255	chr1:90388000-90389799	decrease
1256	chr1:90390800-90393599	nochange
1257	chr1:90398000-90401399	nochange
1258	chr1:90401800-90408399	nochange
1259	chr1:90425200-90428599	increase
1260	chr1:90582800-90583999	nochange
1261	chr1:90658600-90661199	decrease
1262	chr1:90755400-90756799	increase
1263	chr1:90817600-90818999	nochange
1264	chr1:90827200-90829599	nochange
1265	chr1:90888200-90890799	increase
1266	chr1:90894200-90898799	nochange
1267	chr1:90940800-90943599	nochange
1268	chr1:90976800-90979799	increase
1269	chr1:90989800-90998999	nochange
1270	chr1:91001800-91005599	nochange
1271	chr1:91032000-91038399	nochange
1272	chr1:91040800-91045599	nochange
1273	chr1:91048400-91050599	increase
1274	chr1:91056000-91060799	nochange
1275	chr1:91067200-91070199	increase
1276	chr1:91071000-91074599	increase
1277	chr1:91074800-91077999	decrease
1278	chr1:91159000-91164999	increase
1279	chr1:91171400-91177999	increase
1280	chr1:91187200-91190399	increase
1281	chr1:91227200-91235199	increase
1282	chr1:91235600-91238399	nochange
1283	chr1:91244000-91246599	decrease
1284	chr1:91250200-91254999	increase
1285	chr1:91264200-91312399	increase
1286	chr1:91317200-91322599	increase
1287	chr1:91323600-91326199	increase
1288	chr1:91329400-91332399	increase
1289	chr1:91333200-91335999	increase
1290	chr1:91344400-91358399	increase
1291	chr1:91359600-91368999	nochange
1292	chr1:91372600-91374999	decrease
1293	chr1:91376200-91382599	increase
1294	chr1:91383800-91385599	increase
1295	chr1:91388600-91441599	increase
1296	chr1:91443000-91445999	nochange
1297	chr1:91447800-91450599	nochange
1298	chr1:91457800-91460399	nochange
1299	chr1:91468600-91472399	nochange
1300	chr1:91473200-91475799	increase
1301	chr1:91476600-91477599	increase
1302	chr1:91498600-91500799	increase
1303	chr1:91517400-91521599	increase
1304	chr1:91592600-91598799	increase
1305	chr1:91664400-91666799	increase
1306	chr1:91737800-91738799	nochange
1307	chr1:91751400-91753599	increase
1308	chr1:91780000-91781599	increase
1309	chr1:91797400-91800399	increase
1310	chr1:91848400-91855399	increase
1311	chr1:91862000-91862799	nochange
1312	chr1:91897200-91903399	increase
1313	chr1:91909400-91910799	increase
1314	chr1:91912400-91918799	increase
1315	chr1:91919800-91927799	increase
1316	chr1:91929400-91964399	increase
1317	chr1:91965400-91973999	increase
1318	chr1:91978200-91980199	increase
1319	chr1:91989000-91992799	nochange
1320	chr1:91994600-91995799	nochange
1321	chr1:92012000-92016599	nochange
1322	chr1:92019600-92025599	nochange
1323	chr1:92026400-92035799	nochange
1324	chr1:92039800-92042999	increase
1325	chr1:92053200-92067599	nochange
1326	chr1:92076000-92099399	increase
1327	chr1:92101600-92111199	increase
1328	chr1:92114000-92129999	increase
1329	chr1:92136800-92143599	nochange
1330	chr1:92144800-92161199	increase
1331	chr1:92182000-92183199	increase
1332	chr1:92190200-92196399	increase
1333	chr1:92202400-92207599	increase
1334	chr1:92230200-92231799	increase
1335	chr1:92240200-92254199	increase
1336	chr1:92292200-92297799	increase
1337	chr1:92311400-92313399	nochange
1338	chr1:92316200-92317599	nochange
1339	chr1:92319000-92324999	nochange
1340	chr1:92336400-92360999	increase
1341	chr1:92373200-92375599	increase
1342	chr1:92376600-92378199	increase
1343	chr1:92382800-92384599	increase
1344	chr1:92388800-92390199	increase
1345	chr1:92413200-92423399	increase
1346	chr1:92444400-92446199	increase
1347	chr1:92452200-92453999	increase
1348	chr1:92501000-92502599	nochange
1349	chr1:92613400-92622399	increase
1350	chr1:92659200-92661599	nochange
1351	chr1:92662400-92663199	decrease
1352	chr1:92664800-92666999	nochange
1353	chr1:92676000-92679399	increase
1354	chr1:92809200-92813199	increase
1355	chr1:92824600-92826199	increase
1356	chr1:92827600-92829799	increase
1357	chr1:92860400-92863599	increase
1358	chr1:92878600-92902399	increase
1359	chr1:92909200-92919799	increase
1360	chr1:92921400-92931799	increase
1361	chr1:92990200-93017199	increase
1362	chr1:93018000-93038199	increase
1363	chr1:93039000-93045399	increase
1364	chr1:93046800-93083799	increase
1365	chr1:93092000-93095199	nochange
1366	chr1:93185000-93197999	increase
1367	chr1:93198800-93201599	increase
1368	chr1:93212800-93218799	increase
1369	chr1:93221800-93226999	nochange
1370	chr1:93268400-93269799	increase
1371	chr1:93277000-93280199	increase
1372	chr1:93282800-93286199	nochange
1373	chr1:93321800-93323399	increase
1374	chr1:93351600-93355199	increase
1375	chr1:93377000-93400199	increase
1376	chr1:93401000-93413999	nochange
1377	chr1:93414800-93418999	nochange
1378	chr1:93419600-93429799	increase
1379	chr1:93430200-93433799	decrease
1380	chr1:93434600-93438599	nochange
1381	chr1:93444400-93447999	decrease
1382	chr1:93454800-93461799	increase
1383	chr1:93489200-93493399	increase
1384	chr1:93596800-93616399	increase
1385	chr1:93637400-93639199	nochange
1386	chr1:93645200-93648599	nochange
1387	chr1:93664800-93668599	increase
1388	chr1:93669600-93671199	increase
1389	chr1:93673000-93676599	increase
1390	chr1:93691000-93693399	increase
1391	chr1:93702000-93713999	nochange
1392	chr1:93718000-93720399	nochange
1393	chr1:93724200-93726399	increase
1394	chr1:93728800-93730999	nochange
1395	chr1:93732000-93735399	increase
1396	chr1:93736200-93738799	nochange
1397	chr1:93763000-93770399	increase
1398	chr1:93772000-93775599	increase
1399	chr1:93780400-93787999	increase
1400	chr1:93791000-93800599	increase
1401	chr1:93801600-93806399	increase
1402	chr1:93813400-93814999	nochange
1403	chr1:93816600-93818399	increase
1404	chr1:94013600-94015399	decrease
1405	chr1:94690400-94694799	decrease
1406	chr1:94721800-94721999	nochange
1407	chr1:95290600-95296799	increase
1408	chr1:95304000-95306399	decrease
1409	chr1:95430800-95431199	nochange
1410	chr1:95645400-95646999	increase
1411	chr1:97576600-97578999	decrease
1412	chr1:97601200-97615599	decrease
1413	chr1:97617200-97622599	decrease
1414	chr1:97623800-97641999	increase
1415	chr1:97747400-97750199	nochange
1416	chr1:97799800-97802799	nochange
1417	chr1:97809000-97810799	nochange
1418	chr1:97811600-97813999	nochange
1419	chr1:97826000-97830199	nochange
1420	chr1:97850400-97857999	decrease
1421	chr1:97861400-97873599	decrease
1422	chr1:97875600-97879399	nochange
1423	chr1:97886400-97887799	decrease
1424	chr1:97888600-97891399	decrease
1425	chr1:97892800-97900999	decrease
1426	chr1:97901800-97907999	decrease
1427	chr1:97909200-97910599	nochange
1428	chr1:97911800-97915199	decrease
1429	chr1:97916200-97925999	decrease
1430	chr1:97927000-97928199	increase
1431	chr1:97932200-97948399	decrease
1432	chr1:97949800-97956999	decrease
1433	chr1:98023800-98028199	decrease
1434	chr1:98033000-98034999	nochange
1435	chr1:98060600-98063999	nochange
1436	chr1:98072400-98074799	increase
1437	chr1:98566800-98569599	nochange
1438	chr1:98645400-98646799	decrease
1439	chr1:98648400-98650199	decrease
1440	chr1:105152800-105155999	nochange
1441	chr1:105330400-105331999	increase
1442	chr1:105637600-105640599	increase
1443	chr1:105754800-105764199	increase
1444	chr1:105798400-105806799	nochange
1445	chr1:105813800-105816399	increase
1446	chr1:105818000-105819599	nochange
1447	chr1:105840200-105842999	nochange
1448	chr1:105859800-105861999	nochange
1449	chr1:105869000-105886199	nochange
1450	chr1:105899000-105904999	nochange
1451	chr1:105918200-105920199	nochange
1452	chr1:105921000-105923799	increase
1453	chr1:105945400-105958799	decrease
1454	chr1:105960400-105980199	increase
1455	chr1:105981200-105984199	nochange
1456	chr1:105986000-106000399	nochange
1457	chr1:106002800-106015799	increase
1458	chr1:106047800-106049599	decrease
1459	chr1:106122200-106124599	decrease
1460	chr1:106141400-106150199	increase
1461	chr1:106151200-106154399	nochange
1462	chr1:106158600-106160999	decrease
1463	chr1:106162000-106164399	decrease
1464	chr1:106166600-106172999	nochange
1465	chr1:106174200-106178399	nochange
1466	chr1:106193600-106197999	decrease
1467	chr1:106204000-106208799	nochange
1468	chr1:106215600-106220199	nochange
1469	chr1:106236000-106236999	nochange
1470	chr1:106248400-106250599	decrease
1471	chr1:106251600-106255199	nochange
1472	chr1:106290800-106293399	decrease
1473	chr1:106365400-106367999	increase
1474	chr1:106369000-106369799	increase
1475	chr1:106381200-106384199	nochange
1476	chr1:106522000-106525199	increase
1477	chr1:106675600-106677999	nochange
1478	chr1:106685800-106690399	nochange
1479	chr1:106732600-106736399	increase
1480	chr1:106770200-106771599	nochange
1481	chr1:109956200-109957599	increase
1482	chr1:109968000-109968599	decrease
1483	chr1:111837200-111838599	increase
1484	chr1:113975600-113980799	decrease
1485	chr1:118138400-118140599	nochange
1486	chr1:118219000-118223399	increase
1487	chr1:118239800-118241999	increase
1488	chr1:118263400-118266999	nochange
1489	chr1:118281800-118283199	nochange
1490	chr1:118292200-118294199	nochange
1491	chr1:118359200-118362799	increase
1492	chr1:118365800-118370999	increase
1493	chr1:118378200-118379399	nochange
1494	chr1:118386600-118388599	increase
1495	chr1:118390600-118392599	nochange
1496	chr1:118399600-118401599	decrease
1497	chr1:118422800-118432599	nochange
1498	chr1:118449000-118450999	nochange
1499	chr1:118452400-118457199	decrease
1500	chr1:118458400-118461799	nochange
1501	chr1:118462600-118466599	nochange
1502	chr1:118474000-118481799	nochange
1503	chr1:118492600-118493199	increase
1504	chr1:118496200-118499799	nochange
1505	chr1:118501200-118509599	nochange
1506	chr1:118522200-118527799	nochange
1507	chr1:118529000-118532999	nochange
1508	chr1:118533800-118543199	increase
1509	chr1:118544800-118546599	nochange
1510	chr1:118559400-118562399	nochange
1511	chr1:118565400-118568199	increase
1512	chr1:118569000-118571199	increase
1513	chr1:118577800-118579999	increase
1514	chr1:118598800-118599399	increase
1515	chr1:118951800-118955399	increase
1516	chr1:119003400-119004999	nochange
1517	chr1:119189200-119192399	decrease
1518	chr1:119203000-119206199	nochange
1519	chr1:119299200-119301199	increase
1520	chr1:119390600-119393599	increase
1521	chr1:119426400-119428799	nochange
1522	chr1:119456200-119470199	increase
1523	chr1:119471000-119482399	increase
1524	chr1:119493400-119497599	increase
1525	chr1:119574600-119576199	nochange
1526	chr1:119594400-119596199	decrease
1527	chr1:119606800-119610599	nochange
1528	chr1:119612400-119613999	nochange
1529	chr1:119615200-119615999	nochange
1530	chr1:119617800-119620999	increase
1531	chr1:119764200-119766399	nochange
1532	chr1:119790600-119791399	increase
1533	chr1:119806000-119809399	increase
1534	chr1:119870800-119874199	nochange
1535	chr1:119877600-119881399	nochange
1536	chr1:119882400-119884199	nochange
1537	chr1:120042400-120046599	nochange
1538	chr1:120081400-120082999	increase
1539	chr1:120088600-120093199	increase
1540	chr1:120144200-120148199	nochange
1541	chr1:120151200-120157199	increase
1542	chr1:120158600-120169799	increase
1543	chr1:120234200-120236199	increase
1544	chr1:120622800-120627799	decrease
1545	chr1:120638800-120639999	nochange
1546	chr1:121284400-121285199	nochange
1547	chr1:121295200-121299199	nochange
1548	chr1:121303400-121305399	decrease
1549	chr1:121400000-121400999	increase
1550	chr1:121457000-121459799	nochange
1551	chr1:121521600-121523799	nochange
1552	chr1:121524800-121526999	increase
1553	chr1:121536200-121537399	nochange
1554	chr1:122325400-122325599	nochange
1555	chr1:123271200-123271599	increase
1556	chr1:123969600-123972599	decrease
1557	chr1:123999600-124003799	nochange
1558	chr1:124010800-124013599	increase
1559	chr1:124266000-124268599	decrease
1560	chr1:124286400-124287599	decrease
1561	chr1:125058800-125058999	nochange
1562	chr1:125344200-125347599	decrease
1563	chr1:125351000-125353799	increase
1564	chr1:125355400-125358599	nochange
1565	chr1:125379000-125382199	decrease
1566	chr1:125388800-125393999	decrease
1567	chr1:125396000-125399599	decrease
1568	chr1:125400600-125403199	increase
1569	chr1:125446000-125451799	nochange
1570	chr1:125455600-125457799	decrease
1571	chr1:125472000-125476199	nochange
1572	chr1:125525200-125537399	nochange
1573	chr1:125540800-125546599	decrease
1574	chr1:125549600-125551999	nochange
1575	chr1:125556600-125561199	nochange
1576	chr1:125642200-125644999	nochange
1577	chr1:125804000-125808999	nochange
1578	chr1:126065000-126066399	decrease
1579	chr1:126558800-126560999	increase
1580	chr1:126569200-126572599	nochange
1581	chr1:126626600-126629199	nochange
1582	chr1:126637000-126641399	decrease
1583	chr1:126936200-126939999	nochange
1584	chr1:127170000-127175199	nochange
1585	chr1:127182000-127187199	nochange
1586	chr1:127203800-127206799	nochange
1587	chr1:127208200-127210599	nochange
1588	chr1:127235000-127237999	nochange
1589	chr1:127255600-127257599	decrease
1590	chr1:127271400-127272799	increase
1591	chr1:127319800-127324199	decrease
1592	chr1:127344400-127348999	nochange
1593	chr1:127365800-127367999	nochange
1594	chr1:127441200-127442599	increase
1595	chr1:127447400-127450199	nochange
1596	chr1:127453600-127457399	increase
1597	chr1:127458400-127460599	nochange
1598	chr1:127462400-127471199	increase
1599	chr1:127472000-127483599	increase
1600	chr1:127484600-127490599	nochange
1601	chr1:127491200-127492599	nochange
1602	chr1:127494600-127511199	increase
1603	chr1:127514600-127523399	nochange
1604	chr1:127531000-127549999	increase
1605	chr1:127552600-127556199	nochange
1606	chr1:127558200-127572399	increase
1607	chr1:127573400-127579599	decrease
1608	chr1:127584000-127585199	increase
1609	chr1:127586200-127600999	nochange
1610	chr1:127602400-127629599	increase
1611	chr1:127630000-127632799	nochange
1612	chr1:127633400-127645199	increase
1613	chr1:127738400-127750399	nochange
1614	chr1:127752400-127756799	decrease
1615	chr1:127760600-127762599	nochange
1616	chr1:127767400-127769999	nochange
1617	chr1:127799000-127801399	nochange
1618	chr1:127833600-127835399	increase
1619	chr1:127848400-127850399	nochange
1620	chr1:127852200-127854999	nochange
1621	chr1:127862000-127865399	nochange
1622	chr1:127881800-127882399	increase
1623	chr1:127885200-127885599	increase
1624	chr1:127906600-127913399	nochange
1625	chr1:127923800-127925799	increase
1626	chr1:127952800-127956999	nochange
1627	chr1:128067200-128069999	increase
1628	chr1:128155800-128157199	decrease
1629	chr1:128206600-128214999	increase
1630	chr1:128324000-128324799	increase
1631	chr1:128381400-128382999	increase
1632	chr1:128435400-128438599	nochange
1633	chr1:130657600-130683999	increase
1634	chr1:130694000-130696599	decrease
1635	chr1:130704800-130707999	increase
1636	chr1:130765000-130769799	increase
1637	chr1:130776800-130779199	increase
1638	chr1:130781800-130798999	decrease
1639	chr1:130802000-130807999	decrease
1640	chr1:131016800-131029599	increase
1641	chr1:131030600-131033599	decrease
1642	chr1:131035200-131062599	increase
1643	chr1:131080600-131103999	increase
1644	chr1:131116800-131119599	nochange
1645	chr1:131121600-131126799	nochange
1646	chr1:131128000-131130799	increase
1647	chr1:131135200-131147599	increase
1648	chr1:131151800-131153599	nochange
1649	chr1:131190000-131191399	nochange
1650	chr1:131202400-131204599	nochange
1651	chr1:131205200-131211399	increase
1652	chr1:131235600-131246599	increase
1653	chr1:131341800-131343599	nochange
1654	chr1:131488000-131492999	increase
1655	chr1:131533600-131534999	nochange
1656	chr1:131542200-131554199	nochange
1657	chr1:131562200-131565199	nochange
1658	chr1:131607200-131608799	nochange
1659	chr1:131791000-131795799	increase
1660	chr1:131831200-131831799	nochange
1661	chr1:131873800-131875999	increase
1662	chr1:131969800-131976999	increase
1663	chr1:131986200-131987799	nochange
1664	chr1:131988800-131994399	nochange
1665	chr1:132006800-132009999	increase
1666	chr1:132051200-132052599	decrease
1667	chr1:132073800-132079399	increase
1668	chr1:132084800-132106199	increase
1669	chr1:132107400-132112199	nochange
1670	chr1:132113000-132118399	nochange
1671	chr1:132245200-132248399	increase
1672	chr1:132251800-132257599	increase
1673	chr1:132258800-132263999	increase
1674	chr1:132265000-132271399	nochange
1675	chr1:132278400-132303399	increase
1676	chr1:132305000-132307799	nochange
1677	chr1:132308600-132310799	nochange
1678	chr1:132316800-132324799	increase
1679	chr1:132326800-132332399	increase
1680	chr1:132332800-132357199	increase
1681	chr1:132380200-132382399	increase
1682	chr1:132388000-132391599	nochange
1683	chr1:132393000-132401599	nochange
1684	chr1:132426600-132429599	nochange
1685	chr1:132440400-132441999	nochange
1686	chr1:132466800-132470799	nochange
1687	chr1:132471600-132476599	increase
1688	chr1:132482200-132486799	increase
1689	chr1:132528600-132532799	nochange
1690	chr1:132559000-132562599	increase
1691	chr1:132586200-132588599	nochange
1692	chr1:132592000-132598399	nochange
1693	chr1:132601200-132632799	decrease
1694	chr1:132666200-132667999	nochange
1695	chr1:132672800-132675399	nochange
1696	chr1:132678400-132680999	increase
1697	chr1:132681600-132684999	decrease
1698	chr1:132685000-132687799	increase
1699	chr1:132689000-132696799	increase
1700	chr1:132697400-132706399	increase
1701	chr1:132727200-132731799	increase
1702	chr1:132760800-132770199	nochange
1703	chr1:132776400-132779399	increase
1704	chr1:132780400-132782199	increase
1705	chr1:132843400-132846199	increase
1706	chr1:132852800-132856599	increase
1707	chr1:132949800-132951999	decrease
1708	chr1:132980400-132985799	decrease
1709	chr1:132987000-132991999	nochange
1710	chr1:132996400-132997799	nochange
1711	chr1:132999400-133000599	increase
1712	chr1:133008400-133014399	increase
1713	chr1:133015800-133021999	nochange
1714	chr1:133029800-133042199	nochange
1715	chr1:133045800-133050799	nochange
1716	chr1:133092600-133100999	nochange
1717	chr1:133104600-133107199	increase
1718	chr1:133138600-133140199	increase
1719	chr1:133141200-133170399	increase
1720	chr1:133171000-133270599	increase
1721	chr1:133271600-133279399	nochange
1722	chr1:133283800-133287799	increase
1723	chr1:133324800-133333999	increase
1724	chr1:133339400-133354399	increase
1725	chr1:133355400-133391199	increase
1726	chr1:133411800-133413199	increase
1727	chr1:133414000-133417399	nochange
1728	chr1:133430800-133434999	nochange
1729	chr1:133454000-133458399	nochange
1730	chr1:133491000-133494799	increase
1731	chr1:133558000-133559599	decrease
1732	chr1:133573000-133574399	increase
1733	chr1:133577200-133579599	increase
1734	chr1:133585000-133586999	increase
1735	chr1:133588000-133595199	nochange
1736	chr1:133600200-133607399	nochange
1737	chr1:133610800-133615599	decrease
1738	chr1:133620000-133625399	nochange
1739	chr1:133633000-133635799	increase
1740	chr1:133643200-133652399	decrease
1741	chr1:133653200-133659199	nochange
1742	chr1:133703200-133711199	increase
1743	chr1:133716600-133718799	increase
1744	chr1:133721200-133737199	increase
1745	chr1:133748200-133753999	nochange
1746	chr1:133758200-133765799	increase
1747	chr1:133782400-133794599	increase
1748	chr1:133794800-133799799	nochange
1749	chr1:133818000-133821999	increase
1750	chr1:133846000-133851199	increase
1751	chr1:133854800-133857599	nochange
1752	chr1:133871400-133872799	increase
1753	chr1:133881400-133883399	nochange
1754	chr1:133896200-133898799	nochange
1755	chr1:133968200-133970599	increase
1756	chr1:134017000-134050999	increase
1757	chr1:134053600-134070399	increase
1758	chr1:134130600-134133399	increase
1759	chr1:134148800-134191399	increase
1760	chr1:134192600-134207599	increase
1761	chr1:134261600-134262799	nochange
1762	chr1:134265600-134268399	nochange
1763	chr1:134285600-134288199	increase
1764	chr1:134295800-134301399	increase
1765	chr1:134305200-134311599	nochange
1766	chr1:134315200-134316799	nochange
1767	chr1:134319600-134325999	nochange
1768	chr1:134369000-134373199	nochange
1769	chr1:134376200-134388399	nochange
1770	chr1:134418200-134422399	increase
1771	chr1:134456800-134460199	increase
1772	chr1:134475600-134478199	nochange
1773	chr1:134479600-134482599	nochange
1774	chr1:134518400-134525999	increase
1775	chr1:134527000-134529799	increase
1776	chr1:134543600-134547199	nochange
1777	chr1:134608600-134610399	increase
1778	chr1:134637800-134640999	nochange
1779	chr1:134661000-134664799	increase
1780	chr1:134665600-134693399	increase
1781	chr1:134698800-134701399	increase
1782	chr1:134703000-134725399	increase
1783	chr1:134725800-134729799	nochange
1784	chr1:134733600-134738199	nochange
1785	chr1:134745200-134747999	nochange
1786	chr1:134758000-134759799	nochange
1787	chr1:134762000-134762799	increase
1788	chr1:134765200-134768799	nochange
1789	chr1:134778000-134779799	increase
1790	chr1:134797000-134804199	nochange
1791	chr1:134808000-134815399	nochange
1792	chr1:134820400-134824799	decrease
1793	chr1:134837400-134837999	increase
1794	chr1:134850600-134852999	nochange
1795	chr1:134893400-134897199	nochange
1796	chr1:134901000-134904799	nochange
1797	chr1:134912000-134914799	decrease
1798	chr1:134915800-134918999	increase
1799	chr1:134925000-134925799	nochange
1800	chr1:134949400-134950999	increase
1801	chr1:135089800-135092599	increase
1802	chr1:135093600-135096999	increase
1803	chr1:135108200-135118999	increase
1804	chr1:135121000-135125799	increase
1805	chr1:135131600-135133599	nochange
1806	chr1:135134600-135136199	nochange
1807	chr1:135142600-135146999	increase
1808	chr1:135156200-135159599	nochange
1809	chr1:135160400-135162999	nochange
1810	chr1:135165400-135167199	nochange
1811	chr1:135208200-135231399	nochange
1812	chr1:135233600-135234999	increase
1813	chr1:135242600-135249199	increase
1814	chr1:135274800-135277199	increase
1815	chr1:135285400-135287999	increase
1816	chr1:135308400-135311599	nochange
1817	chr1:135313000-135314799	decrease
1818	chr1:135317800-135320799	nochange
1819	chr1:135325000-135331599	nochange
1820	chr1:135336400-135338599	nochange
1821	chr1:135342200-135344199	increase
1822	chr1:135373200-135374999	nochange
1823	chr1:135384600-135390199	nochange
1824	chr1:135391800-135394399	increase
1825	chr1:135396200-135398199	increase
1826	chr1:135408800-135412999	nochange
1827	chr1:135413800-135420799	increase
1828	chr1:135421600-135442599	increase
1829	chr1:135447000-135449199	nochange
1830	chr1:135451200-135483999	increase
1831	chr1:135485000-135486599	increase
1832	chr1:135491600-135501199	increase
1833	chr1:135502200-135513999	nochange
1834	chr1:135515400-135520199	increase
1835	chr1:135524800-135528199	increase
1836	chr1:135544000-135547599	increase
1837	chr1:135558600-135560999	nochange
1838	chr1:135576800-135579999	nochange
1839	chr1:135591000-135600599	nochange
1840	chr1:135611000-135612199	nochange
1841	chr1:135618000-135622399	nochange
1842	chr1:135628000-135637999	nochange
1843	chr1:135647000-135654199	nochange
1844	chr1:135658400-135661799	increase
1845	chr1:135686200-135698599	increase
1846	chr1:135699400-135702999	nochange
1847	chr1:135703800-135709799	increase
1848	chr1:135710800-135714399	nochange
1849	chr1:135727000-135730199	increase
1850	chr1:135731400-135733999	nochange
1851	chr1:135769600-135771999	increase
1852	chr1:135780200-135783799	increase
1853	chr1:135968200-135970999	nochange
1854	chr1:135978800-135980799	increase
1855	chr1:135993200-135999399	increase
1856	chr1:136078600-136082399	increase
1857	chr1:136088000-136095999	nochange
1858	chr1:136097400-136099999	increase
1859	chr1:136100000-136102199	decrease
1860	chr1:136103000-136105599	nochange
1861	chr1:136133400-136136399	increase
1862	chr1:136187200-136192999	increase
1863	chr1:136221000-136223199	increase
1864	chr1:136267600-136274999	decrease
1865	chr1:136285800-136292399	nochange
1866	chr1:136301000-136307999	increase
1867	chr1:136375600-136378599	increase
1868	chr1:136389600-136391799	nochange
1869	chr1:136584200-136588599	increase
1870	chr1:136619400-136623199	nochange
1871	chr1:136630600-136632999	increase
1872	chr1:136726000-136730999	nochange
1873	chr1:136908400-136909799	increase
1874	chr1:138466800-138469599	nochange
1875	chr1:138500000-138503799	nochange
1876	chr1:138508600-138511399	increase
1877	chr1:138519800-138522399	nochange
1878	chr1:138548200-138553799	nochange
1879	chr1:138559800-138561999	decrease
1880	chr1:138567200-138571199	nochange
1881	chr1:138572800-138576399	decrease
1882	chr1:138577800-138581599	increase
1883	chr1:138816600-138817399	increase
1884	chr1:138922800-138928599	increase
1885	chr1:138929600-138934599	nochange
1886	chr1:138942000-138944999	nochange
1887	chr1:139099000-139102399	decrease
1888	chr1:139305800-139307599	nochange
1889	chr1:139381400-139384599	increase
1890	chr1:139414600-139415399	nochange
1891	chr1:140672800-140672999	decrease
1892	chr1:140675800-140675999	decrease
1893	chr1:141021400-141022799	nochange
1894	chr1:141044600-141045599	decrease
1895	chr1:141061000-141062199	nochange
1896	chr1:143591200-143593399	nochange
1897	chr1:143600000-143602399	decrease
1898	chr1:143605400-143607399	decrease
1899	chr1:143609800-143612199	nochange
1900	chr1:143622400-143623799	nochange
1901	chr1:143624800-143625799	nochange
1902	chr1:143661600-143663799	increase
1903	chr1:143698800-143700999	nochange
1904	chr1:143730200-143734999	nochange
1905	chr1:143736200-143738399	increase
1906	chr1:143906200-143907599	decrease
1907	chr1:143960800-143966599	nochange
1908	chr1:143977000-143979999	decrease
1909	chr1:144044800-144046199	nochange
1910	chr1:144057400-144060199	decrease
1911	chr1:144072400-144080599	decrease
1912	chr1:146080200-146080399	increase
1913	chr1:148681200-148682199	nochange
1914	chr1:150301800-150301999	nochange
1915	chr1:150348600-150352399	increase
1916	chr1:150364800-150365799	decrease
1917	chr1:150993400-150995199	nochange
1918	chr1:151113800-151119999	decrease
1919	chr1:151122200-151126599	decrease
1920	chr1:151135000-151136599	nochange
1921	chr1:151139800-151141799	increase
1922	chr1:151161800-151163399	nochange
1923	chr1:151260200-151263199	nochange
1924	chr1:151296000-151298599	nochange
1925	chr1:151300800-151304999	increase
1926	chr1:151306000-151309599	nochange
1927	chr1:151316200-151319599	nochange
1928	chr1:151323600-151325799	nochange
1929	chr1:151328000-151329799	decrease
1930	chr1:151384200-151387999	increase
1931	chr1:151396400-151398799	decrease
1932	chr1:151417000-151419199	increase
1933	chr1:151423000-151426799	nochange
1934	chr1:151428600-151443599	nochange
1935	chr1:151445600-151451999	decrease
1936	chr1:151453400-151455599	nochange
1937	chr1:151456400-151460199	increase
1938	chr1:151528600-151529799	increase
1939	chr1:151608800-151609599	increase
1940	chr1:151642200-151645199	nochange
1941	chr1:151649000-151651199	nochange
1942	chr1:151657400-151658999	increase
1943	chr1:151710400-151714999	nochange
1944	chr1:151720200-151721799	nochange
1945	chr1:151731600-151732999	increase
1946	chr1:151735000-151737199	increase
1947	chr1:151746000-151747799	nochange
1948	chr1:151755800-151760999	increase
1949	chr1:151771600-151778199	nochange
1950	chr1:151836200-151837799	increase
1951	chr1:151918400-151921799	increase
1952	chr1:151932000-151933999	nochange
1953	chr1:151978400-151980199	nochange
1954	chr1:152046200-152048799	increase
1955	chr1:152246200-152250999	nochange
1956	chr1:152324400-152328599	nochange
1957	chr1:152341600-152343799	increase
1958	chr1:152355600-152358999	increase
1959	chr1:152417600-152419799	nochange
1960	chr1:152453800-152457199	decrease
1961	chr1:152467600-152474399	increase
1962	chr1:152478200-152480199	nochange
1963	chr1:152481000-152485399	nochange
1964	chr1:152487000-152490199	nochange
1965	chr1:152493000-152496999	nochange
1966	chr1:152510000-152516399	nochange
1967	chr1:152517400-152521599	nochange
1968	chr1:152522200-152525399	increase
1969	chr1:152526200-152531799	nochange
1970	chr1:152532800-152539999	nochange
1971	chr1:152543200-152550599	nochange
1972	chr1:152551200-152553399	nochange
1973	chr1:152555600-152559399	nochange
1974	chr1:152563000-152577199	increase
1975	chr1:152579000-152583599	nochange
1976	chr1:152594000-152599799	increase
1977	chr1:152605800-152612199	nochange
1978	chr1:152613400-152617999	increase
1979	chr1:152633200-152635799	nochange
1980	chr1:152642200-152645399	increase
1981	chr1:152659200-152662999	nochange
1982	chr1:152674000-152676199	nochange
1983	chr1:152677200-152679599	nochange
1984	chr1:152682200-152684799	nochange
1985	chr1:152686600-152687999	increase
1986	chr1:152689200-152690399	increase
1987	chr1:152703400-152711599	nochange
1988	chr1:152713200-152714199	increase
1989	chr1:152722200-152725599	increase
1990	chr1:152727200-152728199	nochange
1991	chr1:152729400-152736399	increase
1992	chr1:152746400-152754799	increase
1993	chr1:152755600-152757599	increase
1994	chr1:152764400-152766799	nochange
1995	chr1:152771200-152776399	increase
1996	chr1:152781800-152791999	increase
1997	chr1:152793200-152796199	increase
1998	chr1:152802000-152805599	nochange
[truncated: 45,006 more rows]
