# Supplementary material for: Single-housing–induced islet epigenomic changes are related to polymorphisms in diabetic KK mice
Source: Life Sci Alliance. 2024 Jun 14;7(8):e202302099. doi: 10.26508/lsa.202302099 (PMC11178941; doi:10.26508/lsa.202302099)
Supplement: Supplementary file 5 [file LSA-2023-02099_TableS5.xlsx]

## Sheet: Sheet1
Table S5. Number of merged H3K27ac regions showing alterations in response to single housing. Merged H3K27ac regions were first identified using KK mouse reference genome, which were subsequently converted to the data for UCSC mm10 reference.
	No. of decreased H3K27ac regions	No. of unchanged H3K27ac regions	No. of increased H3K27ac regions
KK	6151	20558	20295
mm10	6055	20252	19981
