# Supplementary material for: Single-housing–induced islet epigenomic changes are related to polymorphisms in diabetic KK mice
Source: Life Sci Alliance. 2024 Jun 14;7(8):e202302099. doi: 10.26508/lsa.202302099 (PMC11178941; doi:10.26508/lsa.202302099)
Supplement: Supplementary file 6 [file LSA-2023-02099_TableS6.xlsx]

## Sheet: Supplemental Table S6
Table S6. Merged H3K27ac regions in pancreatic islets derived from group-housed and singly housed KK mice (reference genome, GRCm38/mm10).
#	Position (GRCm38/mm10)	Category (Direction of change)	# SNVs	SNV density	# Indels	Indel density
1	chr1:3670397-3672596	increase	0	0	0	0
2	chr1:4491812-4493611	increase	0	0	0	0
3	chr1:4571240-4572439	nochange	0	0	0	0
4	chr1:4724448-4726247	nochange	0	0	0	0
5	chr1:4785052-4786251	increase	0	0	0	0
6	chr1:4801052-4804050	nochange	0	0	1	0.333444
7	chr1:4806651-4808850	increase	0	0	0	0
8	chr1:4833451-4835850	nochange	0	0	0	0
9	chr1:4855852-4859851	increase	0	0	0	0
10	chr1:4880252-4882051	nochange	0	0	0	0
11	chr1:4968859-4971858	decrease	0	0	0	0
12	chr1:5018488-5021087	increase	0	0	0	0
13	chr1:5071047-5073046	increase	1	0.5	0	0
14	chr1:5082640-5085441	increase	8	2.8551	1	0.356888
15	chr1:5106242-5107641	nochange	3	2.14286	0	0
16	chr1:6213277-6217480	increase	6	1.42721	3	0.713606
17	chr1:6218481-6222080	decrease	6	1.66667	0	0
18	chr1:6506899-6513701	decrease	3	0.440982	1	0.146994
19	chr1:6516702-6518301	increase	0	0	0	0
20	chr1:6637506-6640303	decrease	1	0.357398	3	1.07219
21	chr1:6658098-6659297	nochange	0	0	0	0
22	chr1:6728085-6737690	decrease	0	0	3	0.312305
23	chr1:6742292-6743891	decrease	0	0	0	0
24	chr1:6744892-6748491	decrease	0	0	0	0
25	chr1:6749692-6761891	decrease	1	0.0819672	0	0
26	chr1:6798475-6802874	decrease	0	0	0	0
27	chr1:6803875-6809474	nochange	0	0	0	0
28	chr1:6819876-6825475	decrease	0	0	0	0
29	chr1:6826276-6827275	nochange	0	0	0	0
30	chr1:6845075-6847274	nochange	0	0	0	0
31	chr1:6855875-6858272	nochange	0	0	1	0.417014
32	chr1:7087727-7093126	increase	0	0	0	0
33	chr1:7110332-7114931	decrease	0	0	0	0
34	chr1:7137139-7139939	decrease	1	0.357015	1	0.357015
35	chr1:7143548-7144947	nochange	1	0.714286	0	0
36	chr1:7206141-7206940	increase	0	0	0	0
37	chr1:7395553-7399351	increase	1	0.263227	2	0.526454
38	chr1:8924046-8925849	nochange	7	3.88027	2	1.10865
39	chr1:9207668-9211667	decrease	11	2.75	2	0.5
40	chr1:9236307-9237506	nochange	4	3.33333	0	0
41	chr1:9289594-9291603	nochange	8	3.9801	2	0.995025
42	chr1:9298400-9300184	increase	6	3.36134	3	1.68067
43	chr1:9544818-9546617	increase	51	28.3333	0	0
44	chr1:9548018-9549617	nochange	0	0	0	0
45	chr1:9564418-9567017	decrease	0	0	0	0
46	chr1:9627229-9632029	nochange	2	0.41658	1	0.20829
47	chr1:9635429-9637432	decrease	1	0.499002	3	1.49701
48	chr1:9699646-9701244	increase	9	5.62852	1	0.625391
49	chr1:9745469-9748468	increase	1	0.333333	0	0
50	chr1:9797657-9800859	increase	8	2.49766	4	1.24883
51	chr1:9801660-9807859	nochange	21	3.3871	2	0.322581
52	chr1:9845708-9851693	nochange	6	1.00234	5	0.835282
53	chr1:9852894-9855693	nochange	0	0	0	0
54	chr1:9858294-9862894	nochange	0	0	1	0.217344
55	chr1:9873906-9877704	nochange	8	2.10582	1	0.263227
56	chr1:9942160-9945557	nochange	26	7.65156	6	1.76574
57	chr1:9947157-9948350	nochange	2	1.67504	1	0.837521
58	chr1:9966965-9969774	increase	2	0.711744	2	0.711744
59	chr1:9974779-9976380	nochange	1	0.62422	1	0.62422
60	chr1:9981383-9992779	nochange	12	1.05291	9	0.789681
61	chr1:9997194-9998995	increase	1	0.554939	4	2.21976
62	chr1:10003600-10005601	increase	1	0.4995	1	0.4995
63	chr1:10006998-10010997	nochange	5	1.25	0	0
64	chr1:10011990-10016779	nochange	12	2.50522	4	0.835073
65	chr1:10022182-10027980	nochange	24	4.13864	3	0.517331
66	chr1:10036975-10044375	increase	11	1.48629	2	0.270234
67	chr1:10045176-10048175	nochange	0	0	0	0
68	chr1:10052976-10058775	decrease	1	0.172414	0	0
69	chr1:10060576-10063975	nochange	0	0	0	0
70	chr1:10084584-10087583	nochange	1	0.333333	0	0
71	chr1:10090384-10092785	decrease	0	0	2	0.832639
72	chr1:10094185-10095784	nochange	0	0	0	0
73	chr1:10099181-10102582	increase	0	0	1	0.293945
74	chr1:10105583-10106782	nochange	0	0	0	0
75	chr1:10107783-10116984	decrease	4	0.434688	1	0.108672
76	chr1:10123385-10125984	increase	0	0	0	0
77	chr1:10126385-10134783	nochange	0	0	1	0.119062
78	chr1:10135584-10137583	nochange	0	0	0	0
79	chr1:10138584-10142983	nochange	0	0	0	0
80	chr1:10143784-10148983	nochange	1	0.192308	0	0
81	chr1:10157184-10158983	decrease	0	0	0	0
82	chr1:10219797-10221596	decrease	0	0	0	0
83	chr1:10224197-10234396	increase	0	0	0	0
84	chr1:10632804-10634992	decrease	25	11.4207	5	2.28415
85	chr1:10645791-10647416	increase	20	12.3001	1	0.615006
86	chr1:10691837-10696606	nochange	37	7.75681	8	1.67715
87	chr1:10993334-10995530	nochange	5	2.27583	2	0.910332
88	chr1:11137403-11138202	nochange	0	0	0	0
89	chr1:12657291-12657890	increase	6	10	0	0
90	chr1:12877016-12878415	nochange	0	0	0	0
91	chr1:12991675-12992880	nochange	1	0.829187	1	0.829187
92	chr1:13115406-13117405	decrease	0	0	0	0
93	chr1:13134880-13136679	increase	4	2.22222	0	0
94	chr1:13143281-13157887	increase	77	5.27145	14	0.958445
95	chr1:13173888-13176087	nochange	4	1.81818	0	0
96	chr1:13178488-13182082	nochange	13	3.61613	2	0.556328
97	chr1:13185881-13190680	nochange	13	2.70833	0	0
98	chr1:13191479-13192680	increase	15	12.4792	7	5.82363
99	chr1:13195483-13207497	nochange	53	4.41115	5	0.416146
100	chr1:13213898-13217503	nochange	13	3.6051	5	1.38658
101	chr1:13224693-13229898	nochange	23	4.41798	4	0.768344
102	chr1:13233898-13236110	nochange	17	7.68188	4	1.8075
103	chr1:13238317-13242115	nochange	7	1.84259	1	0.263227
104	chr1:13243718-13247302	nochange	8	2.23152	3	0.83682
105	chr1:13251295-13258285	increase	59	8.43942	10	1.43041
106	chr1:13265509-13268696	nochange	11	3.45044	4	1.25471
107	chr1:13275111-13277897	nochange	13	4.66451	4	1.43524
108	chr1:13289106-13298171	nochange	20	2.20604	9	0.99272
109	chr1:13298772-13317168	nochange	20	1.08713	12	0.65228
110	chr1:13321569-13330568	nochange	1	0.111111	2	0.222222
111	chr1:13331569-13334566	nochange	0	0	1	0.333556
112	chr1:13335767-13339166	increase	0	0	0	0
113	chr1:13340567-13343556	nochange	19	6.35452	1	0.334448
114	chr1:13344759-13350382	nochange	75	13.3357	11	1.9559
115	chr1:13352158-13356355	decrease	10	2.38209	1	0.238209
116	chr1:13357156-13361993	nochange	9	1.86027	5	1.03348
117	chr1:13365205-13368602	nochange	24	7.06298	1	0.294291
118	chr1:13369403-13374807	increase	8	1.48011	3	0.555042
119	chr1:13425920-13428337	nochange	2	0.82713	4	1.65426
120	chr1:13558696-13590518	increase	32	1.00556	13	0.40851
121	chr1:13613733-13617530	decrease	4	1.05319	1	0.263296
122	chr1:13631732-13633131	increase	1	0.714286	0	0
123	chr1:13639145-13644550	increase	18	3.32963	5	0.924898
124	chr1:13656740-13663538	nochange	0	0	2	0.294161
125	chr1:14181275-14188089	nochange	0	0	3	0.440205
126	chr1:14230494-14236704	nochange	14	2.25407	6	0.966028
127	chr1:14291534-14297733	decrease	68	10.9677	12	1.93548
128	chr1:14302747-14305539	nochange	9	3.22234	4	1.43215
129	chr1:14308740-14310937	nochange	7	3.18471	2	0.909918
130	chr1:15285472-15287871	increase	0	0	0	0
131	chr1:15651142-15652941	nochange	1	0.555556	0	0
132	chr1:15804454-15806855	increase	6	2.49792	1	0.41632
133	chr1:16092797-16093396	increase	0	0	0	0
134	chr1:16102600-16106603	increase	3	0.749251	1	0.24975
135	chr1:16118038-16121437	increase	11	3.23529	4	1.17647
136	chr1:16270589-16273185	nochange	3	1.15518	3	1.15518
137	chr1:16445610-16448809	nochange	1	0.3125	0	0
138	chr1:16468814-16470413	increase	0	0	0	0
139	chr1:16482812-16485211	decrease	1	0.416667	0	0
140	chr1:16503426-16504025	nochange	0	0	0	0
141	chr1:16515822-16520202	increase	3	0.684775	3	0.684775
142	chr1:16545002-16547604	nochange	1	0.384172	1	0.384172
143	chr1:16591612-16593811	decrease	0	0	0	0
144	chr1:16602809-16611210	nochange	0	0	1	0.119019
145	chr1:16616410-16620009	increase	2	0.555556	0	0
146	chr1:16653440-16658042	nochange	13	2.82425	4	0.868998
147	chr1:16664435-16667440	increase	27	8.98204	3	0.998004
148	chr1:16670630-16674609	nochange	24	6.03015	10	2.51256
149	chr1:16687441-16690038	nochange	9	3.4642	2	0.769823
150	chr1:17096938-17098137	increase	0	0	0	0
151	chr1:17145344-17147747	increase	0	0	1	0.415973
152	chr1:19439221-19439420	decrease	0	0	0	0
153	chr1:20131637-20132436	decrease	0	0	0	0
154	chr1:20477435-20479234	nochange	0	0	0	0
155	chr1:20617159-20618564	nochange	8	5.6899	2	1.42248
156	chr1:20803194-20807610	increase	15	3.39597	4	0.905592
157	chr1:20889456-20891654	nochange	0	0	1	0.454752
158	chr1:20921554-20923550	decrease	11	5.50826	6	3.00451
159	chr1:20930564-20934007	decrease	44	12.7758	8	2.32288
160	chr1:20939811-20942797	nochange	40	13.3914	6	2.0087
161	chr1:20948018-20953407	nochange	35	6.49351	5	0.927644
162	chr1:20993664-21004054	nochange	41	3.94572	7	0.67366
163	chr1:21007088-21012492	nochange	34	6.29047	7	1.2951
164	chr1:21014494-21016685	decrease	14	6.38686	2	0.912409
165	chr1:21049508-21054118	nochange	6	1.30124	2	0.433745
166	chr1:21069365-21079969	nochange	32	3.01744	8	0.754361
167	chr1:21088395-21090394	nochange	1	0.5	0	0
168	chr1:21100790-21102989	nochange	0	0	0	0
169	chr1:21123229-21126029	decrease	0	0	1	0.357015
170	chr1:21146058-21149859	decrease	1	0.263019	1	0.263019
171	chr1:21218465-21219864	nochange	1	0.714286	0	0
172	chr1:21220467-21222066	nochange	0	0	0	0
173	chr1:22804238-22806437	nochange	0	0	0	0
174	chr1:23253844-23260443	increase	0	0	0	0
175	chr1:23263444-23273443	decrease	0	0	0	0
176	chr1:23279444-23287043	decrease	0	0	0	0
177	chr1:23305844-23306243	nochange	0	0	0	0
178	chr1:23382444-23384443	nochange	0	0	0	0
179	chr1:23594626-23595625	nochange	0	0	0	0
180	chr1:23920632-23923231	increase	0	0	0	0
181	chr1:24003832-24011231	nochange	0	0	0	0
182	chr1:24026832-24031431	decrease	0	0	0	0
183	chr1:24070836-24072635	nochange	0	0	0	0
184	chr1:24075634-24076433	nochange	0	0	0	0
185	chr1:24081834-24084633	nochange	0	0	0	0
186	chr1:24089834-24103233	nochange	0	0	0	0
187	chr1:24104234-24105633	nochange	0	0	0	0
188	chr1:24106434-24113633	decrease	0	0	0	0
189	chr1:24330230-24331830	nochange	0	0	1	0.62461
190	chr1:24362035-24363034	decrease	0	0	0	0
191	chr1:24611414-24616213	decrease	0	0	0	0
192	chr1:24676214-24687013	increase	19	1.75926	0	0
193	chr1:24697814-24703613	nochange	0	0	0	0
194	chr1:24706214-24709813	increase	0	0	0	0
195	chr1:24729214-24732013	nochange	0	0	0	0
196	chr1:25642814-25645213	nochange	0	0	0	0
197	chr1:25829215-25831214	increase	0	0	0	0
198	chr1:26686010-26688418	nochange	75	31.1333	1	0.41511
199	chr1:28533032-28533231	decrease	0	0	0	0
200	chr1:30262015-30262814	nochange	0	0	0	0
201	chr1:30654682-30657682	decrease	3	0.999667	1	0.333222
202	chr1:30803953-30805158	increase	2	1.65837	1	0.829187
203	chr1:30832764-30834363	nochange	0	0	0	0
204	chr1:30838965-30842164	nochange	4	1.25	0	0
205	chr1:30844965-30848764	decrease	2	0.526316	0	0
206	chr1:30849967-30852966	nochange	0	0	0	0
207	chr1:30871365-30874962	increase	0	0	3	0.833797
208	chr1:30946795-30952812	increase	11	1.82785	6	0.997009
209	chr1:31094347-31096745	decrease	3	1.25052	1	0.41684
210	chr1:33271273-33272072	decrease	15	18.75	3	3.75
211	chr1:33669193-33670792	nochange	0	0	0	0
212	chr1:33719399-33722597	increase	5	1.56299	1	0.312598
213	chr1:33732798-33736197	nochange	0	0	0	0
214	chr1:33737398-33742197	nochange	0	0	0	0
215	chr1:33742998-33749597	increase	0	0	0	0
216	chr1:33750198-33760797	increase	0	0	0	0
217	chr1:33762398-33769197	nochange	4	0.588235	0	0
218	chr1:33812804-33814803	increase	0	0	0	0
219	chr1:33907398-33908597	increase	0	0	0	0
220	chr1:34004830-34013423	nochange	1	0.11636	2	0.232721
221	chr1:34016424-34024023	nochange	1	0.131579	0	0
222	chr1:34024824-34027823	nochange	0	0	0	0
223	chr1:34028424-34031423	nochange	0	0	0	0
224	chr1:34032224-34066020	decrease	5	0.147942	3	0.0887653
225	chr1:34066821-34069420	nochange	1	0.384615	0	0
226	chr1:34070021-34075220	increase	0	0	2	0.384615
227	chr1:34076221-34078420	nochange	0	0	0	0
228	chr1:34094200-34098627	decrease	20	4.51671	4	0.903342
229	chr1:34103199-34105609	nochange	10	4.14766	3	1.2443
230	chr1:34108223-34111605	nochange	3	0.886787	5	1.47798
231	chr1:34138162-34146975	nochange	33	3.74404	13	1.47493
232	chr1:34151570-34153969	nochange	6	2.5	0	0
233	chr1:34155370-34161783	nochange	68	10.6018	4	0.623636
234	chr1:34163987-34165366	nochange	25	18.1159	4	2.89855
235	chr1:34169773-34175982	nochange	51	8.21256	6	0.966184
236	chr1:34176982-34194583	nochange	20	1.13623	5	0.284059
237	chr1:34198584-34201383	increase	0	0	0	0
238	chr1:34202584-34209383	nochange	0	0	0	0
239	chr1:34210184-34256983	increase	5	0.106838	0	0
240	chr1:34257784-34265985	increase	0	0	1	0.121921
241	chr1:34268186-34273185	nochange	0	0	0	0
242	chr1:34273986-34319388	increase	2	0.04405	3	0.0660749
243	chr1:34374020-34380419	nochange	5	0.78125	0	0
244	chr1:34386424-34390241	increase	0	0	2	0.523834
245	chr1:34406020-34408218	increase	12	5.45703	1	0.454752
246	chr1:34408419-34410429	decrease	44	21.8797	5	2.48633
247	chr1:34432267-34440680	increase	42	4.99168	8	0.950796
248	chr1:34459445-34460444	nochange	1	1	0	0
249	chr1:34471448-34473249	increase	0	0	1	0.554939
250	chr1:34599854-34603663	increase	10	2.62467	3	0.787402
251	chr1:34800855-34808669	increase	18	2.30326	4	0.511836
252	chr1:34809470-34821261	increase	32	2.7137	5	0.424016
253	chr1:34822062-34844474	increase	60	2.67702	10	0.44617
254	chr1:34849083-34853276	increase	26	6.19933	6	1.43062
255	chr1:35716898-35718501	nochange	0	0	1	0.623441
256	chr1:35822581-35824791	nochange	3	1.35685	2	0.904568
257	chr1:35835963-35837369	decrease	8	5.68586	3	2.1322
258	chr1:35924680-35928067	decrease	24	7.08383	6	1.77096
259	chr1:36061128-36106200	increase	200	4.43725	36	0.798704
260	chr1:36123432-36125429	increase	8	4.004	3	1.5015
261	chr1:36135071-36138460	increase	7	2.0649	2	0.589971
262	chr1:36139261-36146680	increase	14	1.88679	8	1.07817
263	chr1:36153274-36155673	nochange	6	2.5	0	0
264	chr1:36156474-36169062	nochange	33	2.62134	7	0.556041
265	chr1:36170263-36186646	decrease	35	2.13623	11	0.671387
266	chr1:36187447-36191241	decrease	11	2.89855	5	1.31752
267	chr1:36192041-36196436	nochange	9	2.04732	2	0.454959
268	chr1:36199634-36203029	nochange	5	1.47232	1	0.294464
269	chr1:36207649-36215845	nochange	21	2.56191	4	0.487983
270	chr1:36217847-36228834	decrease	41	3.73134	11	1.00109
271	chr1:36230030-36245435	increase	37	2.40166	16	1.03856
272	chr1:36254646-36256447	nochange	3	1.66482	2	1.10988
273	chr1:36263863-36266665	nochange	8	2.85408	3	1.07028
274	chr1:36268066-36276865	increase	0	0	2	0.227273
275	chr1:36296648-36299247	nochange	0	0	0	0
276	chr1:36302246-36310645	nochange	0	0	0	0
277	chr1:36313446-36318645	increase	1	0.192308	0	0
278	chr1:36320046-36325045	increase	1	0.2	0	0
279	chr1:36332446-36337249	increase	7	1.45712	4	0.832639
280	chr1:36343061-36349262	increase	12	1.93486	2	0.322477
281	chr1:36355881-36358287	increase	4	1.66182	1	0.415455
282	chr1:36360088-36362290	nochange	4	1.81571	2	0.907853
283	chr1:36365483-36369281	increase	10	2.63227	2	0.526454
284	chr1:36444442-36446441	nochange	5	2.5	2	1
285	chr1:36468276-36480704	increase	12	0.965484	6	0.482742
286	chr1:36481705-36487510	nochange	0	0	2	0.344471
287	chr1:36491311-36493886	nochange	0	0	1	0.388199
288	chr1:36494887-36502286	increase	4	0.540541	0	0
289	chr1:36509287-36514286	increase	1	0.2	0	0
290	chr1:36515287-36526886	increase	0	0	0	0
291	chr1:36526887-36565702	increase	35	0.90169	8	0.206101
292	chr1:36567949-36584768	increase	75	4.45898	10	0.59453
293	chr1:36585569-36597375	nochange	10	0.846955	9	0.76226
294	chr1:36602388-36607186	nochange	3	0.62513	1	0.208377
295	chr1:36611392-36615594	nochange	9	2.14133	4	0.951701
296	chr1:36628398-36629197	increase	0	0	0	0
297	chr1:36629998-36632398	increase	0	0	1	0.416493
298	chr1:36636603-36637602	increase	0	0	0	0
299	chr1:36647411-36651610	nochange	1	0.238095	0	0
300	chr1:36690605-36710629	increase	35	1.74782	6	0.299625
301	chr1:36721442-36725640	increase	9	2.14337	2	0.476304
302	chr1:36788855-36792057	increase	14	4.3709	2	0.624415
303	chr1:36793058-36800272	increase	12	1.6632	4	0.554401
304	chr1:36805272-36808474	increase	2	0.624415	2	0.624415
305	chr1:36839083-36841478	decrease	1	0.417362	1	0.417362
306	chr1:36853885-36855484	increase	4	2.5	0	0
307	chr1:36859475-36864048	nochange	10	2.18627	3	0.655881
308	chr1:36870033-36873063	increase	5	1.64962	4	1.3197
309	chr1:36874464-36875863	nochange	4	2.85714	0	0
310	chr1:36902652-36905670	nochange	6	1.98741	3	0.993707
311	chr1:36918672-36925068	nochange	36	5.62764	6	0.93794
312	chr1:36928280-36931472	increase	7	2.1923	3	0.939555
313	chr1:36938467-36940671	increase	5	2.26757	2	0.907029
314	chr1:36985463-36988878	increase	9	2.63466	2	0.58548
315	chr1:36995872-36997497	nochange	29	17.8352	3	1.84502
316	chr1:37028331-37031537	nochange	19	5.92454	1	0.311818
317	chr1:37060923-37064088	increase	2	0.631712	4	1.26342
318	chr1:37074685-37083094	nochange	17	2.0214	6	0.713436
319	chr1:37121911-37122710	increase	4	5	0	0
320	chr1:37148369-37150393	nochange	4	1.97531	4	1.97531
321	chr1:37222975-37223774	increase	5	6.25	0	0
322	chr1:37232578-37242187	increase	36	3.7461	6	0.62435
323	chr1:37272640-37276638	nochange	6	1.50038	1	0.250063
324	chr1:37284840-37289629	nochange	24	5.01044	4	0.835073
325	chr1:37299423-37410388	increase	55	0.495647	24	0.216282
326	chr1:37412585-37416180	nochange	1	0.278087	2	0.556174
327	chr1:37426577-37428176	nochange	0	0	0	0
328	chr1:37428977-37437376	increase	0	0	0	0
329	chr1:37439577-37441576	nochange	0	0	0	0
330	chr1:37511847-37513640	nochange	0	0	1	0.557414
331	chr1:37540303-37541502	increase	1	0.833333	0	0
332	chr1:37581995-37586194	nochange	0	0	0	0
333	chr1:37599389-37603798	nochange	0	0	1	0.226757
334	chr1:37613601-37619400	increase	2	0.344828	0	0
335	chr1:37625803-37629402	increase	5	1.38889	0	0
336	chr1:37635194-37639991	nochange	24	5.00208	7	1.45894
337	chr1:37664795-37671004	increase	19	3.05958	10	1.61031
338	chr1:37674614-37677213	nochange	0	0	0	0
339	chr1:37678014-37680413	increase	0	0	0	0
340	chr1:37691615-37701014	increase	0	0	0	0
341	chr1:37708815-37712214	nochange	1	0.294118	0	0
342	chr1:37714415-37720614	increase	0	0	0	0
343	chr1:37833597-37838000	nochange	1	0.227066	1	0.227066
344	chr1:37849398-37853791	nochange	1	0.227583	2	0.455166
345	chr1:37862392-37866191	increase	2	0.526316	0	0
346	chr1:37869792-37872991	nochange	0	0	0	0
347	chr1:37883197-37885196	increase	0	0	0	0
348	chr1:37885397-37891790	nochange	6	0.93838	7	1.09478
349	chr1:37992027-38003230	increase	42	3.74866	11	0.981792
350	chr1:38008826-38010825	nochange	1	0.5	0	0
351	chr1:38018429-38021826	decrease	2	0.588582	1	0.294291
352	chr1:38050032-38057264	nochange	9	1.2443	5	0.691276
353	chr1:38101892-38102685	decrease	3	3.77834	2	2.51889
354	chr1:38109091-38111290	nochange	3	1.36364	0	0
355	chr1:38118289-38119088	nochange	4	5	0	0
356	chr1:38120508-38122513	decrease	10	4.98504	1	0.498504
357	chr1:38126310-38130911	increase	19	4.12864	5	1.08648
358	chr1:38307820-38310833	nochange	16	5.30856	4	1.32714
359	chr1:38357029-38359628	nochange	0	0	0	0
360	chr1:38380237-38383036	decrease	0	0	0	0
361	chr1:38383837-38385836	nochange	1	0.5	0	0
362	chr1:38421650-38425047	increase	0	0	1	0.294291
363	chr1:38503087-38504288	nochange	5	4.15973	2	1.66389
364	chr1:38512096-38513295	nochange	2	1.66667	0	0
365	chr1:38626502-38628101	increase	3	1.875	0	0
366	chr1:38835485-38836884	increase	0	0	0	0
367	chr1:38897287-38898286	increase	0	0	0	0
368	chr1:38986513-38989512	increase	1	0.333333	0	0
369	chr1:38990313-38992912	nochange	0	0	0	0
370	chr1:38997313-39000112	increase	1	0.357143	0	0
371	chr1:39004123-39009722	decrease	1	0.178571	0	0
372	chr1:39023945-39027140	nochange	0	0	1	0.312891
373	chr1:39191353-39195352	increase	0	0	0	0
374	chr1:39286522-39288921	nochange	12	5	0	0
375	chr1:39366721-39383321	increase	1	0.0602373	1	0.0602373
376	chr1:39384122-39389719	increase	1	0.178635	1	0.178635
377	chr1:39390920-39413919	increase	3	0.130435	0	0
378	chr1:39416520-39428702	increase	2	0.164163	2	0.164163
379	chr1:39430103-39431302	increase	0	0	0	0
380	chr1:39433503-39441702	nochange	0	0	0	0
381	chr1:39444303-39459701	increase	3	0.194818	2	0.129879
382	chr1:39460102-39473101	increase	1	0.0769231	0	0
383	chr1:39475704-39479098	increase	0	0	2	0.589102
384	chr1:39511328-39517916	nochange	0	0	1	0.151768
385	chr1:39534932-39536731	increase	0	0	0	0
386	chr1:39537532-39539131	nochange	0	0	0	0
387	chr1:39542732-39544531	nochange	0	0	0	0
388	chr1:39545532-39547531	nochange	0	0	0	0
389	chr1:39548531-39549130	increase	0	0	0	0
390	chr1:39575753-39577950	increase	3	1.36488	1	0.454959
391	chr1:39638588-39640589	nochange	3	1.4985	1	0.4995
392	chr1:39641784-39648391	nochange	8	1.21065	3	0.453995
393	chr1:39648993-39651387	increase	4	1.67015	2	0.835073
394	chr1:39693997-39699194	increase	24	4.61716	4	0.769527
395	chr1:39700395-39703223	increase	7	2.47437	4	1.41393
396	chr1:39711810-39721590	increase	27	2.76045	6	0.613434
397	chr1:39733787-39737009	nochange	38	11.7903	6	1.86162
398	chr1:39746590-39751788	nochange	3	0.577034	4	0.769379
399	chr1:39754189-39763803	nochange	35	3.64015	11	1.14405
400	chr1:39866104-39870329	nochange	1	0.23663	4	0.946522
401	chr1:39896927-39960761	increase	186	2.91376	47	0.736273
402	chr1:39962162-39966377	nochange	2	0.474383	1	0.237192
403	chr1:39967178-39970577	nochange	0	0	0	0
404	chr1:39975978-39983156	nochange	13	1.81084	3	0.417885
405	chr1:39985757-39987956	increase	6	2.72727	0	0
406	chr1:39991742-39994334	increase	6	2.31392	2	0.771307
407	chr1:39995136-39997137	nochange	6	2.997	2	0.999001
408	chr1:39998738-40004743	increase	15	2.4975	5	0.832501
409	chr1:40006344-40014741	increase	79	9.407	16	1.90522
410	chr1:40022339-40025956	increase	6	1.65837	4	1.10558
411	chr1:40084551-40085756	increase	13	10.7794	3	2.48756
412	chr1:40097526-40111124	nochange	66	4.8533	10	0.735348
413	chr1:40127925-40130324	nochange	0	0	0	0
414	chr1:40218758-40304575	decrease	11	0.128178	12	0.139831
415	chr1:40305576-40309773	increase	2	0.476417	1	0.238209
416	chr1:40311174-40322184	nochange	30	2.72455	4	0.363273
417	chr1:41156984-41159183	nochange	2	0.909091	0	0
418	chr1:41917929-41918128	increase	0	0	0	0
419	chr1:42850757-42852156	increase	0	0	0	0
420	chr1:42887953-42890952	nochange	0	0	0	0
421	chr1:42900153-42903352	increase	0	0	0	0
422	chr1:42910953-42913152	nochange	0	0	0	0
423	chr1:42931753-42934952	nochange	0	0	0	0
424	chr1:42945553-42954952	increase	0	0	0	0
425	chr1:42957153-42961352	increase	0	0	0	0
426	chr1:43003753-43009152	nochange	1	0.185185	0	0
427	chr1:43039153-43044152	nochange	0	0	0	0
428	chr1:43044953-43062752	increase	0	0	0	0
429	chr1:43070353-43073552	nochange	0	0	0	0
430	chr1:43074953-43077952	increase	0	0	0	0
431	chr1:43086755-43094750	increase	0	0	1	0.125063
432	chr1:43096351-43100750	increase	0	0	0	0
433	chr1:43106551-43109550	nochange	0	0	0	0
434	chr1:43150351-43153350	decrease	0	0	0	0
435	chr1:43163151-43164950	increase	0	0	0	0
436	chr1:43201560-43203961	decrease	29	12.0733	2	0.832639
437	chr1:43301833-43307039	decrease	29	5.56943	6	1.15229
438	chr1:43357836-43365640	nochange	71	9.09673	15	1.92184
439	chr1:43442211-43448608	increase	26	4.06377	6	0.937793
440	chr1:43462758-43475766	nochange	38	2.92105	16	1.22992
441	chr1:43482744-43486749	nochange	17	4.24363	4	0.998502
442	chr1:43530160-43532559	nochange	0	0	0	0
443	chr1:43553562-43556961	nochange	2	0.588235	0	0
444	chr1:43783433-43787032	increase	4	1.11111	0	0
445	chr1:43825258-43828461	nochange	15	4.68165	2	0.62422
446	chr1:43933119-43937516	increase	0	0	1	0.227376
447	chr1:43941319-43944918	nochange	0	0	0	0
448	chr1:44101329-44103330	increase	7	3.4965	2	0.999001
449	chr1:44117734-44121133	nochange	1	0.294118	0	0
450	chr1:44146533-44148731	increase	12	5.45703	2	0.909504
451	chr1:44154347-44155755	increase	36	25.55	2	1.41945
452	chr1:44551841-44552854	increase	9	8.87574	2	1.97239
453	chr1:45734292-45735689	decrease	1	0.715308	1	0.715308
454	chr1:45793609-45796383	nochange	1	0.36036	2	0.720721
455	chr1:45857234-45857833	increase	1	1.66667	0	0
456	chr1:45904838-45906439	decrease	6	3.74532	1	0.62422
457	chr1:45918861-45921451	decrease	12	4.63142	5	1.92976
458	chr1:45924259-45927053	nochange	25	8.94454	1	0.357782
459	chr1:46850544-46855141	increase	28	6.0896	5	1.08743
460	chr1:47853718-47854518	decrease	0	0	1	1.24844
461	chr1:49571101-49572500	decrease	0	0	0	0
462	chr1:51288704-51291103	nochange	0	0	0	0
463	chr1:51477302-51480701	nochange	1	0.294118	0	0
464	chr1:51507903-51515502	nochange	0	0	0	0
465	chr1:51529703-51530902	nochange	0	0	0	0
466	chr1:51650101-51651499	nochange	0	0	1	0.714796
467	chr1:51687100-51693499	decrease	0	0	0	0
468	chr1:51717299-51724298	nochange	0	0	0	0
469	chr1:51728099-51730898	decrease	0	0	0	0
470	chr1:51746499-51749498	nochange	0	0	0	0
471	chr1:51767299-51771300	nochange	0	0	1	0.249875
472	chr1:51779301-51782900	decrease	0	0	0	0
473	chr1:51820301-51822900	nochange	0	0	0	0
474	chr1:51837701-51839900	nochange	0	0	0	0
475	chr1:51846701-51859300	decrease	0	0	0	0
476	chr1:51865301-51867300	nochange	0	0	0	0
477	chr1:51879102-51880301	nochange	0	0	0	0
478	chr1:51884302-51897901	nochange	1	0.0735294	0	0
479	chr1:51902702-51905701	nochange	0	0	0	0
480	chr1:51906702-51907901	nochange	0	0	0	0
481	chr1:51908702-51912301	nochange	0	0	0	0
482	chr1:51913102-51916901	increase	0	0	0	0
483	chr1:51995104-51998303	decrease	0	0	0	0
484	chr1:52039304-52041903	nochange	0	0	0	0
485	chr1:52111364-52114365	nochange	19	6.32911	2	0.666223
486	chr1:52116581-52120986	nochange	50	11.3482	4	0.907853
487	chr1:52142061-52146460	nochange	32	7.27273	5	1.13636
488	chr1:52149854-52151060	increase	16	13.256	4	3.314
489	chr1:52156625-52159243	increase	22	8.40015	3	1.14548
490	chr1:52166837-52168030	nochange	12	10.0503	3	2.51256
491	chr1:52170221-52172601	nochange	22	9.23982	3	1.25997
492	chr1:52191207-52193014	nochange	14	7.74336	3	1.65929
493	chr1:52221036-52226230	decrease	21	4.04235	6	1.15496
494	chr1:52231035-52234244	increase	17	5.29595	5	1.55763
495	chr1:52249238-52253636	decrease	48	10.9116	10	2.27324
496	chr1:52311017-52312639	nochange	16	9.85829	2	1.23229
497	chr1:52321045-52322630	nochange	21	13.2409	1	0.630517
498	chr1:52353441-52355651	decrease	37	16.7345	6	2.7137
499	chr1:52364056-52365456	nochange	10	7.13776	1	0.713776
500	chr1:52454292-52459109	decrease	48	9.96264	6	1.24533
501	chr1:52463320-52467559	nochange	39	9.19811	3	0.707547
502	chr1:52469558-52473358	decrease	19	4.99868	3	0.789266
503	chr1:52499157-52504157	increase	44	8.79824	4	0.79984
504	chr1:52511773-52512572	nochange	12	15	0	0
505	chr1:52523619-52526018	nochange	14	5.83333	0	0
506	chr1:52537284-52541083	decrease	26	6.84211	4	1.05263
507	chr1:52596284-52598683	nochange	0	0	0	0
508	chr1:52630484-52631683	nochange	0	0	0	0
509	chr1:52676284-52677883	nochange	0	0	0	0
510	chr1:52683084-52685083	nochange	0	0	0	0
511	chr1:52725684-52728483	increase	0	0	0	0
512	chr1:52798477-52801876	decrease	0	0	0	0
513	chr1:52816478-52818677	increase	0	0	0	0
514	chr1:52843878-52846077	increase	0	0	0	0
515	chr1:52947882-52955280	nochange	0	0	1	0.135153
516	chr1:52967480-52968679	decrease	0	0	0	0
517	chr1:52970880-52974679	decrease	0	0	0	0
518	chr1:53058680-53063279	nochange	0	0	0	0
519	chr1:53208690-53211689	decrease	0	0	0	0
520	chr1:53296490-53297689	increase	0	0	0	0
521	chr1:53312890-53314089	nochange	0	0	0	0
522	chr1:53352090-53352689	increase	0	0	0	0
523	chr1:53784280-53785879	increase	0	0	0	0
524	chr1:53849680-53851879	decrease	0	0	0	0
525	chr1:53973680-53979693	decrease	0	0	1	0.166279
526	chr1:54194276-54195275	increase	0	0	0	0
527	chr1:54250076-54251275	nochange	0	0	0	0
528	chr1:54438476-54439475	nochange	0	0	0	0
529	chr1:54483678-54486477	decrease	0	0	0	0
530	chr1:54492478-54494477	nochange	0	0	0	0
531	chr1:54510678-54511677	decrease	0	0	0	0
532	chr1:54531278-54532877	decrease	0	0	0	0
533	chr1:54537278-54539677	nochange	0	0	0	0
534	chr1:54543678-54546277	decrease	0	0	0	0
535	chr1:54554476-54558675	nochange	0	0	0	0
536	chr1:54596476-54603075	decrease	0	0	0	0
537	chr1:54657876-54659875	decrease	0	0	0	0
538	chr1:54660676-54662275	nochange	0	0	0	0
539	chr1:54662676-54664875	nochange	0	0	0	0
540	chr1:54667476-54670075	nochange	0	0	0	0
541	chr1:54675276-54677275	nochange	0	0	0	0
542	chr1:54678876-54680475	increase	0	0	0	0
543	chr1:54681676-54695285	decrease	0	0	1	0.0734754
544	chr1:54706886-54711283	decrease	0	0	1	0.227376
545	chr1:54713684-54717083	decrease	0	0	0	0
546	chr1:54740084-54743483	nochange	0	0	0	0
547	chr1:54748884-54751683	nochange	0	0	0	0
548	chr1:54754284-54754683	increase	0	0	0	0
549	chr1:54756084-54758883	nochange	0	0	0	0
550	chr1:54760884-54763883	nochange	0	0	0	0
551	chr1:54765484-54767683	nochange	0	0	0	0
552	chr1:54772284-54779083	nochange	0	0	0	0
553	chr1:54785684-54792681	nochange	0	0	1	0.142898
554	chr1:54794082-54796681	nochange	0	0	0	0
555	chr1:54797682-54820081	decrease	1	0.0446429	0	0
556	chr1:54822882-54828081	nochange	0	0	0	0
557	chr1:54828882-54840081	nochange	0	0	0	0
558	chr1:54860082-54867081	nochange	0	0	0	0
559	chr1:54867482-54869281	nochange	0	0	0	0
560	chr1:54880882-54883681	nochange	0	0	0	0
561	chr1:54896082-54908081	nochange	0	0	0	0
562	chr1:54908882-54917681	nochange	0	0	0	0
563	chr1:54920482-54927081	increase	0	0	0	0
564	chr1:54971082-54973281	nochange	1	0.454545	0	0
565	chr1:54979682-54984481	increase	0	0	0	0
566	chr1:54990682-54993481	nochange	0	0	0	0
567	chr1:55019281-55030280	increase	0	0	0	0
568	chr1:55050885-55061684	increase	0	0	0	0
569	chr1:55070085-55071884	nochange	0	0	0	0
570	chr1:55072885-55078084	nochange	2	0.384615	0	0
571	chr1:55079085-55080284	nochange	0	0	0	0
572	chr1:55082685-55090884	increase	0	0	0	0
573	chr1:55129485-55135684	increase	1	0.16129	0	0
574	chr1:55170085-55173284	nochange	0	0	0	0
575	chr1:55191887-55195086	nochange	0	0	0	0
576	chr1:55200687-55203286	nochange	0	0	0	0
577	chr1:55237091-55238890	increase	0	0	0	0
578	chr1:55362484-55363883	increase	0	0	0	0
579	chr1:55405884-55407283	increase	0	0	0	0
580	chr1:56669872-56672071	nochange	0	0	0	0
581	chr1:56972090-56973289	increase	0	0	0	0
582	chr1:57377283-57378882	increase	0	0	0	0
583	chr1:57405683-57407482	increase	0	0	0	0
584	chr1:57774109-57775708	increase	0	0	0	0
585	chr1:57851113-57853912	nochange	0	0	0	0
586	chr1:57969324-57970923	increase	0	0	0	0
587	chr1:57995526-57996725	nochange	0	0	0	0
588	chr1:58027126-58033325	increase	0	0	0	0
589	chr1:58041126-58051925	nochange	0	0	0	0
590	chr1:58053726-58057925	nochange	0	0	0	0
591	chr1:58341333-58344132	decrease	0	0	0	0
592	chr1:58353333-58355532	nochange	0	0	0	0
593	chr1:58366533-58367732	nochange	0	0	0	0
594	chr1:58391137-58406738	increase	0	0	1	0.0640943
595	chr1:58407539-58425339	nochange	0	0	1	0.0561766
596	chr1:58443740-58447939	increase	0	0	0	0
597	chr1:58451940-58459139	increase	0	0	0	0
598	chr1:58462940-58464939	nochange	0	0	0	0
599	chr1:58503934-58505933	increase	0	0	0	0
600	chr1:58585534-58587533	nochange	0	0	0	0
601	chr1:58613934-58614133	decrease	1	5	0	0
602	chr1:58650746-58656145	increase	0	0	0	0
603	chr1:58709946-58731945	nochange	0	0	0	0
604	chr1:58733746-58749345	increase	0	0	0	0
605	chr1:58751946-58757145	nochange	1	0.192308	0	0
606	chr1:58757946-58761945	nochange	0	0	0	0
607	chr1:58794347-58799146	nochange	0	0	0	0
608	chr1:58801947-58803746	nochange	0	0	0	0
609	chr1:58950758-58954557	nochange	0	0	0	0
610	chr1:58955758-58958357	nochange	0	0	0	0
611	chr1:58960958-58964756	decrease	0	0	2	0.526454
612	chr1:58971358-58975357	increase	0	0	0	0
613	chr1:59119556-59121355	increase	0	0	0	0
614	chr1:59193556-59196355	decrease	0	0	0	0
615	chr1:59197156-59198955	decrease	0	0	0	0
616	chr1:59199756-59205955	nochange	0	0	0	0
617	chr1:59209956-59212955	nochange	0	0	0	0
618	chr1:59214156-59216755	increase	0	0	0	0
619	chr1:59222556-59223555	decrease	0	0	0	0
620	chr1:59235756-59238555	nochange	0	0	0	0
621	chr1:59311554-59316953	decrease	0	0	0	0
622	chr1:59319954-59324153	increase	0	0	0	0
623	chr1:59325754-59329553	increase	0	0	0	0
624	chr1:59332354-59335353	nochange	0	0	0	0
625	chr1:59337954-59345568	nochange	0	0	1	0.13132
626	chr1:59375968-59377767	increase	0	0	0	0
627	chr1:59386768-59389567	nochange	0	0	0	0
628	chr1:59391368-59398567	increase	0	0	0	0
629	chr1:59480961-59489560	increase	0	0	0	0
630	chr1:59502365-59506564	nochange	0	0	0	0
631	chr1:59518365-59520964	nochange	0	0	0	0
632	chr1:59522965-59528564	nochange	0	0	0	0
633	chr1:59573761-59576360	increase	0	0	0	0
634	chr1:59651365-59656164	decrease	0	0	0	0
635	chr1:59659965-59663164	nochange	0	0	0	0
636	chr1:59668365-59672564	nochange	0	0	0	0
637	chr1:59684365-59686764	nochange	0	0	0	0
638	chr1:59714965-59720163	nochange	0	0	1	0.192345
639	chr1:59762146-59764945	increase	0	0	0	0
640	chr1:59769346-59771945	nochange	0	0	0	0
641	chr1:59802146-59804945	nochange	0	0	0	0
642	chr1:59885950-59888349	decrease	0	0	0	0
643	chr1:59903351-59908550	nochange	0	0	0	0
644	chr1:59911551-59916950	increase	0	0	0	0
645	chr1:59920751-59924750	decrease	0	0	0	0
646	chr1:59925951-59928550	increase	0	0	0	0
647	chr1:59939948-59942346	decrease	0	0	1	0.41684
648	chr1:59944147-59948946	decrease	0	0	0	0
649	chr1:59965147-59967346	nochange	0	0	0	0
650	chr1:59993147-59995146	decrease	0	0	0	0
651	chr1:59995947-60000346	nochange	26	5.90909	0	0
652	chr1:60005747-60012746	increase	0	0	0	0
653	chr1:60014547-60019946	nochange	0	0	0	0
654	chr1:60026347-60040946	decrease	0	0	0	0
655	chr1:60041747-60044346	increase	0	0	0	0
656	chr1:60073347-60079546	decrease	0	0	0	0
657	chr1:60096547-60099346	increase	0	0	0	0
658	chr1:60156747-60159146	nochange	1	0.416667	0	0
659	chr1:60178547-60181746	increase	0	0	0	0
660	chr1:60341539-60346738	nochange	0	0	0	0
661	chr1:60353539-60357139	increase	0	0	1	0.277701
662	chr1:60358140-60363739	nochange	0	0	0	0
663	chr1:60406540-60410739	increase	0	0	0	0
664	chr1:60427740-60430539	decrease	0	0	0	0
665	chr1:60488340-60491339	increase	0	0	0	0
666	chr1:60565332-60567731	increase	0	0	0	0
667	chr1:60714534-60715933	decrease	0	0	0	0
668	chr1:60792548-60800147	decrease	0	0	0	0
669	chr1:60861148-60864747	nochange	0	0	0	0
670	chr1:60868748-60869347	increase	0	0	0	0
671	chr1:60934953-60937952	decrease	0	0	0	0
672	chr1:60996767-60999766	decrease	0	0	0	0
673	chr1:61135770-61138569	nochange	0	0	0	0
674	chr1:61140970-61144369	nochange	0	0	0	0
675	chr1:61358970-61359969	nochange	0	0	0	0
676	chr1:61372770-61376769	decrease	0	0	0	0
677	chr1:61397370-61399167	nochange	0	0	1	0.556174
678	chr1:61437168-61441967	nochange	0	0	0	0
679	chr1:61638164-61640163	increase	0	0	0	0
680	chr1:62047608-62050407	decrease	0	0	0	0
681	chr1:62053008-62054207	decrease	0	0	0	0
682	chr1:62702707-62708145	nochange	14	2.574	7	1.287
683	chr1:62716731-62725515	nochange	12	1.36596	5	0.569152
684	chr1:62728133-62730132	nochange	2	1	0	0
685	chr1:62749740-62752739	decrease	0	0	0	0
686	chr1:62834203-62836394	nochange	1	0.456204	2	0.912409
687	chr1:63057297-63059896	increase	0	0	0	0
688	chr1:63073697-63076696	nochange	0	0	0	0
689	chr1:63088291-63090494	increase	0	0	1	0.453721
690	chr1:63091901-63093500	nochange	0	0	0	0
691	chr1:63095101-63100693	nochange	0	0	2	0.35759
692	chr1:63104294-63126495	increase	3	0.135123	4	0.180164
693	chr1:63128896-63130295	decrease	0	0	0	0
694	chr1:63131096-63141104	decrease	2	0.19982	2	0.19982
695	chr1:63153299-63155098	nochange	0	0	0	0
696	chr1:63174897-63179496	nochange	1	0.217391	0	0
697	chr1:63203310-63205707	nochange	0	0	1	0.417014
698	chr1:63209104-63211703	nochange	0	0	0	0
699	chr1:63255507-63257505	decrease	4	2.001	1	0.50025
700	chr1:63264696-63266903	nochange	2	0.905797	1	0.452899
701	chr1:63271906-63274504	increase	1	0.384763	2	0.769527
702	chr1:63366988-63368388	nochange	1	0.713776	1	0.713776
703	chr1:63414384-63416591	decrease	4	1.81159	2	0.905797
704	chr1:63445652-63446646	increase	2	2.01005	2	2.01005
705	chr1:63730131-63731130	nochange	1	1	0	0
706	chr1:63992649-63997035	decrease	2	0.455892	2	0.455892
707	chr1:64018063-64022263	nochange	6	1.42823	4	0.952154
708	chr1:64034056-64046655	decrease	35	2.77778	5	0.396825
709	chr1:64049258-64052648	decrease	13	3.83368	4	1.17959
710	chr1:64055249-64057642	decrease	2	0.835422	2	0.835422
711	chr1:64059844-64062844	nochange	4	1.33289	1	0.333222
712	chr1:64064845-64068446	nochange	6	1.66574	2	0.555247
713	chr1:64074450-64080048	nochange	2	0.357207	1	0.178603
714	chr1:64081049-64091667	decrease	28	2.63678	6	0.565025
715	chr1:64096668-64101873	decrease	1	0.192086	2	0.384172
716	chr1:64104455-64114672	decrease	36	3.52319	9	0.880799
717	chr1:64115272-64123068	increase	0	0	2	0.256509
718	chr1:64222219-64226817	nochange	0	0	1	0.217439
719	chr1:64301208-64303407	nochange	0	0	0	0
720	chr1:64304212-64306213	nochange	0	0	1	0.4995
721	chr1:64527876-64534666	increase	3	0.441761	2	0.294507
722	chr1:64536067-64539266	decrease	1	0.3125	0	0
723	chr1:64566706-64569905	decrease	3	0.9375	0	0
724	chr1:64577916-64582332	decrease	2	0.452796	3	0.679194
725	chr1:64595123-64597722	nochange	1	0.384615	0	0
726	chr1:64607123-64611722	nochange	1	0.217391	0	0
727	chr1:64613901-64624296	increase	4	0.384763	2	0.192382
728	chr1:64690290-64691889	increase	3	1.875	0	0
729	chr1:64734904-64738903	increase	2	0.5	0	0
730	chr1:64797323-64801322	nochange	0	0	0	0
731	chr1:64883151-64886356	nochange	0	0	1	0.311915
732	chr1:64887557-64889956	decrease	0	0	0	0
733	chr1:64890957-64891956	decrease	0	0	0	0
734	chr1:64917157-64923356	nochange	0	0	0	0
735	chr1:64956148-64957747	increase	0	0	0	0
736	chr1:65112175-65113984	nochange	14	7.73481	4	2.20994
737	chr1:65114806-65119823	nochange	13	2.59067	9	1.79354
738	chr1:65163245-65164844	nochange	0	0	0	0
739	chr1:65169045-65174844	nochange	0	0	0	0
740	chr1:65177045-65179844	nochange	0	0	0	0
741	chr1:65184845-65188051	nochange	0	0	3	0.935454
742	chr1:66120643-66121442	decrease	4	5	0	0
743	chr1:66173560-66179567	nochange	55	9.15446	7	1.16511
744	chr1:66185174-66188960	decrease	38	10.0343	9	2.37655
745	chr1:66213575-66216551	nochange	22	7.38999	6	2.01545
746	chr1:66218945-66222147	decrease	36	11.2395	10	3.12207
747	chr1:66222948-66223745	nochange	6	7.5188	1	1.25313
748	chr1:66225148-66230549	decrease	15	2.77675	2	0.370233
749	chr1:66231747-66239537	decrease	57	7.31613	6	0.770119
750	chr1:66263912-66268294	decrease	60	13.6893	9	2.05339
751	chr1:66279490-66281872	nochange	34	14.2677	8	3.35711
752	chr1:66294281-66301473	decrease	80	11.1219	13	1.80731
753	chr1:66302874-66305474	decrease	31	11.9185	3	1.1534
754	chr1:66307069-66311102	decrease	41	10.1636	3	0.743679
755	chr1:66319679-66322245	nochange	19	7.40164	7	2.72692
756	chr1:66333528-66340298	decrease	119	17.575	11	1.62458
757	chr1:66347528-66349535	decrease	17	8.46614	3	1.49402
758	chr1:66364537-66366331	nochange	32	17.8273	6	3.34262
759	chr1:66377936-66379736	decrease	30	16.6574	1	0.555247
760	chr1:66384131-66391557	decrease	108	14.5415	18	2.42359
761	chr1:66393358-66397950	decrease	45	9.79752	12	2.61267
762	chr1:66405758-66407966	nochange	23	10.412	1	0.452694
763	chr1:66409944-66411546	nochange	7	4.36681	2	1.24766
764	chr1:66466732-66473929	increase	27	3.75104	8	1.11142
765	chr1:66478357-66483559	decrease	41	7.88007	7	1.34538
766	chr1:66494170-66499178	decrease	33	6.58814	8	1.59713
767	chr1:66499979-66502575	nochange	28	10.7817	6	2.31036
768	chr1:66539379-66542582	decrease	14	4.36954	4	1.24844
769	chr1:66549383-66552780	nochange	24	7.06298	2	0.588582
770	chr1:66606141-66606940	increase	1	1.25	0	0
771	chr1:66634625-66638021	decrease	20	5.88755	3	0.883132
772	chr1:66643814-66648621	increase	38	7.90349	8	1.66389
773	chr1:66649625-66655610	decrease	63	10.5246	9	1.50351
774	chr1:66671044-66673036	nochange	8	4.01405	1	0.501756
775	chr1:66673846-66678264	nochange	21	4.75221	2	0.452591
776	chr1:66685641-66688041	decrease	12	4.99792	1	0.416493
777	chr1:66699215-66702399	increase	15	4.70958	5	1.56986
778	chr1:66813905-66819092	increase	32	6.16808	13	2.50578
779	chr1:66820094-66820897	nochange	4	4.97512	1	1.24378
780	chr1:66861123-66865153	increase	52	12.9	8	1.98462
781	chr1:66964096-66965495	decrease	10	7.14286	0	0
782	chr1:67030542-67034146	increase	31	8.59917	6	1.66436
783	chr1:67035750-67039148	increase	46	13.5334	4	1.17682
784	chr1:69456609-69457002	decrease	4	10.1523	1	2.53807
785	chr1:69470203-69472202	nochange	0	0	0	0
786	chr1:69497803-69500402	decrease	0	0	0	0
787	chr1:69591217-69592416	nochange	0	0	0	0
788	chr1:69629417-69630616	nochange	0	0	0	0
789	chr1:69654217-69657416	nochange	0	0	0	0
790	chr1:69685618-69688417	increase	0	0	0	0
791	chr1:71099832-71100631	nochange	0	0	0	0
792	chr1:71101632-71104031	nochange	0	0	0	0
793	chr1:71556436-71558635	nochange	0	0	0	0
794	chr1:71565236-71568035	increase	0	0	0	0
795	chr1:71775442-71777241	nochange	0	0	0	0
796	chr1:71999643-72006842	decrease	0	0	0	0
797	chr1:72032243-72034438	nochange	2	0.910747	1	0.455373
798	chr1:72036639-72037038	nochange	0	0	0	0
799	chr1:72161245-72163044	increase	1	0.555556	0	0
800	chr1:72163845-72164644	increase	0	0	0	0
801	chr1:72168645-72173844	increase	0	0	0	0
802	chr1:72176645-72188844	increase	1	0.0819672	0	0
803	chr1:72195057-72201256	increase	0	0	0	0
804	chr1:72204058-72215456	increase	0	0	1	0.087727
805	chr1:72215657-72228256	increase	0	0	0	0
806	chr1:72232450-72247441	increase	2	0.133404	1	0.0667022
807	chr1:72253242-72261041	nochange	1	0.128205	0	0
808	chr1:72263442-72268041	nochange	0	0	0	0
809	chr1:72281442-72284841	nochange	0	0	0	0
810	chr1:72306842-72313041	decrease	0	0	0	0
811	chr1:72341642-72347241	nochange	0	0	0	0
812	chr1:72369642-72373441	nochange	0	0	0	0
813	chr1:72378042-72380241	nochange	0	0	0	0
814	chr1:72397242-72401241	nochange	0	0	0	0
815	chr1:72413442-72417041	nochange	0	0	0	0
816	chr1:72427242-72430041	increase	0	0	0	0
817	chr1:72450242-72466040	decrease	2	0.12659	1	0.0632951
818	chr1:72470641-72472640	nochange	0	0	0	0
819	chr1:72486441-72488840	nochange	0	0	0	0
820	chr1:72489641-72497240	nochange	0	0	0	0
821	chr1:72498441-72502640	nochange	0	0	0	0
822	chr1:72503845-72509042	increase	0	0	1	0.192382
823	chr1:72509843-72513042	nochange	0	0	0	0
824	chr1:72515843-72519242	decrease	0	0	0	0
825	chr1:72520043-72538042	nochange	0	0	0	0
826	chr1:72552640-72553639	nochange	0	0	0	0
827	chr1:72570040-72575039	decrease	1	0.2	0	0
828	chr1:72575640-72582039	nochange	0	0	0	0
829	chr1:72582440-72587239	nochange	0	0	0	0
830	chr1:72591040-72594039	nochange	0	0	0	0
831	chr1:72595840-72602439	increase	0	0	0	0
832	chr1:72603840-72613435	nochange	0	0	1	0.10421
833	chr1:72640436-72642235	nochange	0	0	0	0
834	chr1:72710643-72716242	nochange	1	0.178571	0	0
835	chr1:72866043-72875242	increase	0	0	0	0
836	chr1:72928639-72932038	decrease	0	0	0	0
837	chr1:72932839-72937436	nochange	0	0	1	0.217486
838	chr1:72943637-72946036	nochange	0	0	0	0
839	chr1:72950437-72957836	nochange	0	0	0	0
840	chr1:72962437-72964036	nochange	0	0	0	0
841	chr1:72965037-72967836	decrease	0	0	0	0
842	chr1:73044649-73047849	decrease	0	0	1	0.312402
843	chr1:73051650-73057049	nochange	0	0	0	0
844	chr1:73250057-73253656	nochange	0	0	0	0
845	chr1:73853076-73854875	nochange	0	0	0	0
846	chr1:73907081-73916280	increase	0	0	0	0
847	chr1:73922081-73934276	nochange	0	0	1	0.0819941
848	chr1:73935277-73938676	nochange	0	0	0	0
849	chr1:73940677-73950077	increase	0	0	1	0.106372
850	chr1:73951278-73964877	nochange	0	0	0	0
851	chr1:73965678-73976877	nochange	1	0.0892857	0	0
852	chr1:73987478-73990277	nochange	0	0	0	0
853	chr1:73996878-74018476	nochange	0	0	2	0.0925969
854	chr1:74021477-74037676	nochange	0	0	0	0
855	chr1:74058277-74060476	increase	0	0	0	0
856	chr1:74068077-74071876	increase	0	0	0	0
857	chr1:74124071-74125670	nochange	0	0	0	0
858	chr1:74206280-74211679	nochange	0	0	0	0
859	chr1:74226680-74230879	nochange	0	0	0	0
860	chr1:74233880-74254879	nochange	0	0	0	0
861	chr1:74255880-74268679	nochange	0	0	0	0
862	chr1:74273280-74307080	increase	0	0	1	0.0295849
863	chr1:74307481-74310880	nochange	0	0	0	0
864	chr1:74316885-74319484	increase	0	0	0	0
865	chr1:74328085-74333886	nochange	0	0	1	0.172354
866	chr1:74336687-74340886	increase	1	0.238095	0	0
867	chr1:74341887-74345286	increase	0	0	0	0
868	chr1:74350687-74354286	increase	0	0	0	0
869	chr1:74362083-74365682	nochange	0	0	0	0
870	chr1:74366683-74369082	nochange	0	0	0	0
871	chr1:74374683-74377282	increase	0	0	0	0
872	chr1:74380683-74399881	increase	4	0.208344	2	0.104172
873	chr1:74406882-74417081	increase	0	0	0	0
874	chr1:74418082-74441295	increase	20	0.861549	4	0.17231
875	chr1:74445696-74464095	decrease	0	0	0	0
876	chr1:74502496-74509895	increase	0	0	0	0
877	chr1:74513296-74515295	nochange	0	0	0	0
878	chr1:74561898-74564697	nochange	0	0	0	0
879	chr1:74565698-74567097	increase	0	0	0	0
880	chr1:74569498-74572697	increase	0	0	0	0
881	chr1:74574898-74580497	nochange	0	0	0	0
882	chr1:74584898-74599097	increase	1	0.0704225	0	0
883	chr1:74599898-74603297	increase	0	0	0	0
884	chr1:74661706-74663105	increase	0	0	0	0
885	chr1:74672306-74673505	nochange	0	0	0	0
886	chr1:74815307-74817506	increase	0	0	0	0
887	chr1:74853497-74861096	increase	0	0	0	0
888	chr1:74881095-74887693	nochange	0	0	1	0.151538
889	chr1:74889294-74906095	increase	0	0	1	0.0595167
890	chr1:74949898-74952097	increase	0	0	0	0
891	chr1:75024085-75026684	nochange	0	0	0	0
892	chr1:75041685-75045086	nochange	0	0	1	0.293945
893	chr1:75123287-75128086	nochange	0	0	0	0
894	chr1:75134887-75137486	nochange	0	0	0	0
895	chr1:75138687-75149084	increase	0	0	1	0.0961723
896	chr1:75166893-75176093	increase	0	0	1	0.108684
897	chr1:75176494-75199094	increase	0	0	1	0.0442458
898	chr1:75210299-75220898	increase	0	0	0	0
899	chr1:75233299-75266694	increase	1	0.0299437	1	0.0299437
900	chr1:75268095-75294691	nochange	0	0	3	0.112795
901	chr1:75308110-75318703	increase	6	0.566358	3	0.283179
902	chr1:75335143-75339942	nochange	10	2.08333	0	0
903	chr1:75343353-75347952	nochange	2	0.434783	0	0
904	chr1:75359554-75362562	nochange	0	0	1	0.332336
905	chr1:75374760-75375959	increase	0	0	0	0
906	chr1:75378360-75397774	increase	86	4.42956	19	0.978625
907	chr1:75398375-75405192	increase	5	0.733353	2	0.293341
908	chr1:75406193-75408183	increase	1	0.50226	2	1.00452
909	chr1:75414371-75415784	increase	9	6.36492	2	1.41443
910	chr1:75420767-75455972	increase	55	1.56223	17	0.482872
911	chr1:75457170-75463194	increase	43	7.13693	15	2.48963
912	chr1:75467203-75470403	increase	11	3.43643	1	0.312402
913	chr1:75471829-75494041	increase	31	1.39558	7	0.315131
914	chr1:75495042-75500242	increase	6	1.15362	1	0.192271
915	chr1:75502833-75513441	increase	11	1.03686	3	0.282779
916	chr1:75518075-75522263	nochange	4	0.954882	2	0.477441
917	chr1:75524665-75528064	increase	6	1.76471	0	0
918	chr1:75528865-75530857	increase	5	2.50878	2	1.00351
919	chr1:75531868-75537868	increase	18	2.9995	1	0.166639
920	chr1:75544693-75564119	increase	63	3.24291	15	0.772121
921	chr1:77010222-77011421	nochange	3	2.5	0	0
922	chr1:77513795-77516210	increase	2	0.827815	1	0.413907
923	chr1:78309565-78313541	nochange	2	0.502892	2	0.502892
924	chr1:78317340-78323336	nochange	5	0.83375	2	0.3335
925	chr1:78328950-78330945	nochange	3	1.50301	3	1.50301
926	chr1:78337342-78339338	nochange	2	1.0015	2	1.0015
927	chr1:78341136-78345542	nochange	12	2.72294	2	0.453823
928	chr1:78348120-78349719	nochange	2	1.25	0	0
929	chr1:78352710-78358709	nochange	42	7	8	1.33333
930	chr1:78368125-78375928	decrease	41	5.25372	8	1.02512
931	chr1:78382324-78385530	nochange	6	1.87091	2	0.623636
932	chr1:78391931-78396154	nochange	46	10.8902	7	1.6572
933	chr1:78413099-78415298	nochange	7	3.18182	0	0
934	chr1:78421099-78429498	nochange	5	0.595238	0	0
935	chr1:78434906-78438105	decrease	0	0	0	0
936	chr1:78439106-78441499	nochange	0	0	1	0.417711
937	chr1:78444900-78447699	nochange	1	0.357143	0	0
938	chr1:78450700-78453299	nochange	2	0.769231	0	0
939	chr1:78488112-78489711	nochange	0	0	0	0
940	chr1:78525685-78527084	nochange	3	2.14286	0	0
941	chr1:78536527-78538325	nochange	9	5.00278	1	0.555864
942	chr1:78539126-78541133	increase	39	19.4223	2	0.996016
943	chr1:78646857-78650850	nochange	36	9.01352	7	1.75263
944	chr1:78655845-78659641	increase	19	5.00395	5	1.31683
945	chr1:78664448-78666647	nochange	8	3.63636	0	0
946	chr1:78695997-78699396	nochange	2	0.588235	0	0
947	chr1:78742440-78746841	nochange	7	1.59019	5	1.13585
948	chr1:78760479-78762877	decrease	10	4.1684	1	0.41684
949	chr1:78817552-78820351	nochange	13	4.64286	0	0
950	chr1:78821589-78822788	nochange	6	5	0	0
951	chr1:78862227-78867226	decrease	0	0	0	0
952	chr1:78950835-78951034	decrease	0	0	0	0
953	chr1:79180655-79181854	decrease	0	0	0	0
954	chr1:79298435-79301034	decrease	0	0	0	0
955	chr1:79314231-79315829	decrease	0	0	1	0.625391
956	chr1:79362426-79364225	increase	0	0	0	0
957	chr1:79365426-79369825	decrease	0	0	0	0
958	chr1:79397226-79410825	decrease	0	0	0	0
959	chr1:79412826-79418625	decrease	0	0	0	0
960	chr1:79423626-79427825	decrease	0	0	0	0
961	chr1:79429026-79441826	decrease	0	0	1	0.0781189
962	chr1:79450027-79451626	nochange	0	0	0	0
963	chr1:79452227-79456426	nochange	0	0	0	0
964	chr1:79464227-79472630	decrease	1	0.118991	1	0.118991
965	chr1:79477831-79488230	decrease	0	0	0	0
966	chr1:79581227-79582026	nochange	0	0	0	0
967	chr1:79669625-79672424	increase	0	0	0	0
968	chr1:79696225-79702024	increase	0	0	0	0
969	chr1:79709425-79715224	nochange	0	0	0	0
970	chr1:79730225-79731824	nochange	0	0	0	0
971	chr1:79746225-79747824	nochange	0	0	0	0
972	chr1:79748625-79763225	increase	0	0	1	0.0684885
973	chr1:79776026-79777025	nochange	0	0	0	0
974	chr1:79820426-79823425	nochange	0	0	0	0
975	chr1:79850026-79852425	nochange	0	0	0	0
976	chr1:79858026-79859225	increase	0	0	0	0
977	chr1:80300447-80303046	decrease	0	0	0	0
978	chr1:80313047-80315846	decrease	0	0	0	0
979	chr1:80338447-80344046	increase	0	0	0	0
980	chr1:80426840-80428639	decrease	0	0	0	0
981	chr1:80482840-80484439	nochange	0	0	0	0
982	chr1:80708837-80711836	decrease	0	0	0	0
983	chr1:80735037-80737636	nochange	0	0	0	0
984	chr1:80748837-80750236	nochange	0	0	0	0
985	chr1:80756837-80759036	increase	0	0	0	0
986	chr1:81076437-81077636	nochange	0	0	0	0
987	chr1:81092237-81093836	decrease	0	0	0	0
988	chr1:82199514-82201135	nochange	1	0.616523	2	1.23305
989	chr1:82260159-82263358	decrease	0	0	0	0
990	chr1:82281759-82284941	nochange	1	0.314169	3	0.942507
991	chr1:82285742-82293941	increase	2	0.243902	0	0
992	chr1:82302140-82303939	decrease	0	0	0	0
993	chr1:82315934-82320333	increase	0	0	0	0
994	chr1:82322534-82326333	decrease	0	0	0	0
995	chr1:82328934-82331733	decrease	0	0	0	0
996	chr1:82341137-82344936	decrease	1	0.263158	0	0
997	chr1:82347737-82353330	increase	1	0.178763	2	0.357526
998	chr1:82358331-82359730	nochange	0	0	0	0
999	chr1:82366731-82369530	nochange	0	0	0	0
1000	chr1:82373138-82375135	nochange	0	0	1	0.500501
1001	chr1:82394336-82396536	nochange	0	0	1	0.454339
1002	chr1:82410535-82412534	nochange	0	0	0	0
1003	chr1:82428935-82435734	nochange	0	0	0	0
1004	chr1:82586516-82588531	nochange	15	7.44048	4	1.98413
1005	chr1:82724496-82725695	nochange	0	0	0	0
1006	chr1:82795138-82798939	nochange	6	1.57812	2	0.526039
1007	chr1:82808733-82810327	nochange	14	8.77743	1	0.626959
1008	chr1:82811734-82820546	nochange	14	1.58856	9	1.02122
1009	chr1:82824961-82837961	nochange	32	2.46135	15	1.15376
1010	chr1:82838957-82845360	increase	20	3.12305	5	0.780762
1011	chr1:82849359-82852960	decrease	12	3.33148	2	0.555247
1012	chr1:82861931-82865138	decrease	2	0.623441	4	1.24688
1013	chr1:82874757-82876348	nochange	0	0	2	1.25628
1014	chr1:82878558-82880559	decrease	1	0.4995	1	0.4995
1015	chr1:82913208-82916198	increase	4	1.33735	4	1.33735
1016	chr1:83039224-83041423	nochange	0	0	0	0
1017	chr1:83223502-83231910	decrease	0	0	4	0.475681
1018	chr1:83233311-83235110	increase	0	0	0	0
1019	chr1:83248311-83255714	decrease	0	0	1	0.135062
1020	chr1:83259327-83264526	nochange	1	0.192308	0	0
1021	chr1:83265727-83282923	nochange	0	0	1	0.0581497
1022	chr1:83283724-83287323	nochange	0	0	0	0
1023	chr1:83289124-83304723	decrease	0	0	0	0
1024	chr1:83307124-83335524	decrease	3	0.10563	2	0.0704201
1025	chr1:83336125-83338724	nochange	0	0	0	0
1026	chr1:83339525-83347724	nochange	2	0.243902	0	0
1027	chr1:83353325-83370128	decrease	1	0.0595096	1	0.0595096
1028	chr1:83375129-83377728	nochange	0	0	0	0
1029	chr1:83377929-83380728	decrease	0	0	0	0
1030	chr1:83381929-83396712	decrease	5	0.338203	4	0.270563
1031	chr1:83397313-83410712	decrease	1	0.0746269	0	0
1032	chr1:83431919-83432718	nochange	0	0	0	0
1033	chr1:83503319-83510718	decrease	0	0	0	0
1034	chr1:83612973-83615170	decrease	13	5.91447	4	1.81984
1035	chr1:83621571-83622991	nochange	10	7.0373	2	1.40746
1036	chr1:83625192-83626790	decrease	17	10.6316	2	1.25078
1037	chr1:83696810-83700011	decrease	14	4.37227	1	0.312305
1038	chr1:83714002-83716196	nochange	35	15.9453	2	0.911162
1039	chr1:84076403-84078002	decrease	0	0	0	0
1040	chr1:84217598-84219597	decrease	0	0	0	0
1041	chr1:84225798-84228197	nochange	0	0	0	0
1042	chr1:84247396-84249595	decrease	0	0	0	0
1043	chr1:84252596-84255395	nochange	0	0	0	0
1044	chr1:84271595-84273594	nochange	0	0	0	0
1045	chr1:84276795-84280794	decrease	0	0	0	0
1046	chr1:84283395-84285794	nochange	1	0.416667	0	0
1047	chr1:84694812-84696211	increase	0	0	0	0
1048	chr1:84740012-84741811	nochange	0	0	0	0
1049	chr1:84788612-84792009	nochange	0	0	1	0.294291
1050	chr1:84796410-84800609	nochange	0	0	0	0
1051	chr1:84836418-84841417	increase	0	0	0	0
1052	chr1:84956844-84960645	nochange	4	1.05208	1	0.263019
1053	chr1:84961246-84966845	nochange	0	0	0	0
1054	chr1:84975046-84977645	decrease	0	0	0	0
1055	chr1:84982846-84986445	nochange	0	0	0	0
1056	chr1:84987446-84995845	nochange	2	0.238095	2	0.238095
1057	chr1:85005446-85011445	nochange	4	0.666667	0	0
1058	chr1:85025046-85030645	increase	8	1.42857	0	0
1059	chr1:85034648-85038047	increase	3	0.882353	0	0
1060	chr1:85042848-85047247	nochange	0	0	0	0
1061	chr1:85073646-85117681	nochange	297	6.74448	16	0.363339
1062	chr1:85118882-85125481	increase	1	0.151515	0	0
1063	chr1:85147477-85148476	increase	1	1	0	0
1064	chr1:85156082-85157681	increase	5	3.125	0	0
1065	chr1:85158682-85170102	nochange	40	3.50232	7	0.612906
1066	chr1:85181502-85183901	nochange	11	4.58333	0	0
1067	chr1:85196701-85200304	increase	17	4.71698	2	0.554939
1068	chr1:85210922-85213121	nochange	1	0.454545	0	0
1069	chr1:85215122-85216927	nochange	11	6.09081	1	0.55371
1070	chr1:85230931-85266730	nochange	41	1.14525	0	0
1071	chr1:85269331-85290933	increase	22	1.01838	3	0.13887
1072	chr1:85291134-85300533	nochange	5	0.531915	0	0
1073	chr1:85304534-85313133	increase	0	0	0	0
1074	chr1:85314134-85316133	nochange	2	1	0	0
1075	chr1:85316934-85334533	nochange	15	0.852273	0	0
1076	chr1:85338534-85347103	nochange	9	1.05018	0	0
1077	chr1:85448734-85449733	increase	0	0	0	0
1078	chr1:85450934-85452533	nochange	0	0	0	0
1079	chr1:85452934-85457533	nochange	5	1.08696	0	0
1080	chr1:85458334-85460732	nochange	0	0	1	0.41684
1081	chr1:85481529-85482921	nochange	9	6.46088	1	0.717875
1082	chr1:85483722-85486321	increase	1	0.384615	0	0
1083	chr1:85487322-85507324	nochange	38	1.89972	3	0.149978
1084	chr1:85508525-85509728	nochange	0	0	1	0.830565
1085	chr1:85522729-85532130	nochange	2	0.212721	1	0.10636
1086	chr1:85547937-85553537	increase	3	0.535619	1	0.17854
1087	chr1:85565338-85566937	nochange	0	0	0	0
1088	chr1:85570538-85576137	nochange	0	0	0	0
1089	chr1:85578138-85601947	increase	54	2.26795	2	0.0839983
1090	chr1:85604148-85615149	decrease	31	2.81767	1	0.0908926
1091	chr1:85615949-85628749	nochange	48	3.74971	1	0.0781189
1092	chr1:85629750-85632149	nochange	3	1.25	0	0
1093	chr1:85632550-85635754	decrease	20	6.24025	2	0.624025
1094	chr1:85645353-85653952	nochange	9	1.04651	0	0
1095	chr1:85703153-85704152	nochange	0	0	0	0
1096	chr1:85750753-85752352	increase	0	0	0	0
1097	chr1:85793177-85794983	increase	0	0	2	1.10681
1098	chr1:85808211-85810605	decrease	4	1.67015	3	1.25261
1099	chr1:85825020-85828427	decrease	9	2.64085	6	1.76056
1100	chr1:85837625-85842025	nochange	8	1.81777	1	0.227221
1101	chr1:85846826-85849624	nochange	2	0.714541	1	0.35727
1102	chr1:85851025-85853424	increase	1	0.416667	0	0
1103	chr1:85864420-85864619	nochange	4	20	0	0
1104	chr1:85893228-85910232	increase	5	0.294031	5	0.294031
1105	chr1:86015865-86016463	increase	2	3.3389	1	1.66945
1106	chr1:86045858-86046857	increase	1	1	0	0
1107	chr1:86059062-86060249	increase	4	3.367	4	3.367
1108	chr1:86064250-86066048	increase	4	2.22346	1	0.555864
1109	chr1:86142227-86145026	increase	1	0.357143	0	0
1110	chr1:86153044-86156836	nochange	24	6.32745	2	0.527287
1111	chr1:86171640-86183442	increase	63	5.33763	9	0.762518
1112	chr1:86189846-86191255	increase	2	1.41844	1	0.70922
1113	chr1:86198256-86200239	increase	3	1.5121	1	0.504032
1114	chr1:86201040-86205833	nochange	1	0.208594	1	0.208594
1115	chr1:86216634-86218436	nochange	7	3.88242	1	0.554631
1116	chr1:86229038-86231239	increase	6	2.7248	1	0.454133
1117	chr1:86240250-86241850	increase	6	3.74766	2	1.24922
1118	chr1:86255456-86256659	increase	0	0	1	0.830565
1119	chr1:86343901-86346900	decrease	1	0.333333	0	0
1120	chr1:86349301-86351900	nochange	4	1.53846	0	0
1121	chr1:86356902-86360911	increase	7	1.74564	2	0.498753
1122	chr1:86374277-86374480	nochange	2	9.80392	1	4.90196
1123	chr1:86397292-86399473	nochange	3	1.37489	2	0.91659
1124	chr1:86429695-86449528	increase	38	1.9159	20	1.00837
1125	chr1:86450333-86452513	increase	10	4.58505	4	1.83402
1126	chr1:86460328-86461527	increase	2	1.66667	0	0
1127	chr1:86464128-86467326	nochange	6	1.87559	1	0.312598
1128	chr1:86467527-86473911	nochange	12	1.8794	8	1.25294
1129	chr1:86485921-86512565	increase	30	1.12591	22	0.825671
1130	chr1:86520771-86533784	increase	1	0.0768403	3	0.230521
1131	chr1:86544987-86548186	nochange	0	0	0	0
1132	chr1:86555391-86560789	nochange	0	0	1	0.185219
1133	chr1:86581794-86582993	increase	0	0	0	0
1134	chr1:86586394-86587593	increase	0	0	0	0
1135	chr1:86669782-86670581	increase	0	0	0	0
1136	chr1:86702986-86705385	increase	0	0	0	0
1137	chr1:86832422-86835620	decrease	0	0	1	0.312598
1138	chr1:86886035-86888634	decrease	0	0	0	0
1139	chr1:87032437-87037237	increase	1	0.20829	1	0.20829
1140	chr1:87040038-87041237	increase	0	0	0	0
1141	chr1:87045638-87048837	increase	0	0	0	0
1142	chr1:87050038-87052837	increase	0	0	0	0
1143	chr1:87077034-87080033	increase	4	1.33333	0	0
1144	chr1:87209498-87219098	increase	14	1.45818	1	0.104156
1145	chr1:87270588-87274401	increase	13	3.4085	9	2.35973
1146	chr1:87294024-87295623	decrease	0	0	0	0
1147	chr1:87326242-87328041	increase	0	0	0	0
1148	chr1:87409473-87410872	decrease	1	0.714286	0	0
1149	chr1:87411673-87414481	nochange	1	0.355999	2	0.711997
1150	chr1:87432281-87435692	nochange	0	0	2	0.586166
1151	chr1:87573123-87575520	nochange	13	5.42118	1	0.417014
1152	chr1:87619574-87627572	increase	2	0.250031	5	0.625078
1153	chr1:87637973-87641573	nochange	1	0.277701	1	0.277701
1154	chr1:87647792-87651800	nochange	4	0.997755	4	0.997755
1155	chr1:87755421-87757020	increase	0	0	0	0
1156	chr1:87777843-87781036	nochange	5	1.56544	1	0.313087
1157	chr1:87784222-87787818	nochange	6	1.66806	2	0.556019
1158	chr1:87789419-87793436	increase	12	2.98656	1	0.24888
1159	chr1:87812234-87815033	increase	2	0.714286	0	0
1160	chr1:87845118-87869332	nochange	42	1.73446	13	0.536857
1161	chr1:87870133-87882340	decrease	17	1.39253	10	0.819135
1162	chr1:87883141-87887952	nochange	3	0.623441	5	1.03907
1163	chr1:87889149-87893760	nochange	8	1.73461	2	0.433651
1164	chr1:87896165-87903565	nochange	15	2.02675	5	0.675584
1165	chr1:87905560-87922369	nochange	25	1.48721	6	0.35693
1166	chr1:87923370-87929157	increase	12	2.07326	2	0.345543
1167	chr1:87929757-87954151	increase	21	0.860832	2	0.081984
1168	chr1:87960149-87961948	nochange	3	1.66667	0	0
1169	chr1:87987928-87992322	decrease	16	3.6405	3	0.682594
1170	chr1:88007321-88008720	increase	5	3.57143	0	0
1171	chr1:88068719-88071117	nochange	7	2.91788	3	1.25052
1172	chr1:88103535-88104132	nochange	5	8.3612	1	1.67224
1173	chr1:88106733-88109935	nochange	74	23.1033	7	2.18545
1174	chr1:88144130-88145328	nochange	16	13.3445	1	0.834028
1175	chr1:88164734-88165133	increase	1	2.5	0	0
1176	chr1:88205336-88205935	increase	0	0	0	0
1177	chr1:88345789-88349826	decrease	26	6.43883	4	0.990589
1178	chr1:88436908-88437707	nochange	0	0	0	0
1179	chr1:88574603-88576812	nochange	3	1.35747	1	0.452489
1180	chr1:88699888-88702874	increase	7	2.34349	2	0.669568
1181	chr1:88753760-88759159	nochange	6	1.11111	2	0.37037
1182	chr1:88798582-88801000	nochange	13	5.37412	2	0.826788
1183	chr1:88806995-88810200	decrease	46	14.3481	5	1.55958
1184	chr1:88837974-88841401	increase	49	14.294	7	2.04201
1185	chr1:88849794-88850793	increase	2	2	0	0
1186	chr1:88858798-88863202	nochange	59	13.3939	7	1.5891
1187	chr1:88864803-88868989	increase	17	4.06019	4	0.955338
1188	chr1:88871389-88873188	increase	12	6.66667	0	0
1189	chr1:88906019-88910043	increase	45	11.1801	6	1.49068
1190	chr1:88927854-88930041	nochange	30	13.7112	7	3.19927
1191	chr1:88932237-88944001	nochange	83	7.05482	9	0.764981
1192	chr1:88953202-88960589	increase	60	8.12128	11	1.4889
1193	chr1:89011222-89016655	nochange	10	1.84026	8	1.47221
1194	chr1:89022833-89031227	nochange	27	3.2162	7	0.83383
1195	chr1:89041229-89043228	decrease	2	1	0	0
1196	chr1:89052999-89056198	nochange	1	0.3125	0	0
1197	chr1:89057601-89063427	decrease	13	2.23099	5	0.858074
1198	chr1:89067836-89096841	increase	37	1.2756	23	0.792939
1199	chr1:89102242-89155552	increase	200	3.75157	42	0.78783
1200	chr1:89162766-89168175	nochange	35	6.4695	1	0.184843
1201	chr1:89179397-89180990	increase	1	0.627353	2	1.25471
1202	chr1:89181991-89184190	nochange	8	3.63636	0	0
1203	chr1:89234765-89238764	nochange	1	0.25	0	0
1204	chr1:89245154-89246353	nochange	0	0	0	0
1205	chr1:89270167-89273765	increase	1	0.277855	2	0.55571
1206	chr1:89275766-89280165	nochange	33	7.5	5	1.13636
1207	chr1:89299559-89303776	nochange	4	0.948317	4	0.948317
1208	chr1:89360642-89367452	increase	13	1.90868	5	0.734107
1209	chr1:89383447-89386856	increase	5	1.46628	2	0.58651
1210	chr1:89416659-89418456	nochange	3	1.66852	1	0.556174
1211	chr1:89423657-89425874	nochange	1	0.450857	1	0.450857
1212	chr1:89453684-89583618	increase	431	3.31704	105	0.808096
1213	chr1:89585432-89590049	nochange	17	3.68125	7	1.51581
1214	chr1:89590851-89631421	increase	142	3.50004	26	0.640852
1215	chr1:89632622-89642221	increase	0	0	0	0
1216	chr1:89642622-89647021	increase	0	0	0	0
1217	chr1:89686821-89692620	nochange	1	0.172414	0	0
1218	chr1:89699021-89720435	increase	14	0.653747	5	0.233481
1219	chr1:89721436-89729033	increase	4	0.526454	1	0.131614
1220	chr1:89730034-89736023	increase	2	0.33389	2	0.33389
1221	chr1:89743855-89752654	increase	1	0.113636	0	0
1222	chr1:89755055-89755454	increase	0	0	0	0
1223	chr1:89761866-89764665	increase	0	0	0	0
1224	chr1:89770864-89772863	increase	0	0	0	0
1225	chr1:89785264-89787063	increase	0	0	0	0
1226	chr1:89787864-89790863	increase	0	0	0	0
1227	chr1:89805063-89807062	increase	3	1.5	0	0
1228	chr1:89812264-89814863	increase	3	1.15385	0	0
1229	chr1:89821468-89825067	nochange	4	1.11111	3	0.833333
1230	chr1:89828681-89833686	increase	13	2.59688	2	0.399521
1231	chr1:89860287-89860886	increase	0	0	0	0
1232	chr1:89875087-89889286	increase	0	0	0	0
1233	chr1:89891487-89894686	increase	0	0	0	0
1234	chr1:90048103-90051502	nochange	0	0	0	0
1235	chr1:90161703-90163504	increase	3	1.66482	1	0.554939
1236	chr1:90203926-90205321	nochange	7	5.01433	3	2.149
1237	chr1:90206522-90209524	nochange	5	1.665	1	0.333
1238	chr1:90403722-90406919	decrease	8	2.50156	3	0.938086
1239	chr1:90408106-90409905	decrease	9	5	0	0
1240	chr1:90410906-90413703	nochange	14	5.00357	2	0.714796
1241	chr1:90418098-90421497	nochange	25	7.35294	0	0
1242	chr1:90421898-90428510	nochange	43	6.50234	5	0.756086
1243	chr1:90445308-90448707	increase	1	0.294118	0	0
1244	chr1:90602853-90604054	nochange	3	2.49584	1	0.831947
1245	chr1:90678689-90681279	decrease	3	1.15785	2	0.771903
1246	chr1:90775526-90776925	increase	10	7.14286	0	0
1247	chr1:90837766-90839163	nochange	15	10.7296	1	0.715308
1248	chr1:90847365-90849764	nochange	2	0.833333	0	0
1249	chr1:90908404-90911001	increase	11	4.23403	1	0.384911
1250	chr1:90914405-90919008	nochange	9	1.95482	4	0.86881
1251	chr1:90961037-90963861	nochange	9	3.18584	3	1.06195
1252	chr1:90997068-91000059	increase	23	7.68717	5	1.67112
1253	chr1:91010109-91019292	nochange	107	11.6507	17	1.85105
1254	chr1:91022111-91025949	nochange	47	12.2428	10	2.60485
1255	chr1:91052356-91058726	nochange	54	8.47591	7	1.09873
1256	chr1:91061134-91065939	nochange	34	7.07449	3	0.62422
1257	chr1:91068770-91070965	increase	35	15.9381	5	2.27687
1258	chr1:91076363-91081162	nochange	56	11.6667	6	1.25
1259	chr1:91087583-91090590	increase	30	9.9734	8	2.65957
1260	chr1:91091393-91094988	increase	32	8.89878	5	1.39043
1261	chr1:91095189-91098400	decrease	30	9.33998	8	2.49066
1262	chr1:91179448-91185458	increase	28	4.65813	3	0.499085
1263	chr1:91191839-91198422	increase	19	2.88578	5	0.759417
1264	chr1:91207625-91210828	increase	9	2.80899	1	0.31211
1265	chr1:91247697-91255702	increase	23	2.87285	7	0.874344
1266	chr1:91256103-91258899	nochange	5	1.78763	2	0.715052
1267	chr1:91264518-91267117	decrease	3	1.15385	0	0
1268	chr1:91270718-91275545	increase	7	1.44988	5	1.03563
1269	chr1:91284733-91332945	increase	78	1.61782	14	0.290378
1270	chr1:91337746-91343145	increase	2	0.37037	0	0
1271	chr1:91344151-91346750	increase	4	1.53846	2	0.769231
1272	chr1:91349929-91352924	increase	8	2.67023	2	0.667557
1273	chr1:91353725-91356524	increase	2	0.714286	0	0
1274	chr1:91364921-91378937	increase	4	0.285368	2	0.142684
1275	chr1:91380138-91389537	nochange	4	0.425532	0	0
1276	chr1:91393138-91395537	decrease	0	0	0	0
1277	chr1:91396738-91403136	increase	4	0.625098	1	0.156274
1278	chr1:91404334-91406133	increase	0	0	0	0
1279	chr1:91409130-91462126	increase	79	1.49065	14	0.264166
1280	chr1:91463527-91466526	nochange	3	1	0	0
1281	chr1:91468331-91471140	nochange	10	3.55872	4	1.42349
1282	chr1:91478341-91480941	nochange	19	7.30488	2	0.768935
1283	chr1:91489126-91492939	nochange	27	7.07918	10	2.62192
1284	chr1:91493740-91496326	increase	20	7.73096	6	2.31929
1285	chr1:91497123-91498124	increase	10	9.98004	0	0
1286	chr1:91519119-91521319	increase	2	0.908678	1	0.454339
1287	chr1:91537917-91542133	increase	20	4.74271	3	0.711406
1288	chr1:91613233-91619420	increase	0	0	2	0.323206
1289	chr1:91685083-91687482	increase	0	0	0	0
1290	chr1:91758485-91759484	nochange	0	0	0	0
1291	chr1:91772085-91774284	increase	0	0	0	0
1292	chr1:91800691-91802290	increase	0	0	0	0
1293	chr1:91818087-91821086	increase	0	0	0	0
1294	chr1:91869087-91876086	increase	0	0	0	0
1295	chr1:91882687-91883486	nochange	0	0	0	0
1296	chr1:91917889-91924088	increase	0	0	0	0
1297	chr1:91930089-91931488	increase	0	0	0	0
1298	chr1:91933089-91939490	increase	0	0	1	0.156201
1299	chr1:91940491-91948490	increase	0	0	0	0
1300	chr1:91950091-91985090	increase	0	0	0	0
1301	chr1:91986091-91994690	increase	0	0	0	0
1302	chr1:91998891-92000891	increase	0	0	1	0.49975
1303	chr1:92009692-92013491	nochange	0	0	0	0
1304	chr1:92015292-92016491	nochange	0	0	0	0
1305	chr1:92032692-92037291	nochange	0	0	0	0
1306	chr1:92040292-92046291	nochange	0	0	0	0
1307	chr1:92047092-92056491	nochange	0	0	0	0
1308	chr1:92060492-92063691	increase	0	0	0	0
1309	chr1:92073892-92088291	nochange	0	0	0	0
1310	chr1:92096692-92120091	increase	0	0	2	0.0854701
1311	chr1:92122292-92131891	increase	0	0	0	0
1312	chr1:92134692-92150691	increase	0	0	0	0
1313	chr1:92157492-92164291	nochange	0	0	0	0
1314	chr1:92165492-92181891	increase	0	0	0	0
1315	chr1:92202692-92203891	increase	0	0	0	0
1316	chr1:92210896-92217095	increase	0	0	0	0
1317	chr1:92223104-92228303	increase	0	0	0	0
1318	chr1:92250908-92252507	increase	0	0	0	0
1319	chr1:92260908-92274907	increase	0	0	0	0
1320	chr1:92312908-92318507	increase	0	0	0	0
1321	chr1:92332108-92334107	nochange	0	0	0	0
1322	chr1:92336904-92338303	nochange	0	0	0	0
1323	chr1:92339704-92345703	nochange	0	0	0	0
1324	chr1:92357104-92381703	increase	0	0	0	0
1325	chr1:92393904-92396303	increase	0	0	0	0
1326	chr1:92397304-92398903	increase	0	0	0	0
1327	chr1:92403504-92405303	increase	0	0	0	0
1328	chr1:92409504-92410903	increase	0	0	0	0
1329	chr1:92433904-92444103	increase	0	0	0	0
1330	chr1:92465104-92466903	increase	0	0	0	0
1331	chr1:92472904-92474703	increase	0	0	0	0
1332	chr1:92521704-92523303	nochange	0	0	0	0
1333	chr1:92634104-92643103	increase	0	0	0	0
1334	chr1:92679904-92682303	nochange	0	0	0	0
1335	chr1:92683104-92683903	decrease	0	0	0	0
1336	chr1:92685504-92687703	nochange	0	0	0	0
1337	chr1:92696704-92700103	increase	0	0	0	0
1338	chr1:92829903-92833902	increase	0	0	0	0
1339	chr1:92845303-92846902	increase	0	0	0	0
1340	chr1:92848304-92850503	increase	0	0	0	0
1341	chr1:92881104-92884303	increase	0	0	0	0
1342	chr1:92899304-92923108	increase	1	0.042008	1	0.042008
1343	chr1:92929909-92940508	increase	0	0	0	0
1344	chr1:92942109-92952508	increase	0	0	0	0
1345	chr1:93010909-93037909	increase	0	0	1	0.0370357
1346	chr1:93038710-93058909	increase	1	0.049505	0	0
1347	chr1:93059710-93066109	increase	0	0	0	0
1348	chr1:93067510-93104509	increase	0	0	2	0.0540541
1349	chr1:93112710-93115909	nochange	0	0	0	0
1350	chr1:93205714-93218713	increase	0	0	0	0
1351	chr1:93219514-93222313	increase	0	0	0	0
1352	chr1:93233514-93239513	increase	0	0	0	0
1353	chr1:93242514-93247713	nochange	1	0.192308	0	0
1354	chr1:93289117-93290516	increase	0	0	0	0
1355	chr1:93297708-93300899	increase	12	3.7594	1	0.313283
1356	chr1:93303509-93306909	nochange	5	1.47016	1	0.294031
1357	chr1:93342541-93344140	increase	3	1.875	0	0
1358	chr1:93372371-93375971	increase	4	1.1108	1	0.277701
1359	chr1:93397726-93420897	increase	30	1.29467	6	0.258933
1360	chr1:93421698-93434694	nochange	10	0.769408	5	0.384704
1361	chr1:93435513-93439714	nochange	1	0.237982	1	0.237982
1362	chr1:93440316-93450525	increase	14	1.3712	3	0.29383
1363	chr1:93450926-93454548	decrease	3	0.828043	3	0.828043
1364	chr1:93455349-93459367	nochange	4	0.995272	2	0.497636
1365	chr1:93465165-93468764	decrease	0	0	0	0
1366	chr1:93475575-93482571	increase	14	2.00086	6	0.85751
1367	chr1:93510002-93514198	increase	15	3.57398	3	0.714796
1368	chr1:93617616-93637200	increase	22	1.12331	8	0.408476
1369	chr1:93658170-93659973	nochange	1	0.554324	1	0.554324
1370	chr1:93665972-93669370	nochange	13	3.82465	1	0.294204
1371	chr1:93685547-93689346	increase	15	3.94737	0	0
1372	chr1:93690347-93691942	increase	8	5.01253	2	1.25313
1373	chr1:93693721-93697322	increase	13	3.60911	2	0.555247
1374	chr1:93711689-93714089	increase	5	2.08247	4	1.66597
1375	chr1:93722697-93734712	nochange	20	1.66445	11	0.915446
1376	chr1:93738710-93741105	nochange	1	0.417362	1	0.417362
1377	chr1:93744893-93747095	increase	4	1.81571	1	0.453926
1378	chr1:93749489-93751696	nochange	1	0.452899	1	0.452899
1379	chr1:93752697-93756100	increase	6	1.76263	1	0.293772
1380	chr1:93756901-93759497	nochange	1	0.38506	1	0.38506
1381	chr1:93783707-93791102	increase	9	1.21687	4	0.540833
1382	chr1:93792703-93796305	increase	1	0.277546	1	0.277546
1383	chr1:93801108-93808692	increase	5	0.659196	9	1.18655
1384	chr1:93811692-93821290	increase	8	0.83342	5	0.520888
1385	chr1:93822291-93827091	increase	1	0.20829	1	0.20829
1386	chr1:93834086-93835684	nochange	5	3.12695	1	0.625391
1387	chr1:93837285-93839084	increase	3	1.66667	0	0
1388	chr1:94034355-94036154	decrease	9	5	0	0
1389	chr1:94711295-94715694	decrease	0	0	0	0
1390	chr1:94742691-94742890	nochange	0	0	0	0
1391	chr1:95311697-95317896	increase	2	0.322581	0	0
1392	chr1:95325097-95327496	decrease	0	0	0	0
1393	chr1:95666569-95668160	increase	1	0.628141	0	0
1394	chr1:97598256-97600655	decrease	0	0	0	0
1395	chr1:97622856-97637247	decrease	3	0.208449	3	0.208449
1396	chr1:97638848-97644247	decrease	0	0	0	0
1397	chr1:97645448-97663655	increase	5	0.274605	4	0.219684
1398	chr1:97769139-97771908	nochange	38	13.7184	8	2.88809
1399	chr1:97821550-97824555	nochange	26	8.64937	4	1.33067
1400	chr1:97830776-97832574	nochange	10	5.55864	2	1.11173
1401	chr1:97833375-97835781	nochange	7	2.90818	4	1.66182
1402	chr1:97847791-97851982	nochange	10	2.3855	2	0.477099
1403	chr1:97872154-97879765	decrease	37	4.86075	10	1.31372
1404	chr1:97883180-97895390	decrease	94	7.69798	13	1.06461
1405	chr1:97897393-97901218	nochange	12	3.13643	3	0.784109
1406	chr1:97908225-97909648	decrease	1	0.702247	3	2.10674
1407	chr1:97910446-97913262	decrease	7	2.48491	2	0.709975
1408	chr1:97914661-97922861	decrease	35	4.26777	6	0.731618
1409	chr1:97923662-97929902	decrease	76	12.1775	13	2.083
1410	chr1:97931104-97932512	nochange	16	11.3556	5	3.54862
1411	chr1:97933742-97937154	decrease	23	6.73894	8	2.34398
1412	chr1:97938155-97947952	decrease	16	1.63299	6	0.61237
1413	chr1:97948951-97950150	increase	12	10	0	0
1414	chr1:97954147-97970342	decrease	12	0.740924	6	0.370462
1415	chr1:97971743-97978941	decrease	7	0.972357	4	0.555633
1416	chr1:98045755-98050159	decrease	12	2.72418	2	0.45403
1417	chr1:98054961-98056959	nochange	15	7.50375	1	0.50025
1418	chr1:98082580-98085979	nochange	1	0.294118	0	0
1419	chr1:98094366-98096764	increase	9	3.75156	3	1.25052
1420	chr1:98588891-98591694	nochange	8	2.85307	5	1.78317
1421	chr1:98667515-98668907	decrease	2	1.43575	2	1.43575
1422	chr1:98670508-98672306	decrease	0	0	1	0.555864
1423	chr1:105177868-105181066	nochange	10	3.12598	2	0.625195
1424	chr1:105355598-105357196	increase	5	3.12695	1	0.625391
1425	chr1:105662952-105665955	increase	10	3.32889	1	0.332889
1426	chr1:105780189-105789588	increase	0	0	0	0
1427	chr1:105823789-105832187	nochange	1	0.119062	5	0.595309
1428	chr1:105839188-105841787	increase	0	0	0	0
1429	chr1:105843388-105844987	nochange	0	0	0	0
1430	chr1:105865600-105868401	nochange	1	0.356888	1	0.356888
1431	chr1:105885202-105887401	nochange	0	0	0	0
1432	chr1:105894401-105911600	nochange	1	0.0581395	0	0
1433	chr1:105924399-105930406	nochange	1	0.166445	1	0.166445
1434	chr1:105943604-105945603	nochange	1	0.5	0	0
1435	chr1:105946404-105949203	increase	4	1.42857	0	0
1436	chr1:105970815-105984224	decrease	34	2.53542	9	0.671141
1437	chr1:105985825-106005627	increase	19	0.959451	6	0.302984
1438	chr1:106006628-106009627	nochange	0	0	0	0
1439	chr1:106011429-106025830	nochange	0	0	1	0.0694348
1440	chr1:106028232-106041231	increase	0	0	2	0.153846
1441	chr1:106073230-106075029	decrease	0	0	0	0
1442	chr1:106147623-106150026	decrease	1	0.415973	1	0.415973
1443	chr1:106166831-106175632	increase	1	0.113611	1	0.113611
1444	chr1:106176633-106179832	nochange	0	0	0	0
1445	chr1:106184034-106186433	decrease	0	0	0	0
1446	chr1:106187434-106189833	decrease	2	0.833333	0	0
1447	chr1:106192034-106198434	nochange	0	0	2	0.312451
1448	chr1:106199635-106203834	nochange	0	0	0	0
1449	chr1:106219048-106223446	decrease	0	0	1	0.227324
1450	chr1:106229444-106234243	nochange	0	0	0	0
1451	chr1:106241042-106245647	nochange	0	0	1	0.217108
1452	chr1:106261448-106262447	nochange	0	0	0	0
1453	chr1:106273848-106276049	decrease	0	0	1	0.454133
1454	chr1:106277050-106280637	nochange	0	0	1	0.278707
1455	chr1:106316238-106318837	decrease	3	1.15385	0	0
1456	chr1:106390849-106393448	increase	0	0	0	0
1457	chr1:106394449-106395248	increase	0	0	0	0
1458	chr1:106406638-106409638	nochange	3	0.999667	1	0.333222
1459	chr1:106547475-106550674	increase	1	0.3125	0	0
1460	chr1:106701104-106703503	nochange	0	0	0	0
1461	chr1:106711304-106715903	nochange	1	0.217391	0	0
1462	chr1:106758094-106761889	increase	4	1.05374	4	1.05374
1463	chr1:106795662-106797060	nochange	2	1.42959	1	0.714796
1464	chr1:109982265-109983660	increase	4	2.86533	1	0.716332
1465	chr1:109994076-109994675	decrease	0	0	0	0
1466	chr1:111864072-111865472	increase	11	7.85153	1	0.713776
1467	chr1:114003052-114008251	decrease	2	0.384615	0	0
1468	chr1:118167410-118169610	nochange	0	0	1	0.454339
1469	chr1:118248028-118252427	increase	5	1.13636	0	0
1470	chr1:118268817-118271016	increase	0	0	0	0
1471	chr1:118292416-118296015	nochange	1	0.277778	0	0
1472	chr1:118310815-118312217	nochange	2	1.42552	1	0.712758
1473	chr1:118321212-118323210	nochange	2	1.0005	1	0.50025
1474	chr1:118388160-118391756	increase	0	0	2	0.556019
1475	chr1:118394756-118399947	increase	1	0.192604	2	0.385208
1476	chr1:118407166-118408365	nochange	2	1.66667	0	0
1477	chr1:118415559-118417558	increase	0	0	0	0
1478	chr1:118419559-118421558	nochange	0	0	0	0
1479	chr1:118428551-118430550	decrease	1	0.5	0	0
1480	chr1:118451752-118461551	nochange	10	1.02041	2	0.204082
1481	chr1:118477964-118479963	nochange	2	1	0	0
1482	chr1:118481364-118486175	decrease	10	2.07814	1	0.207814
1483	chr1:118487376-118490775	nochange	1	0.294118	2	0.588235
1484	chr1:118491576-118495600	nochange	4	0.993789	6	1.49068
1485	chr1:118503012-118510810	nochange	9	1.15399	3	0.384665
1486	chr1:118521617-118522216	increase	0	0	0	0
1487	chr1:118525225-118528808	nochange	4	1.11607	2	0.558036
1488	chr1:118530209-118538609	nochange	2	0.238067	1	0.119033
1489	chr1:118551225-118556824	nochange	2	0.357143	2	0.357143
1490	chr1:118558025-118562024	nochange	1	0.25	0	0
1491	chr1:118562826-118572226	increase	2	0.212743	1	0.106372
1492	chr1:118573828-118575627	nochange	0	0	0	0
1493	chr1:118588428-118591426	nochange	3	1.00033	1	0.333444
1494	chr1:118594444-118597242	increase	1	0.35727	1	0.35727
1495	chr1:118598041-118600254	increase	7	3.1617	1	0.451671
1496	chr1:118606846-118609045	increase	12	5.45455	0	0
1497	chr1:118627867-118628466	increase	1	1.66667	0	0
1498	chr1:118981263-118984866	increase	50	13.8735	8	2.21976
1499	chr1:119032915-119034515	nochange	1	0.62461	2	1.24922
1500	chr1:119218805-119221999	decrease	3	0.938967	3	0.938967
1501	chr1:119232595-119235790	nochange	10	3.12891	1	0.312891
1502	chr1:119328789-119330788	increase	0	0	0	0
1503	chr1:119420215-119423209	increase	2	0.66778	3	1.00167
1504	chr1:119456050-119458449	nochange	0	0	0	0
1505	chr1:119485854-119499861	increase	1	0.0713878	2	0.142776
1506	chr1:119500662-119512053	increase	2	0.175562	3	0.263343
1507	chr1:119523056-119527255	increase	0	0	0	0
1508	chr1:119604254-119605853	nochange	0	0	0	0
1509	chr1:119624057-119625856	decrease	0	0	0	0
1510	chr1:119636456-119640255	nochange	0	0	0	0
1511	chr1:119642060-119643659	nochange	0	0	0	0
1512	chr1:119644860-119645659	nochange	0	0	0	0
1513	chr1:119647460-119650659	increase	1	0.3125	0	0
1514	chr1:119793846-119796045	nochange	0	0	0	0
1515	chr1:119820230-119821029	increase	0	0	0	0
1516	chr1:119835630-119839033	increase	0	0	1	0.293772
1517	chr1:119900433-119903832	nochange	0	0	0	0
1518	chr1:119907233-119911032	nochange	0	0	0	0
1519	chr1:119912033-119913833	nochange	0	0	1	0.555247
1520	chr1:120072126-120076329	nochange	18	4.28164	1	0.237869
1521	chr1:120111153-120112755	increase	3	1.87149	2	1.24766
1522	chr1:120118381-120122999	increase	34	7.3609	4	0.865988
1523	chr1:120173971-120177973	nochange	3	0.749438	2	0.499625
1524	chr1:120180980-120186982	increase	7	1.16608	2	0.333167
1525	chr1:120188383-120199598	increase	99	8.82668	23	2.05064
1526	chr1:120264081-120266080	increase	4	2	0	0
1527	chr1:120653064-120658063	decrease	0	0	0	0
1528	chr1:120669070-120670269	nochange	0	0	0	0
1529	chr1:121315403-121316223	nochange	7	8.52619	2	2.43605
1530	chr1:121326219-121330218	nochange	21	5.25	4	1
1531	chr1:121334437-121336433	decrease	4	2.003	1	0.500751
1532	chr1:121431031-121432030	increase	0	0	0	0
1533	chr1:121488031-121490830	nochange	0	0	0	0
1534	chr1:121552654-121554844	nochange	9	4.10771	4	1.82565
1535	chr1:121555845-121558055	increase	9	4.07056	1	0.452284
1536	chr1:121567261-121568456	nochange	2	1.67224	1	0.83612
1537	chr1:122357069-122357268	nochange	3	15	0	0
1538	chr1:123303611-123304010	increase	0	0	0	0
1539	chr1:124002405-124005404	decrease	0	0	0	0
1540	chr1:124032405-124036598	nochange	0	0	1	0.238436
1541	chr1:124043601-124046400	increase	0	0	0	0
1542	chr1:124298822-124301421	decrease	0	0	0	0
1543	chr1:124319232-124320431	decrease	0	0	0	0
1544	chr1:125091987-125092186	nochange	0	0	0	0
1545	chr1:125377623-125381022	decrease	0	0	0	0
1546	chr1:125384423-125387220	increase	0	0	1	0.357398
1547	chr1:125388821-125392014	nochange	0	0	1	0.313087
1548	chr1:125412407-125415606	decrease	0	0	0	0
1549	chr1:125422199-125427394	decrease	1	0.192456	1	0.192456
1550	chr1:125429397-125432996	decrease	0	0	0	0
1551	chr1:125433997-125436596	increase	1	0.384615	0	0
1552	chr1:125479392-125485195	nochange	2	0.34459	1	0.172295
1553	chr1:125488996-125491195	decrease	0	0	0	0
1554	chr1:125505397-125509592	nochange	5	1.19161	3	0.714967
1555	chr1:125558597-125570798	nochange	0	0	1	0.0819538
1556	chr1:125574198-125579996	decrease	0	0	1	0.172444
1557	chr1:125582997-125585388	nochange	0	0	1	0.41806
1558	chr1:125589989-125594588	nochange	0	0	0	0
1559	chr1:125675614-125678414	nochange	18	6.42628	1	0.357015
1560	chr1:125837538-125842540	nochange	21	4.19748	1	0.19988
1561	chr1:126098660-126100059	decrease	0	0	0	0
1562	chr1:126592840-126595039	increase	1	0.454545	0	0
1563	chr1:126603245-126606644	nochange	3	0.882353	0	0
1564	chr1:126660706-126663305	nochange	6	2.30769	0	0
1565	chr1:126671106-126675489	decrease	9	2.05292	3	0.684307
1566	chr1:126970396-126974195	nochange	0	0	0	0
1567	chr1:127204202-127209379	nochange	5	0.965624	7	1.35187
1568	chr1:127216189-127221367	nochange	19	3.66866	8	1.5447
1569	chr1:127237972-127240971	nochange	0	0	0	0
1570	chr1:127242368-127244767	nochange	1	0.416667	0	0
1571	chr1:127269188-127272187	nochange	0	0	0	0
1572	chr1:127289805-127291804	decrease	0	0	0	0
1573	chr1:127305611-127307010	increase	0	0	0	0
1574	chr1:127354016-127358413	decrease	3	0.682128	1	0.227376
1575	chr1:127378649-127383242	nochange	4	0.870701	1	0.217675
1576	chr1:127400049-127402242	nochange	8	3.64631	2	0.911577
1577	chr1:127475614-127477013	increase	7	5	0	0
1578	chr1:127481835-127484647	nochange	13	4.6214	3	1.06648
1579	chr1:127488060-127491859	increase	9	2.36842	2	0.526316
1580	chr1:127492862-127495058	nochange	33	15.0205	4	1.82066
1581	chr1:127496838-127505690	increase	121	13.6677	14	1.58138
1582	chr1:127506481-127518087	increase	86	7.40932	23	1.98156
1583	chr1:127519095-127525123	nochange	27	4.47835	8	1.32692
1584	chr1:127525738-127527136	nochange	2	1.42959	3	2.14439
1585	chr1:127529137-127545726	increase	50	3.01386	9	0.542495
1586	chr1:127549147-127557965	nochange	28	3.17496	6	0.680349
1587	chr1:127565564-127584549	increase	84	4.42431	19	1.00074
1588	chr1:127587147-127590749	nochange	0	0	1	0.277546
1589	chr1:127592750-127606965	increase	10	0.703433	3	0.21103
1590	chr1:127607982-127614184	decrease	12	1.93455	9	1.45091
1591	chr1:127618580-127619779	increase	1	0.833333	0	0
1592	chr1:127620780-127635586	nochange	96	6.48342	16	1.08057
1593	chr1:127636991-127664165	increase	307	11.2971	49	1.80313
1594	chr1:127664566-127667365	nochange	6	2.14286	0	0
1595	chr1:127667969-127679783	increase	29	2.45451	11	0.93102
1596	chr1:127773025-127785019	nochange	3	0.250104	3	0.250104
1597	chr1:127787020-127791411	decrease	3	0.68306	1	0.227687
1598	chr1:127795212-127797211	nochange	1	0.5	0	0
1599	chr1:127802020-127804619	nochange	1	0.384615	0	0
1600	chr1:127833647-127836046	nochange	0	0	0	0
1601	chr1:127868277-127870071	increase	18	10.0279	2	1.11421
1602	chr1:127883069-127885064	nochange	3	1.50301	1	0.501002
1603	chr1:127886866-127889669	nochange	4	1.42653	3	1.0699
1604	chr1:127896670-127900059	nochange	2	0.589971	2	0.589971
1605	chr1:127916480-127917079	increase	3	5	0	0
1606	chr1:127919880-127920279	increase	1	2.5	0	0
1607	chr1:127941292-127948092	nochange	7	1.02926	4	0.588149
1608	chr1:127958503-127960501	increase	6	3.0015	1	0.50025
1609	chr1:127987514-127991717	nochange	1	0.237869	1	0.237869
1610	chr1:128101952-128104752	increase	2	0.714031	3	1.07105
1611	chr1:128190601-128192005	decrease	5	3.55872	4	2.84698
1612	chr1:128241428-128249860	increase	5	0.592909	7	0.830072
1613	chr1:128359039-128359841	increase	7	8.71731	3	3.73599
1614	chr1:128416439-128418038	increase	2	1.25	0	0
1615	chr1:128470479-128473694	nochange	6	1.86567	1	0.310945
1616	chr1:130693226-130719625	increase	0	0	0	0
1617	chr1:130729626-130732225	decrease	0	0	0	0
1618	chr1:130740426-130743625	increase	0	0	0	0
1619	chr1:130800630-130805429	increase	0	0	0	0
1620	chr1:130812430-130814829	increase	0	0	0	0
1621	chr1:130817430-130834629	decrease	0	0	0	0
1622	chr1:130837630-130843629	decrease	0	0	0	0
1623	chr1:131052535-131065333	increase	22	1.71888	6	0.468787
1624	chr1:131066335-131069334	decrease	2	0.666667	0	0
1625	chr1:131070936-131098366	increase	79	2.87995	21	0.765557
1626	chr1:131116416-131139868	increase	50	2.13192	22	0.938046
1627	chr1:131152678-131155474	nochange	3	1.07258	2	0.715052
1628	chr1:131157479-131162688	nochange	4	0.767754	4	0.767754
1629	chr1:131163892-131166691	increase	0	0	0	0
1630	chr1:131171093-131183497	increase	3	0.241838	2	0.161225
1631	chr1:131187698-131189497	nochange	1	0.555556	0	0
1632	chr1:131225927-131227326	nochange	4	2.85714	4	2.85714
1633	chr1:131238311-131240510	nochange	0	0	0	0
1634	chr1:131241111-131247304	increase	9	1.45302	4	0.645786
1635	chr1:131271523-131282544	increase	10	0.907276	6	0.544366
1636	chr1:131377672-131379472	nochange	0	0	1	0.555247
1637	chr1:131523846-131528851	increase	3	0.599281	3	0.599281
1638	chr1:131569450-131570828	nochange	6	4.35098	2	1.45033
1639	chr1:131578055-131590036	nochange	105	8.76314	17	1.41879
1640	chr1:131598028-131601016	nochange	12	4.01472	2	0.66912
1641	chr1:131643088-131644687	nochange	0	0	0	0
1642	chr1:131827099-131831901	increase	1	0.208203	2	0.416406
1643	chr1:131867311-131867910	nochange	1	1.66667	0	0
1644	chr1:131909934-131912133	increase	2	0.909091	0	0
1645	chr1:132006015-132013202	increase	26	3.61714	9	1.25209
1646	chr1:132022405-132024004	nochange	0	0	0	0
1647	chr1:132025004-132030583	nochange	6	1.07527	2	0.358423
1648	chr1:132043045-132046240	increase	17	5.31915	2	0.625782
1649	chr1:132087480-132088898	decrease	2	1.40944	2	1.40944
1650	chr1:132110129-132115723	increase	8	1.42985	2	0.357462
1651	chr1:132121122-132142554	increase	33	1.53968	14	0.653198
1652	chr1:132143754-132148561	nochange	23	4.78369	5	1.03993
1653	chr1:132149364-132154785	nochange	26	4.79528	6	1.1066
1654	chr1:132281577-132284784	increase	13	4.05237	3	0.935162
1655	chr1:132288185-132294010	increase	61	10.4703	16	2.74631
1656	chr1:132295205-132300355	increase	15	2.91206	6	1.16482
1657	chr1:132301360-132307758	nochange	35	5.4696	4	0.625098
1658	chr1:132314770-132339778	increase	24	0.959655	8	0.319885
1659	chr1:132341373-132344158	nochange	0	0	3	1.07681
1660	chr1:132344959-132347158	nochange	2	0.909091	0	0
1661	chr1:132353159-132361155	increase	5	0.625234	2	0.250094
1662	chr1:132363157-132368758	increase	0	0	1	0.178508
1663	chr1:132369159-132393528	increase	29	1.18999	13	0.533443
1664	chr1:132416525-132418724	increase	3	1.36364	0	0
1665	chr1:132424323-132427913	nochange	2	0.556948	2	0.556948
1666	chr1:132429320-132437934	nochange	37	4.29483	8	0.928613
1667	chr1:132462945-132465944	nochange	3	1	0	0
1668	chr1:132476726-132478325	nochange	0	0	0	0
1669	chr1:132503122-132507121	nochange	1	0.25	0	0
1670	chr1:132507922-132512944	increase	6	1.19451	4	0.796337
1671	chr1:132518550-132523151	increase	9	1.95567	1	0.217297
1672	chr1:132564903-132569100	nochange	4	0.952835	1	0.238209
1673	chr1:132595321-132598919	increase	22	6.11281	1	0.277855
1674	chr1:132622549-132624948	nochange	7	2.91667	3	1.25
1675	chr1:132628355-132634773	nochange	12	1.86945	2	0.311575
1676	chr1:132637573-132669121	decrease	215	6.8148	37	1.17278
1677	chr1:132702566-132704365	nochange	0	0	0	0
1678	chr1:132709169-132711763	nochange	8	3.08285	2	0.770713
1679	chr1:132714790-132717389	increase	8	3.07692	3	1.15385
1680	chr1:132717990-132721391	decrease	20	5.87889	2	0.587889
1681	chr1:132721392-132724210	increase	47	16.6726	6	2.12841
1682	chr1:132725402-132733207	increase	94	12.042	6	0.76864
1683	chr1:132733810-132742786	increase	76	8.46608	18	2.00512
1684	chr1:132763605-132768199	increase	1	0.217628	4	0.870511
1685	chr1:132797231-132806627	nochange	28	2.97967	4	0.425668
1686	chr1:132812820-132815817	increase	12	4.00267	2	0.667111
1687	chr1:132816825-132818643	increase	2	1.09951	2	1.09951
1688	chr1:132879847-132882657	increase	12	4.26894	1	0.355745
1689	chr1:132889255-132893058	increase	5	1.31441	1	0.262881
1690	chr1:132986307-132988517	decrease	1	0.452284	1	0.452284
1691	chr1:133016914-133022313	decrease	0	0	0	0
1692	chr1:133023506-133028505	nochange	0	0	0	0
1693	chr1:133032906-133034305	nochange	0	0	0	0
1694	chr1:133035906-133037105	increase	0	0	0	0
1695	chr1:133044906-133050901	increase	0	0	1	0.166778
1696	chr1:133052302-133058501	nochange	0	0	0	0
1697	chr1:133066302-133078701	nochange	0	0	0	0
1698	chr1:133082302-133087301	nochange	0	0	0	0
1699	chr1:133129104-133137503	nochange	0	0	0	0
1700	chr1:133141104-133143703	increase	0	0	0	0
1701	chr1:133175104-133176703	increase	0	0	0	0
1702	chr1:133177704-133206906	increase	1	0.0342431	2	0.0684861
1703	chr1:133207507-133307106	increase	0	0	0	0
1704	chr1:133308107-133315906	nochange	0	0	0	0
1705	chr1:133320307-133324306	increase	0	0	0	0
1706	chr1:133361303-133370502	increase	0	0	0	0
1707	chr1:133375903-133390902	increase	0	0	0	0
1708	chr1:133391903-133427700	increase	1	0.0279345	1	0.0279345
1709	chr1:133448301-133449700	increase	0	0	0	0
1710	chr1:133450501-133453900	nochange	0	0	0	0
1711	chr1:133467302-133471501	nochange	0	0	0	0
1712	chr1:133490502-133494901	nochange	0	0	0	0
1713	chr1:133527503-133531302	increase	0	0	0	0
1714	chr1:133594503-133596102	decrease	1	0.625	0	0
1715	chr1:133609503-133610902	increase	0	0	0	0
1716	chr1:133613703-133616102	increase	0	0	0	0
1717	chr1:133621503-133623502	increase	0	0	0	0
1718	chr1:133624503-133631702	nochange	0	0	0	0
1719	chr1:133636703-133643902	nochange	0	0	0	0
1720	chr1:133647303-133652102	decrease	0	0	0	0
1721	chr1:133656503-133661902	nochange	0	0	0	0
1722	chr1:133669499-133672298	increase	0	0	0	0
1723	chr1:133679699-133688898	decrease	0	0	0	0
1724	chr1:133689699-133695698	nochange	0	0	0	0
1725	chr1:133739705-133747704	increase	0	0	0	0
1726	chr1:133753105-133755304	increase	0	0	0	0
1727	chr1:133757705-133773699	increase	0	0	1	0.0625195
1728	chr1:133784704-133790503	nochange	0	0	0	0
1729	chr1:133794704-133802302	increase	0	0	1	0.131596
1730	chr1:133818905-133831113	increase	0	0	1	0.0819068
1731	chr1:133831314-133836313	nochange	0	0	0	0
1732	chr1:133854514-133858513	increase	0	0	0	0
1733	chr1:133882514-133887713	increase	0	0	0	0
1734	chr1:133891314-133894113	nochange	0	0	0	0
1735	chr1:133907916-133909315	increase	0	0	0	0
1736	chr1:133917916-133919915	nochange	0	0	0	0
1737	chr1:133932716-133935315	nochange	0	0	0	0
1738	chr1:134004718-134007117	increase	0	0	0	0
1739	chr1:134053522-134087521	increase	0	0	0	0
1740	chr1:134090122-134106921	increase	0	0	0	0
1741	chr1:134167123-134169922	increase	0	0	0	0
1742	chr1:134185323-134227919	increase	39	0.915557	8	0.187807
1743	chr1:134229126-134244122	increase	5	0.3334	2	0.13336
1744	chr1:134298174-134299372	nochange	4	3.33611	1	0.834028
1745	chr1:134302173-134304968	nochange	40	14.3062	1	0.357654
1746	chr1:134322181-134324779	increase	6	2.30858	1	0.384763
1747	chr1:134332390-134337985	increase	2	0.357398	3	0.536097
1748	chr1:134341787-134348186	nochange	10	1.5625	0	0
1749	chr1:134351787-134353392	nochange	2	1.24533	2	1.24533
1750	chr1:134356193-134362590	nochange	13	2.03188	6	0.937793
1751	chr1:134405654-134409853	nochange	2	0.47619	0	0
1752	chr1:134412856-134425074	nochange	2	0.16368	6	0.491039
1753	chr1:134454904-134459128	increase	21	4.97041	7	1.6568
1754	chr1:134493513-134496913	increase	32	9.409	7	2.05822
1755	chr1:134512356-134514948	nochange	11	4.24219	3	1.15696
1756	chr1:134516348-134519343	nochange	11	3.67156	2	0.667557
1757	chr1:134555244-134562849	increase	31	4.07573	13	1.70918
1758	chr1:134563845-134566637	increase	22	7.87683	7	2.50627
1759	chr1:134580499-134584098	nochange	19	5.27778	9	2.5
1760	chr1:134645531-134647333	increase	10	5.54631	3	1.66389
1761	chr1:134675028-134678105	nochange	28	9.09682	3	0.974659
1762	chr1:134735872-134738476	increase	34	13.0518	6	2.30326
1763	chr1:134740088-134762519	increase	170	7.57846	31	1.38195
1764	chr1:134762933-134766928	nochange	18	4.5045	5	1.25125
1765	chr1:134770713-134775352	nochange	12	2.58621	5	1.07759
1766	chr1:134782352-134785143	nochange	50	17.9083	6	2.149
1767	chr1:134795145-134796952	nochange	8	4.42478	3	1.65929
1768	chr1:134799142-134799964	increase	8	9.72053	5	6.07533
1769	chr1:134802366-134805965	nochange	8	2.22222	0	0
1770	chr1:134815140-134816939	increase	17	9.44444	4	2.22222
1771	chr1:134834155-134841356	nochange	83	11.5246	14	1.9439
1772	chr1:134845129-134852528	nochange	27	3.64865	12	1.62162
1773	chr1:134857527-134861914	decrease	27	6.15314	11	2.50684
1774	chr1:134874516-134875111	increase	7	11.745	1	1.67785
1775	chr1:134887726-134890130	nochange	10	4.158	6	2.4948
1776	chr1:134930546-134934333	nochange	28	7.39176	4	1.05597
1777	chr1:134938127-134941956	nochange	12	3.13316	3	0.78329
1778	chr1:134949166-134951969	decrease	18	6.4194	1	0.356633
1779	chr1:134952972-134956193	increase	21	6.51769	6	1.8622
1780	chr1:134962195-134962996	nochange	15	18.7032	3	3.74065
1781	chr1:134986628-134988227	increase	8	5	0	0
1782	chr1:135127135-135129942	increase	21	7.47863	3	1.06838
1783	chr1:135130965-135134364	increase	18	5.29412	4	1.17647
1784	chr1:135145643-135156461	increase	91	8.41113	17	1.57131
1785	chr1:135158453-135163251	increase	24	5.00104	2	0.416753
1786	chr1:135169049-135171056	nochange	28	13.9442	1	0.498008
1787	chr1:135172068-135173662	nochange	18	11.2853	2	1.25392
1788	chr1:135180075-135184495	increase	20	4.52386	2	0.452386
1789	chr1:135193711-135197117	nochange	17	4.98973	4	1.17405
1790	chr1:135197907-135200513	nochange	9	3.45224	4	1.53433
1791	chr1:135202914-135204698	nochange	28	15.6863	9	5.04202
1792	chr1:135245789-135269066	nochange	140	6.01426	30	1.28877
1793	chr1:135271260-135272658	increase	9	6.43317	1	0.714796
1794	chr1:135280245-135286845	increase	32	4.84775	8	1.21194
1795	chr1:135312540-135314970	increase	10	4.11353	2	0.822707
1796	chr1:135323210-135325806	increase	17	6.54601	2	0.770119
1797	chr1:135346334-135349540	nochange	12	3.74181	3	0.935454
1798	chr1:135350940-135352739	decrease	5	2.77778	2	1.11111
1799	chr1:135355750-135358733	nochange	41	13.7399	5	1.6756
1800	chr1:135362932-135369535	nochange	56	8.47971	6	0.90854
1801	chr1:135374330-135376529	nochange	4	1.81818	0	0
1802	chr1:135380131-135382115	increase	22	11.0831	6	3.02267
1803	chr1:135411165-135412964	nochange	5	2.77778	0	0
1804	chr1:135422572-135428165	nochange	18	3.21773	5	0.893815
1805	chr1:135429767-135432364	increase	15	5.77367	3	1.15473
1806	chr1:135434152-135436131	increase	9	4.54545	5	2.52525
1807	chr1:135446799-135450994	nochange	73	17.3975	4	0.953289
1808	chr1:135451791-135458816	increase	53	7.54341	6	0.853971
1809	chr1:135459617-135480624	increase	203	9.66299	46	2.18964
1810	chr1:135485025-135487223	nochange	11	5.00227	2	0.909504
1811	chr1:135489224-135522073	increase	204	6.21005	46	1.4003
1812	chr1:135523092-135524693	increase	17	10.6117	2	1.24844
1813	chr1:135529730-135539300	increase	86	8.98548	14	1.46275
1814	chr1:135540316-135552164	nochange	150	12.6593	15	1.26593
1815	chr1:135553564-135558422	increase	41	8.43795	16	3.29286
1816	chr1:135563013-135566449	increase	35	10.1833	6	1.74571
1817	chr1:135582297-135585907	increase	24	6.64636	2	0.553863
1818	chr1:135596895-135599291	nochange	24	10.0125	3	1.25156
1819	chr1:135615064-135618289	nochange	22	6.81959	4	1.23993
1820	chr1:135629292-135638903	nochange	103	10.7158	10	1.04037
1821	chr1:135649310-135650527	nochange	4	3.28407	2	1.64204
1822	chr1:135656353-135660756	nochange	66	14.9864	12	2.7248
1823	chr1:135685457-135692664	nochange	33	4.57825	10	1.38735
1824	chr1:135696926-135700327	increase	42	12.3457	4	1.17578
1825	chr1:135724734-135737193	increase	129	10.3531	27	2.16693
1826	chr1:135738000-135741600	nochange	60	16.662	15	4.16551
1827	chr1:135742401-135748388	increase	46	7.68203	6	1.002
1828	chr1:135749373-135752960	nochange	27	7.52508	3	0.83612
1829	chr1:135765495-135768688	increase	30	9.39261	6	1.87852
1830	chr1:135769883-135772473	nochange	17	6.56117	3	1.15785
1831	chr1:135808066-135810455	increase	20	8.3682	3	1.25523
1832	chr1:135818624-135822223	increase	36	10	0	0
1833	chr1:136006699-136009498	nochange	1	0.357143	0	0
1834	chr1:136017293-136019302	increase	7	3.48259	1	0.497512
1835	chr1:136031708-136037912	increase	5	0.805802	3	0.483481
1836	chr1:136117225-136121014	increase	10	2.63852	2	0.527704
1837	chr1:136126612-136134612	nochange	18	2.24972	3	0.374953
1838	chr1:136136013-136138636	increase	17	6.47866	7	2.66768
1839	chr1:136138637-136140839	decrease	27	12.256	7	3.17749
1840	chr1:136141644-136144243	nochange	19	7.30769	0	0
1841	chr1:136172104-136175105	increase	5	1.66556	2	0.666223
1842	chr1:136225991-136231786	increase	10	1.72533	4	0.690131
1843	chr1:136259797-136261996	increase	1	0.454545	0	0
1844	chr1:136306451-136313850	decrease	9	1.21622	2	0.27027
1845	chr1:136324668-136331290	nochange	9	1.3589	7	1.05692
1846	chr1:136339896-136346912	increase	18	2.5652	8	1.14009
1847	chr1:136414561-136417563	increase	3	0.999001	2	0.666001
1848	chr1:136428576-136430775	nochange	10	4.54545	0	0
1849	chr1:136623392-136627791	increase	1	0.227273	0	0
1850	chr1:136658588-136662390	nochange	0	0	1	0.26295
1851	chr1:136669792-136672191	increase	2	0.833333	0	0
1852	chr1:136765200-136770215	nochange	0	0	1	0.199362
1853	chr1:136947713-136949112	increase	6	4.28571	0	0
1854	chr1:138506325-138509124	nochange	0	0	0	0
1855	chr1:138539525-138543324	nochange	0	0	0	0
1856	chr1:138548125-138550924	increase	0	0	0	0
1857	chr1:138559325-138561924	nochange	0	0	0	0
1858	chr1:138587725-138593324	nochange	0	0	0	0
1859	chr1:138599325-138601524	decrease	0	0	0	0
1860	chr1:138606725-138610724	nochange	0	0	0	0
1861	chr1:138612325-138615929	decrease	0	0	1	0.277393
1862	chr1:138617330-138621129	increase	0	0	0	0
1863	chr1:138856143-138856942	increase	0	0	0	0
1864	chr1:138962336-138968135	increase	0	0	0	0
1865	chr1:138969136-138974135	nochange	0	0	0	0
1866	chr1:138981537-138984536	nochange	0	0	0	0
1867	chr1:139138532-139141931	decrease	0	0	0	0
1868	chr1:139345315-139347114	nochange	0	0	0	0
1869	chr1:139420915-139424114	increase	0	0	0	0
1870	chr1:139454115-139454914	nochange	0	0	0	0
1871	chr1:140712671-140712870	decrease	0	0	0	0
1872	chr1:140715671-140715870	decrease	0	0	0	0
1873	chr1:141061209-141062608	nochange	0	0	0	0
1874	chr1:141084409-141085408	decrease	0	0	0	0
1875	chr1:141100809-141102016	nochange	0	0	1	0.827815
1876	chr1:143631298-143633491	nochange	7	3.19052	1	0.455789
1877	chr1:143640089-143642485	decrease	2	0.834376	3	1.25156
1878	chr1:143645483-143647482	decrease	4	2	0	0
1879	chr1:143649884-143652283	nochange	2	0.833333	0	0
1880	chr1:143662459-143663851	nochange	1	0.717875	6	4.30725
1881	chr1:143664870-143665869	nochange	3	3	0	0
1882	chr1:143701685-143703886	increase	3	1.3624	5	2.27066
1883	chr1:143738979-143741178	nochange	1	0.454545	0	0
1884	chr1:143770391-143775192	nochange	5	1.04123	1	0.208247
1885	chr1:143776393-143778592	increase	11	5	0	0
1886	chr1:143946421-143947820	decrease	1	0.714286	0	0
1887	chr1:144001033-144006860	nochange	4	0.686342	4	0.686342
1888	chr1:144017263-144020261	decrease	0	0	1	0.333444
1889	chr1:144085070-144086474	nochange	1	0.711744	2	1.42349
1890	chr1:144097671-144100460	decrease	4	1.43369	1	0.358423
1891	chr1:144112659-144120849	decrease	43	5.24966	8	0.976682
1892	chr1:146120987-146121187	increase	0	0	1	4.97512
1893	chr1:148722753-148723754	nochange	2	1.99601	1	0.998004
1894	chr1:150343993-150344192	nochange	0	0	0	0
1895	chr1:150390800-150394599	increase	0	0	0	0
1896	chr1:150407000-150407999	decrease	0	0	0	0
1897	chr1:151035600-151037399	nochange	0	0	0	0
1898	chr1:151156003-151162202	decrease	0	0	0	0
1899	chr1:151164403-151168802	decrease	0	0	0	0
1900	chr1:151177203-151178802	nochange	0	0	0	0
1901	chr1:151182003-151184002	increase	3	1.5	0	0
1902	chr1:151204005-151205604	nochange	1	0.625	0	0
1903	chr1:151302405-151305404	nochange	0	0	0	0
1904	chr1:151338209-151340808	nochange	0	0	0	0
1905	chr1:151343009-151347208	increase	0	0	0	0
1906	chr1:151348209-151351808	nochange	0	0	0	0
1907	chr1:151358409-151361808	nochange	0	0	0	0
1908	chr1:151365809-151368008	nochange	0	0	0	0
1909	chr1:151370209-151372008	decrease	0	0	0	0
1910	chr1:151426409-151430207	increase	0	0	1	0.263227
1911	chr1:151438608-151441007	decrease	0	0	0	0
1912	chr1:151459208-151461407	increase	0	0	0	0
1913	chr1:151465208-151469007	nochange	0	0	0	0
1914	chr1:151470808-151485807	nochange	0	0	0	0
1915	chr1:151487808-151494207	decrease	0	0	0	0
1916	chr1:151495608-151497807	nochange	0	0	0	0
1917	chr1:151498608-151502407	increase	0	0	0	0
1918	chr1:151570806-151572005	increase	0	0	0	0
1919	chr1:151651010-151651809	increase	0	0	0	0
1920	chr1:151684412-151687411	nochange	0	0	0	0
1921	chr1:151691212-151693411	nochange	0	0	0	0
1922	chr1:151699612-151701211	increase	0	0	0	0
1923	chr1:151752621-151757216	nochange	28	6.09225	4	0.870322
1924	chr1:151762407-151764008	nochange	4	2.49688	1	0.62422
1925	chr1:151773816-151775229	increase	19	13.4371	1	0.707214
1926	chr1:151777242-151779444	increase	22	9.98638	2	0.907853
1927	chr1:151788240-151790039	nochange	5	2.77778	0	0
1928	chr1:151798023-151803218	increase	47	9.04542	2	0.384911
1929	chr1:151813840-151820464	nochange	33	4.98113	7	1.0566
1930	chr1:151878386-151879989	increase	16	9.97506	3	1.87032
1931	chr1:151960721-151964106	increase	65	19.1967	10	2.95334
1932	chr1:151974321-151976324	nochange	26	12.9741	3	1.49701
1933	chr1:152088705-152091303	increase	8	3.07811	4	1.53905
1934	chr1:152367355-152371570	nochange	51	12.0968	9	2.13472
1935	chr1:152384584-152386771	increase	14	6.39854	4	1.82815
1936	chr1:152398580-152401961	increase	43	12.7144	7	2.06978
1937	chr1:152460498-152462708	nochange	27	12.2117	7	3.16599
1938	chr1:152496746-152500128	decrease	54	15.9622	6	1.77357
1939	chr1:152510508-152517313	increase	70	10.285	10	1.46929
1940	chr1:152521132-152523146	nochange	27	13.3995	6	2.97767
1941	chr1:152523950-152528326	nochange	34	7.76788	7	1.59927
1942	chr1:152529931-152533131	nochange	27	8.43486	8	2.49922
1943	chr1:152535933-152539932	nochange	32	8	3	0.75
1944	chr1:152552920-152559332	nochange	30	4.678	3	0.4678
1945	chr1:152560342-152564580	nochange	30	7.07714	3	0.707714
1946	chr1:152565181-152568422	increase	21	6.47748	6	1.85071
1947	chr1:152569223-152574820	nochange	36	6.43087	6	1.07181
1948	chr1:152575819-152582997	nochange	90	12.5366	10	1.39295
1949	chr1:152586198-152593595	nochange	46	6.2179	12	1.62206
1950	chr1:152594196-152596393	nochange	10	4.54959	2	0.909918
1951	chr1:152598596-152602395	nochange	22	5.78947	2	0.526316
1952	chr1:152605985-152620215	increase	116	8.15122	22	1.54592
1953	chr1:152622000-152626607	nochange	16	3.47222	5	1.08507
1954	chr1:152637012-152642800	increase	59	10.1917	9	1.55467
1955	chr1:152648790-152655235	nochange	77	11.9454	8	1.24108
1956	chr1:152656437-152661031	increase	31	6.74646	6	1.30577
1957	chr1:152676248-152678867	nochange	32	12.2137	10	3.81679
1958	chr1:152685274-152688483	increase	38	11.838	6	1.86916
1959	chr1:152702273-152706054	nochange	43	11.3696	6	1.58646
1960	chr1:152717057-152719247	nochange	18	8.21543	2	0.912825
1961	chr1:152720276-152722661	nochange	28	11.7351	4	1.67645
1962	chr1:152725272-152727893	nochange	21	8.00915	7	2.66972
1963	chr1:152729685-152731110	increase	27	18.9341	2	1.40252
1964	chr1:152732311-152733523	increase	16	13.1904	3	2.47321
1965	chr1:152746503-152754714	nochange	87	10.5943	12	1.46128
1966	chr1:152756314-152757313	increase	8	8	0	0
1967	chr1:152765342-152768783	increase	19	5.52005	5	1.45264
1968	chr1:152770376-152771375	nochange	13	13	3	3
1969	chr1:152772583-152779602	increase	65	9.25926	9	1.28205
1970	chr1:152807617-152809995	nochange	42	17.6545	7	2.94241
1971	chr1:152825041-152835249	increase	120	11.7543	22	2.15496
1972	chr1:152836455-152839444	increase	7	2.34114	3	1.00334
1973	chr1:152845242-152848834	nochange	8	2.22655	4	1.11328
1974	chr1:152892281-152895085	decrease	11	3.92157	2	0.713012
1975	chr1:152899468-152906073	increase	35	5.29821	9	1.3624
1976	chr1:153035808-153042582	increase	89	13.1365	10	1.47601
1977	chr1:153043584-153048770	nochange	53	10.2179	7	1.34953
1978	chr1:153049569-153050570	increase	5	4.99002	1	0.998004
1979	chr1:153064239-153066667	nochange	19	7.82215	3	1.23508
1980	chr1:153185268-153186672	nochange	12	8.54093	2	1.42349
1981	chr1:153224370-153226372	decrease	22	10.9835	2	0.998502
1982	chr1:153244922-153245921	increase	10	10	0	0
1983	chr1:153264522-153269521	nochange	0	0	0	0
1984	chr1:153279122-153283121	nochange	1	0.25	0	0
1985	chr1:153299322-153301321	decrease	0	0	0	0
1986	chr1:153307324-153309723	nochange	0	0	0	0
1987	chr1:153315324-153319123	nochange	0	0	0	0
1988	chr1:153319924-153322323	nochange	0	0	0	0
1989	chr1:153331334-153335733	increase	0	0	0	0
1990	chr1:153425130-153425529	nochange	0	0	0	0
1991	chr1:153477930-153482129	decrease	0	0	0	0
1992	chr1:153484530-153488529	increase	0	0	0	0
1993	chr1:153559535-153561534	nochange	0	0	0	0
1994	chr1:153598339-153600338	nochange	0	0	0	0
1995	chr1:153633939-153640542	nochange	0	0	1	0.151423
1996	chr1:153641143-153643342	nochange	0	0	0	0
1997	chr1:153652337-153654336	increase	0	0	0	0
1998	chr1:153655537-153663136	increase	0	0	0	0
[truncated: 44,290 more rows]
