# Supplementary material for: Single-housing–induced islet epigenomic changes are related to polymorphisms in diabetic KK mice
Source: Life Sci Alliance. 2024 Jun 14;7(8):e202302099. doi: 10.26508/lsa.202302099 (PMC11178941; doi:10.26508/lsa.202302099)
Supplement: Supplementary file 7 [file LSA-2023-02099_TableS7.xlsx]

## Sheet: Supplemental Table S7
Table S7. Genes (GREAT v4.0.4) and long-range cis-regulatory element domains (reference genome, GRCm38/mm10).
#	Position (mm10)	Gene ID (Ensembl)	Gene name (Gencode)	strand	# SNVs	SNV density	# Indels	Indel density
1	chr1:2671498-4015905	ENSMUSG00000051951	Xkr4	-	107	0.0795889	17	0.012645
2	chr1:4015906-4428363	ENSMUSG00000025900	Rp1	-	25	0.0606122	4	0.00969796
3	chr1:4428364-4641075	ENSMUSG00000025902	Sox17	-	4	0.0188048	3	0.0141036
4	chr1:4641076-4796780	ENSMUSG00000033845	Mrpl15	-	18	0.115603	2	0.0128448
5	chr1:4796781-4832930	ENSMUSG00000025903	Lypla1	+	1	0.0276625	1	0.0276625
6	chr1:4832931-4964161	ENSMUSG00000033813	Tcea1	+	32	0.243845	4	0.0304806
7	chr1:4964162-5076682	ENSMUSG00000002459	Rgs20	-	221	1.96408	43	0.382151
8	chr1:5076683-5335786	ENSMUSG00000033793	Atp6v1h	+	744	2.87143	155	0.598215
9	chr1:5335787-5752945	ENSMUSG00000025905	Oprk1	+	80	0.191773	46	0.11027
10	chr1:5752946-6066021	ENSMUSG00000033774	Npbwr1	-	847	2.70541	142	0.453564
11	chr1:6066022-6286931	ENSMUSG00000025907	Rb1cc1	+	1701	7.69997	290	1.31275
12	chr1:6286932-6423224	ENSMUSG00000087247	Alkal1	+	188	1.37938	54	0.396205
13	chr1:6423225-6788075	ENSMUSG00000033740	St18	+	38	0.104152	35	0.0959296
14	chr1:6788076-8088919	ENSMUSG00000051285	Pcmtd1	+	4570	3.5131	638	0.490451
15	chr1:8299238-9422322	ENSMUSG00000025909	Sntg1	-	5352	4.76545	781	0.695406
16	chr1:9422323-9546677	ENSMUSG00000061024	Rrs1	+	92	0.739817	21	0.168871
17	chr1:9546678-9574573	ENSMUSG00000025911	Adhfe1	+	4	0.14339	1	0.0358474
18	chr1:9574574-9650703	ENSMUSG00000067879	Vxn	+	11	0.14449	19	0.249573
19	chr1:9650704-9724295	ENSMUSG00000025912	Mybl1	-	124	1.68497	41	0.557126
20	chr1:9724296-9773262	ENSMUSG00000045210	Vcpip1	-	135	2.75696	46	0.939408
21	chr1:9773263-9853390	ENSMUSG00000025915	Sgk3	+	261	3.25729	67	0.836162
22	chr1:9853391-9938284	ENSMUSG00000046101	Mcmdc2	+	415	4.88845	98	1.15438
23	chr1:9938285-9988533	ENSMUSG00000099032	Tcf24	-	78	1.55227	33	0.656729
24	chr1:9988534-10023631	ENSMUSG00000025916	Ppp1r42	-	100	2.84917	27	0.769275
25	chr1:10023632-10038171	ENSMUSG00000025917	Cops5	-	45	3.09491	10	0.687758
26	chr1:10038172-10135443	ENSMUSG00000056763	Cspp1	+	14	0.143926	9	0.0925241
27	chr1:10135444-10476307	ENSMUSG00000067851	Arfgef1	-	28	0.0821442	23	0.0674756
28	chr1:10476308-10856704	ENSMUSG00000042501	Cpa6	-	890	2.33966	195	0.512622
29	chr1:10856705-11203986	ENSMUSG00000048960	Prex2	+	1690	4.86636	243	0.69972
30	chr1:11203987-12053392	ENSMUSG00000057715	A830018L16Rik	+	2937	3.45771	443	0.521541
31	chr1:12053393-12841705	ENSMUSG00000016918	Sulf1	+	492	0.624118	171	0.216919
32	chr1:12841706-13059148	ENSMUSG00000025938	Slco5a1	-	1032	4.74607	190	0.873792
33	chr1:13059149-13250622	ENSMUSG00000042414	Prdm14	-	681	3.55662	191	0.997524
34	chr1:13250623-13481996	ENSMUSG00000005886	Ncoa2	-	827	3.5743	186	0.803893
35	chr1:13481997-13625227	ENSMUSG00000025935	Tram1	-	175	1.2218	58	0.40494
36	chr1:13625228-13664658	ENSMUSG00000025937	Lactb2	-	89	2.25711	21	0.532576
37	chr1:13664659-13989485	ENSMUSG00000067813	Xkr9	+	1429	4.39926	198	0.609555
38	chr1:13989486-14533094	ENSMUSG00000025932	Eya1	-	1263	2.32336	285	0.524274
39	chr1:14533095-14837425	ENSMUSG00000025930	Msc	-	748	2.45785	149	0.489598
40	chr1:14837426-15115656	ENSMUSG00000032769	Trpa1	-	4	0.0143765	5	0.0179707
41	chr1:15115657-15559048	ENSMUSG00000092083	Kcnb2	+	517	1.16601	64	0.144342
42	chr1:15559049-15849183	ENSMUSG00000025925	Terf1	+	1006	3.46735	201	0.692781
43	chr1:15849184-15993023	ENSMUSG00000032719	Sbspon	-	66	0.458843	22	0.152948
44	chr1:15993024-16098993	ENSMUSG00000067795	4930444P10Rik	-	600	5.66198	110	1.03803
45	chr1:16098994-16105217	ENSMUSG00000043716	Rpl7	-	1	0.160668	0	0
46	chr1:16105218-16312539	ENSMUSG00000025921	Rdh10	+	442	2.13195	133	0.641514
47	chr1:16312540-16569397	ENSMUSG00000025920	Stau2	-	50	0.19466	33	0.128476
48	chr1:16569398-16638263	ENSMUSG00000025939	Ube2w	-	50	0.726048	18	0.261377
49	chr1:16638264-16661122	ENSMUSG00000079658	Eloc	-	29	1.26865	23	1.00617
50	chr1:16661123-16676819	ENSMUSG00000025940	Tmem70	+	77	4.9054	20	1.27413
51	chr1:16676820-16893160	ENSMUSG00000025779	Ly96	+	626	2.89358	122	0.563925
52	chr1:16893161-17121625	ENSMUSG00000042686	Jph1	-	30	0.131311	2	0.00875408
53	chr1:17121626-17373631	ENSMUSG00000025777	Gdap1	+	19	0.075395	7	0.0277771
54	chr1:17373632-17664494	ENSMUSG00000067780	Pi15	+	6	0.0206283	2	0.00687609
55	chr1:17664495-17936494	ENSMUSG00000025776	Crispld1	+	21	0.0772059	3	0.0110294
56	chr1:17936495-18191672	ENSMUSG00000025774	Crisp4	-	20	0.0783767	4	0.0156753
57	chr1:18191673-18251261	ENSMUSG00000073735	Defb18	-	1	0.0167816	1	0.0167816
58	chr1:18251262-18684050	ENSMUSG00000067773	Defb41	-	7	0.0161742	9	0.0207954
59	chr1:18684051-19155967	ENSMUSG00000042596	Tfap2d	+	12	0.0254282	11	0.0233092
60	chr1:19155968-19913488	ENSMUSG00000025927	Tfap2b	+	1315	1.73593	337	0.444872
61	chr1:19913489-20674484	ENSMUSG00000043760	Pkhd1	-	3109	4.08544	535	0.703026
62	chr1:20674485-20757587	ENSMUSG00000025929	Il17a	+	69	0.830295	28	0.336931
63	chr1:20757588-20802290	ENSMUSG00000041872	Il17f	-	321	7.18073	39	0.872425
64	chr1:20802291-20855458	ENSMUSG00000041859	Mcm3	-	347	6.52648	67	1.26016
65	chr1:20855459-20921146	ENSMUSG00000025931	Paqr8	+	209	3.18171	62	0.943856
66	chr1:20921147-21015458	ENSMUSG00000041809	Efhc1	+	473	5.01527	97	1.0285
67	chr1:21015459-21148945	ENSMUSG00000041779	Tram2	-	467	3.49847	91	0.681714
68	chr1:21148946-21229625	ENSMUSG00000025933	Tmem14a	+	51	0.632127	10	0.123946
69	chr1:21229626-21295114	ENSMUSG00000025934	Gsta3	+	257	3.92432	36	0.549711
70	chr1:21295115-21358985	ENSMUSG00000067750	Khdc1a	+	516	8.07878	102	1.59697
71	chr1:21358986-21375943	ENSMUSG00000041722	Khdc1c	+	61	3.59712	4	0.235877
72	chr1:21375944-21672748	ENSMUSG00000085079	Khdc1b	+	1311	4.41704	253	0.852412
73	chr1:21672749-22383832	ENSMUSG00000028033	Kcnq5	-	81	0.113911	18	0.0253135
74	chr1:22383833-22953988	ENSMUSG00000041670	Rims1	-	536	0.940094	147	0.257824
75	chr1:22953989-23242713	ENSMUSG00000073730	4933415F23Rik	-	3	0.0103905	5	0.0173175
76	chr1:23242714-23572550	ENSMUSG00000026158	Ogfrl1	-	34	0.103081	7	0.0212226
77	chr1:23572551-23842121	ENSMUSG00000026156	B3gat2	+	8	0.0296768	7	0.0259672
78	chr1:23842122-23963986	ENSMUSG00000026155	Smap1	-	5	0.041029	1	0.0082058
79	chr1:23963987-24052994	ENSMUSG00000026154	Sdhaf4	-	2	0.0224699	1	0.0112349
80	chr1:24052995-24138971	ENSMUSG00000026153	Fam135a	-	4	0.0465241	2	0.023262
81	chr1:24138972-24382540	ENSMUSG00000026147	Col9a1	+	3	0.0123168	5	0.0205281
82	chr1:24382541-24633050	ENSMUSG00000026141	Col19a1	-	16	0.0638697	5	0.0199593
83	chr1:24633051-25254168	ENSMUSG00000073725	Lmbrd1	+	27	0.04347	3	0.00483
84	chr1:25254169-26258583	ENSMUSG00000033569	Adgrb3	-	12	0.0119473	14	0.0139385
85	chr1:26258584-27687459	ENSMUSG00000073722	4931408C20Rik	-	98	0.0685854	30	0.0209955
86	chr1:27780252-29780251	ENSMUSG00000048411	Gm597	-	46	0.023	32	0.016
87	chr1:29873581-30911675	ENSMUSG00000048874	Phf3	-	2428	2.3389	471	0.453716
88	chr1:30911676-31063085	ENSMUSG00000117310	Ptp4a1	-	502	3.3155	127	0.838782
89	chr1:31063086-31199542	ENSMUSG00000050217	Lgsn	+	906	6.63945	138	1.01131
90	chr1:31199543-31222760	ENSMUSG00000086727	4931428L18Rik	-	146	6.28822	22	0.947541
91	chr1:31222761-31697775	ENSMUSG00000026063	Pih1d3	+	115	0.242098	66	0.138943
92	chr1:31697776-32360003	ENSMUSG00000026058	Khdrbs2	+	85	0.128355	78	0.117784
93	chr1:32360004-33108544	ENSMUSG00000091318	Gm5415	-	1590	2.12413	338	0.451545
94	chr1:33108545-33694844	ENSMUSG00000026134	Prim2	-	2765	4.71602	441	0.752175
95	chr1:33694845-33738844	ENSMUSG00000004768	Rab23	+	7	0.159091	5	0.113636
96	chr1:33738845-33786160	ENSMUSG00000042215	Bag2	-	4	0.084538	1	0.0211345
97	chr1:33786161-33861171	ENSMUSG00000042197	Zfp451	-	9	0.119982	0	0
98	chr1:33861172-33908020	ENSMUSG00000042182	Bend6	-	12	0.256142	11	0.234797
99	chr1:33908021-34173948	ENSMUSG00000026131	Dst	+	990	3.72281	178	0.669354
100	chr1:34173949-34439761	ENSMUSG00000042111	Ccdc115	-	365	1.37315	82	0.308488
101	chr1:34439762-34449807	ENSMUSG00000026127	Imp4	+	140	13.9359	25	2.48855
102	chr1:34449808-34479087	ENSMUSG00000026126	Ptpn18	+	5	0.170765	8	0.273224
103	chr1:34479088-34517028	ENSMUSG00000026125	Prss39	+	101	2.66203	27	0.711631
104	chr1:34517029-34548283	ENSMUSG00000026124	Cfc1	+	104	3.32747	26	0.831867
105	chr1:34548284-34570288	ENSMUSG00000037529	Prss40	-	101	4.58987	21	0.954329
106	chr1:34570289-34690680	ENSMUSG00000045174	Amer3	+	1114	9.25311	181	1.50342
107	chr1:34690681-34822376	ENSMUSG00000037509	Arhgef4	+	385	2.9234	93	0.706172
108	chr1:34822377-34846520	ENSMUSG00000037503	Fam168b	-	62	2.56793	12	0.497018
109	chr1:34846521-35459195	ENSMUSG00000026123	Plekhb2	+	1082	1.76603	266	0.434162
110	chr1:35459196-36156352	ENSMUSG00000045216	Hs6st1	+	2851	4.08947	637	0.913711
111	chr1:36156353-36258869	ENSMUSG00000037470	Uggt1	-	251	2.44837	81	0.790113
112	chr1:36258870-36290594	ENSMUSG00000047180	Neurl3	-	60	1.89125	20	0.630418
113	chr1:36290595-36337883	ENSMUSG00000037447	Arid5a	+	12	0.253759	8	0.169173
114	chr1:36337884-36370152	ENSMUSG00000010453	Kansl3	-	67	2.0763	22	0.681769
115	chr1:36370153-36408780	ENSMUSG00000037432	Fer1l5	+	308	7.97349	65	1.68272
116	chr1:36408781-36458445	ENSMUSG00000001143	Lman2l	-	144	2.89943	34	0.684587
117	chr1:36458446-36491743	ENSMUSG00000037408	Cnnm4	+	31	0.930987	9	0.270287
118	chr1:36491744-36523802	ENSMUSG00000001138	Cnnm3	+	5	0.155962	3	0.0935775
119	chr1:36523803-36537548	ENSMUSG00000067653	Ankrd23	-	1	0.0727484	0	0
120	chr1:36537549-36543401	ENSMUSG00000109510	Gm42417	-	1	0.170853	0	0
121	chr1:36543402-36552485	ENSMUSG00000079610	Ankrd39	-	0	0	1	0.110084
122	chr1:36552486-36620354	ENSMUSG00000026121	Sema4c	-	178	2.6227	54	0.79565
123	chr1:36620355-36687333	ENSMUSG00000046337	Fam178b	-	62	0.925663	26	0.388181
124	chr1:36687334-36700745	ENSMUSG00000061518	Cox5b	+	36	2.68416	7	0.521921
125	chr1:36700746-36712272	ENSMUSG00000037351	Actr1b	-	8	0.694023	5	0.433764
126	chr1:36712273-36738167	ENSMUSG00000102416	4933424G06Rik	+	52	2.00811	14	0.540645
127	chr1:36738168-36850809	ENSMUSG00000026117	Zap70	+	431	3.82628	93	0.825625
128	chr1:36850810-36984602	ENSMUSG00000026116	Tmem131	-	415	3.10181	115	0.859537
129	chr1:36984603-37123881	ENSMUSG00000050122	Vwa3b	+	612	4.39406	157	1.12723
130	chr1:37123882-37288148	ENSMUSG00000026114	Cnga3	+	456	2.77597	111	0.675729
131	chr1:37288149-37394010	ENSMUSG00000026113	Inpp4a	+	74	0.699023	31	0.292834
132	chr1:37394011-37430136	ENSMUSG00000026112	Coa5	-	8	0.221447	6	0.166085
133	chr1:37430137-37485592	ENSMUSG00000026111	Unc50	+	258	4.65234	64	1.15407
134	chr1:37485593-37630550	ENSMUSG00000026110	Mgat4a	-	363	2.50417	98	0.676058
135	chr1:37630551-37792581	ENSMUSG00000026090	2010300C02Rik	-	213	1.31456	60	0.3703
136	chr1:37792582-37868642	ENSMUSG00000060771	Tsga10	-	29	0.381273	22	0.289242
137	chr1:37868643-37881308	ENSMUSG00000037216	Lipt1	+	1	0.0789515	3	0.236855
138	chr1:37881309-37890443	ENSMUSG00000026088	Mitd1	-	8	0.875753	6	0.656814
139	chr1:37890444-37903484	ENSMUSG00000026087	Mrpl30	+	17	1.30358	5	0.383406
140	chr1:37903485-37937125	ENSMUSG00000061584	Lyg2	-	235	6.98552	41	1.21875
141	chr1:37937126-37977536	ENSMUSG00000026085	Lyg1	-	367	9.08169	69	1.70746
142	chr1:37977537-37997662	ENSMUSG00000058407	Txndc9	-	191	9.49021	39	1.93779
143	chr1:37997663-38063835	ENSMUSG00000026083	Eif5b	+	91	1.37518	39	0.589364
144	chr1:38063836-38378423	ENSMUSG00000026082	Rev1	-	630	2.00262	140	0.445027
145	chr1:38378424-38731947	ENSMUSG00000037138	Aff3	-	755	2.13564	169	0.478044
146	chr1:38731948-38867360	ENSMUSG00000048814	Lonrf2	-	215	1.58774	64	0.472628
147	chr1:38867361-38918579	ENSMUSG00000026080	Chst10	-	8	0.156192	6	0.117144
148	chr1:38918580-38962378	ENSMUSG00000067604	Nms	+	5	0.114158	6	0.136989
149	chr1:38962379-39089909	ENSMUSG00000026078	Pdcl3	+	362	2.83853	66	0.517521
150	chr1:39089910-39281026	ENSMUSG00000026077	Npas2	+	144	0.753465	56	0.293014
151	chr1:39281027-39423298	ENSMUSG00000073702	Rpl31	+	211	1.48307	42	0.295209
152	chr1:39423299-39506873	ENSMUSG00000003134	Tbc1d8	-	11	0.131618	15	0.17948
153	chr1:39506874-39556198	ENSMUSG00000003135	Cnot11	+	6	0.121642	9	0.182463
154	chr1:39556199-39614439	ENSMUSG00000048234	Rnf149	-	133	2.28361	42	0.721141
155	chr1:39614440-39686235	ENSMUSG00000050967	Creg2	-	286	3.98351	57	0.793916
156	chr1:39686236-39763164	ENSMUSG00000057173	Rfx8	-	265	3.44473	54	0.701946
157	chr1:39763165-39853255	ENSMUSG00000091937	Gm3646	-	507	5.62764	96	1.06559
158	chr1:39853256-39992938	ENSMUSG00000026074	Map4k4	+	319	2.28374	83	0.594203
159	chr1:39992939-40154888	ENSMUSG00000026073	Il1r2	+	649	4.00741	128	0.790367
160	chr1:40154889-40274884	ENSMUSG00000026072	Il1r1	+	13	0.108337	14	0.116671
161	chr1:40274885-40382158	ENSMUSG00000070942	Il1rl2	+	336	3.13217	68	0.633891
162	chr1:40382159-40452816	ENSMUSG00000026069	Il1rl1	+	192	2.71731	63	0.891619
163	chr1:40452817-40490683	ENSMUSG00000026070	Il18r1	+	42	1.10915	10	0.264082
164	chr1:40490684-40547721	ENSMUSG00000026068	Il18rap	+	222	3.89214	60	1.05193
165	chr1:40547722-40630327	ENSMUSG00000026065	Slc9a4	+	211	2.55429	44	0.532649
166	chr1:40630328-40735618	ENSMUSG00000026062	Slc9a2	+	8	0.0759799	9	0.0854774
167	chr1:40735619-40798131	ENSMUSG00000041945	Mfsd9	-	162	2.59146	25	0.399917
168	chr1:40798132-41750684	ENSMUSG00000079588	Tmem182	+	803	0.842998	269	0.282399
169	chr1:41750685-42773500	ENSMUSG00000045515	Pou3f3	+	775	0.757712	219	0.214115
170	chr1:42773501-42902097	ENSMUSG00000060679	Mrps9	+	1	0.00777623	4	0.0311049
171	chr1:42902098-43025792	ENSMUSG00000041907	Gpr45	+	2	0.0161688	0	0
172	chr1:43025793-43098665	ENSMUSG00000070939	Tgfbrap1	-	9	0.123503	4	0.05489
173	chr1:43098666-43131335	ENSMUSG00000010290	AI597479	+	0	0	0	0
174	chr1:43131336-43304855	ENSMUSG00000008136	Fhl2	-	635	3.65952	125	0.720378
175	chr1:43304856-43588176	ENSMUSG00000066877	Nck2	+	1061	3.74487	219	0.772975
176	chr1:43588177-43779200	ENSMUSG00000026051	Ecrg4	+	432	2.2615	96	0.502555
177	chr1:43779201-43880903	ENSMUSG00000057363	Uxs1	-	202	1.98618	66	0.648948
178	chr1:43880904-43977006	ENSMUSG00000041763	Tpp2	+	6	0.062433	8	0.083244
179	chr1:43977007-44040970	ENSMUSG00000047343	Mettl21c	-	9	0.140704	4	0.0625352
180	chr1:44040971-44082148	ENSMUSG00000091844	Gm8251	-	65	1.57851	9	0.218563
181	chr1:44082149-44110584	ENSMUSG00000026049	Tex30	-	79	2.77817	29	1.01983
182	chr1:44110585-44119387	ENSMUSG00000026047	Poglut2	-	11	1.24957	4	0.454391
183	chr1:44119388-44133907	ENSMUSG00000041684	Bivm	+	18	1.23967	3	0.206612
184	chr1:44133908-44183403	ENSMUSG00000026048	Ercc5	+	416	8.40472	71	1.43446
185	chr1:44183404-44385235	ENSMUSG00000046828	Mettl21e	-	627	3.10654	118	0.584645
186	chr1:44385236-44931524	ENSMUSG00000056870	Gulp1	+	1606	2.93984	334	0.611398
187	chr1:44931525-45407409	ENSMUSG00000026043	Col3a1	+	1282	2.69393	226	0.474905
188	chr1:45407410-45649223	ENSMUSG00000026042	Col5a2	-	1474	6.09559	236	0.975957
189	chr1:45649224-45842621	ENSMUSG00000025995	Wdr75	+	887	4.5864	167	0.863504
190	chr1:45842622-45907829	ENSMUSG00000098549	Gm5269	-	25	0.383389	11	0.168691
191	chr1:45907830-45996159	ENSMUSG00000025993	Slc40a1	-	333	3.76995	67	0.758519
192	chr1:45996160-46246164	ENSMUSG00000041144	Dnah7b	+	259	1.03598	63	0.251995
193	chr1:46246165-46639818	ENSMUSG00000101337	Dnah7c	+	1426	3.62247	221	0.561407
194	chr1:46639819-47854045	ENSMUSG00000025986	Slc39a10	-	1241	1.02205	374	0.308015
195	chr1:49927519-51108322	ENSMUSG00000026109	Tmeff2	+	3672	3.10975	684	0.579266
196	chr1:51108323-51383762	ENSMUSG00000045954	Cavin2	+	41	0.148853	3	0.0108917
197	chr1:51383763-51697163	ENSMUSG00000026107	Nabp1	-	5	0.015954	5	0.015954
198	chr1:51697164-51962085	ENSMUSG00000018417	Myo1b	-	5	0.0188735	4	0.0150988
199	chr1:51962086-52063933	ENSMUSG00000062939	Stat4	+	55	0.54002	8	0.0785484
200	chr1:52063934-52176423	ENSMUSG00000026104	Stat1	+	1014	9.01413	174	1.5468
201	chr1:52176424-52366950	ENSMUSG00000026103	Gls	-	1640	8.6077	288	1.5116
202	chr1:52366951-52565690	ENSMUSG00000002881	Nab1	-	1849	9.30361	286	1.43907
203	chr1:52565691-52679082	ENSMUSG00000043015	Nemp2	+	3	0.0264569	0	0
204	chr1:52679083-52772574	ENSMUSG00000041439	Mfsd6	-	3	0.0320883	2	0.0213922
205	chr1:52772575-52831366	ENSMUSG00000026102	Inpp1	-	9	0.153082	2	0.0340182
206	chr1:52831367-52898944	ENSMUSG00000041426	Hibch	+	4	0.0591909	1	0.0147977
207	chr1:52898945-53007241	ENSMUSG00000043629	1700019D03Rik	-	1	0.00923387	2	0.0184677
208	chr1:53007242-53124637	ENSMUSG00000026100	Mstn	+	4	0.0340727	2	0.0170364
209	chr1:53124638-53242326	ENSMUSG00000060715	1700019A02Rik	-	14	0.118958	0	0
210	chr1:53242327-53297056	ENSMUSG00000026098	Pms1	-	2	0.036543	0	0
211	chr1:53297057-53297102	ENSMUSG00000026097	Ormdl1	+	0	0	0	0
212	chr1:53297103-53305386	ENSMUSG00000100679	Gm28778	+	1	0.120715	0	0
213	chr1:53305387-53333164	ENSMUSG00000026096	Osgepl1	+	0	0	0	0
214	chr1:53333165-53352709	ENSMUSG00000099913	Gm28551	-	0	0	0	0
215	chr1:53352710-53529756	ENSMUSG00000026095	Asnsd1	-	32	0.180743	3	0.0169447
216	chr1:53529757-53745992	ENSMUSG00000096141	Dnah7a	-	97	0.448584	3	0.0138737
217	chr1:53745993-53989635	ENSMUSG00000026094	Stk17b	-	12	0.0492524	1	0.00410437
218	chr1:53989636-54222365	ENSMUSG00000042807	Hecw2	-	6	0.0257809	5	0.0214841
219	chr1:54222366-54344826	ENSMUSG00000025983	Ccdc150	+	24	0.195981	0	0
220	chr1:54344827-54498326	ENSMUSG00000041303	Gtf3c3	-	29	0.188925	5	0.0325733
221	chr1:54498327-54742034	ENSMUSG00000073678	Pgap1	-	5	0.0205164	3	0.0123098
222	chr1:54742035-54976933	ENSMUSG00000052331	Ankrd44	-	2	0.0085143	1	0.00425715
223	chr1:54976934-55040125	ENSMUSG00000025982	Sf3b1	-	1	0.0158248	1	0.0158248
224	chr1:55040126-55070396	ENSMUSG00000025981	Coq10b	+	0	0	1	0.0330349
225	chr1:55070397-55088077	ENSMUSG00000025980	Hspd1	-	16	0.904926	2	0.113116
226	chr1:55088078-55109681	ENSMUSG00000073676	Hspe1	+	2	0.0925754	0	0
227	chr1:55109682-55179006	ENSMUSG00000025979	Mob4	+	3	0.0432744	1	0.0144248
228	chr1:55179007-55231979	ENSMUSG00000025978	Rftn2	-	0	0	0	0
229	chr1:55231980-55300247	ENSMUSG00000046994	Mars2	+	0	0	2	0.0292963
230	chr1:55300248-55384619	ENSMUSG00000025977	Boll	-	10	0.118523	1	0.0118523
231	chr1:55384620-56021677	ENSMUSG00000038349	Plcl1	+	39	0.0612189	17	0.0266852
232	chr1:56021678-56804646	ENSMUSG00000045336	Hsfy2	-	10	0.0127719	16	0.020435
233	chr1:56804647-57174738	ENSMUSG00000038331	Satb2	-	21	0.0567426	23	0.0621467
234	chr1:57174739-57391973	ENSMUSG00000038323	1700066M21Rik	+	19	0.0874629	8	0.0368265
235	chr1:57391974-57406714	ENSMUSG00000025971	Maip1	+	0	0	0	0
236	chr1:57406715-57590980	ENSMUSG00000048495	Tyw5	-	5	0.0271347	1	0.00542694
237	chr1:57590981-57872494	ENSMUSG00000038305	Spats2l	+	12	0.0426267	5	0.0177611
238	chr1:57872495-57983049	ENSMUSG00000054770	Kctd18	-	1	0.00904527	3	0.0271358
239	chr1:57983050-58012950	ENSMUSG00000026039	Sgo2a	+	0	0	0	0
240	chr1:58012951-58071533	ENSMUSG00000063558	Aox1	+	0	0	0	0
241	chr1:58071534-58161766	ENSMUSG00000064294	Aox3	+	5	0.0554121	0	0
242	chr1:58161767-58244361	ENSMUSG00000038242	Aox4	+	2	0.0242145	4	0.0484291
243	chr1:58244362-58335611	ENSMUSG00000079554	Aox2	+	1	0.0109589	0	0
244	chr1:58335612-58408481	ENSMUSG00000051223	Bzw1	+	8	0.109785	2	0.0274461
245	chr1:58408482-58434608	ENSMUSG00000026034	Clk1	-	0	0	1	0.0382746
246	chr1:58434609-58445289	ENSMUSG00000026036	Nif3l1	+	1	0.0936242	0	0
247	chr1:58445290-58475268	ENSMUSG00000026035	Ppil3	-	0	0	3	0.10007
248	chr1:58475269-58545687	ENSMUSG00000026037	Orc2	-	8	0.113606	1	0.0142007
249	chr1:58545688-58586324	ENSMUSG00000038174	Fam126b	-	0	0	0	0
250	chr1:58586325-58639412	ENSMUSG00000026032	Ndufb3	+	2	0.0376733	1	0.0188366
251	chr1:58639413-58702000	ENSMUSG00000047528	Flacc1	-	32	0.51128	0	0
252	chr1:58702001-58753518	ENSMUSG00000026031	Cflar	+	3	0.0582321	0	0
253	chr1:58753519-58884453	ENSMUSG00000026029	Casp8	+	19	0.14511	3	0.0229121
254	chr1:58884454-58973475	ENSMUSG00000026028	Trak2	-	21	0.235897	8	0.0898654
255	chr1:58973476-59034210	ENSMUSG00000026027	Stradb	+	38	0.625669	2	0.0329299
256	chr1:59034211-59107496	ENSMUSG00000072295	C2cd6	-	0	0	0	0
257	chr1:59107497-59141741	ENSMUSG00000038079	Tmem237	-	0	0	2	0.0584027
258	chr1:59141742-59200309	ENSMUSG00000079550	Mpp4	-	0	0	0	0
259	chr1:59200310-59247068	ENSMUSG00000026024	Als2	-	0	0	1	0.0213863
260	chr1:59247069-59369665	ENSMUSG00000026023	Cdk15	+	1	0.00815681	2	0.0163136
261	chr1:59369666-59499343	ENSMUSG00000041075	Fzd7	+	0	0	6	0.0462684
262	chr1:59499344-59593548	ENSMUSG00000047361	Gm973	+	3	0.0318454	1	0.0106151
263	chr1:59593549-59677921	ENSMUSG00000026021	Sumo1	-	1	0.0118521	1	0.0118521
264	chr1:59677922-59724204	ENSMUSG00000026020	Nop58	+	1	0.0216062	1	0.0216062
265	chr1:59724205-59838202	ENSMUSG00000067336	Bmpr2	+	1	0.00877208	5	0.0438604
266	chr1:59838203-59978046	ENSMUSG00000041040	Fam117b	+	2	0.0143017	4	0.0286033
267	chr1:59978047-60070497	ENSMUSG00000026018	Ica1l	-	29	0.31368	0	0
268	chr1:60070498-60101625	ENSMUSG00000026019	Wdr12	-	0	0	0	0
269	chr1:60101626-60224333	ENSMUSG00000026017	Carf	+	3	0.0244483	1	0.00814943
270	chr1:60224334-60376508	ENSMUSG00000049439	Cyp20a1	+	1	0.00657138	5	0.0328569
271	chr1:60376509-60488236	ENSMUSG00000026782	Abi2	+	2	0.0179006	0	0
272	chr1:60488237-60656568	ENSMUSG00000026014	Raph1	-	3	0.0178219	5	0.0297032
273	chr1:60656569-60827691	ENSMUSG00000026012	Cd28	+	5	0.0292187	3	0.0175312
274	chr1:60827692-60943475	ENSMUSG00000026011	Ctla4	+	6	0.0518206	3	0.0259103
275	chr1:60943476-61308375	ENSMUSG00000026009	Icos	+	5	0.0137024	8	0.0219238
276	chr1:61308376-62171262	ENSMUSG00000052062	Pard3b	+	18	0.0208602	25	0.0289725
277	chr1:62171263-62908984	ENSMUSG00000025969	Nrp2	+	903	1.22404	255	0.345659
278	chr1:62908985-63145544	ENSMUSG00000040865	Ino80d	-	66	0.278999	49	0.207136
279	chr1:63145545-63176823	ENSMUSG00000025968	Ndufs1	-	1	0.0319703	6	0.191822
280	chr1:63176824-63195683	ENSMUSG00000025967	Eef1b2	+	4	0.212089	2	0.106045
281	chr1:63195684-63243903	ENSMUSG00000046856	Gpr1	-	8	0.165906	16	0.331813
282	chr1:63243904-63359579	ENSMUSG00000027520	Zdbf2	+	188	1.62523	70	0.605138
283	chr1:63359580-63566410	ENSMUSG00000025964	Adam23	+	461	2.22887	142	0.686551
284	chr1:63566411-63708622	ENSMUSG00000069085	Dytn	-	375	2.63691	99	0.696144
285	chr1:63708623-63730465	ENSMUSG00000025963	Mdh1b	-	5	0.228906	4	0.183125
286	chr1:63730466-63749940	ENSMUSG00000025962	Fastkd2	+	6	0.308087	6	0.308087
287	chr1:63749941-63945378	ENSMUSG00000025961	4933402D24Rik	-	77	0.393987	40	0.204668
288	chr1:63945379-64327149	ENSMUSG00000025959	Klf7	-	684	1.79165	185	0.484584
289	chr1:64327150-64574988	ENSMUSG00000025958	Creb1	+	502	2.02551	141	0.568918
290	chr1:64574989-64654256	ENSMUSG00000025956	Mettl21a	-	99	1.24893	30	0.378463
291	chr1:64654257-64714547	ENSMUSG00000070871	Ccnyl1	+	145	2.405	31	0.514173
292	chr1:64714548-64847287	ENSMUSG00000045005	Fzd5	-	103	0.775953	39	0.293807
293	chr1:64847288-64994791	ENSMUSG00000051344	Plekhm3	-	7	0.0474563	15	0.101692
294	chr1:64994792-65041953	ENSMUSG00000025955	Akr1cl	-	0	0	9	0.190832
295	chr1:65041954-65057300	ENSMUSG00000070870	Cryge	-	40	2.60637	9	0.586434
296	chr1:65057301-65068486	ENSMUSG00000067299	Crygd	-	44	3.93349	11	0.983372
297	chr1:65068487-65077904	ENSMUSG00000025952	Crygc	-	27	2.86685	5	0.530898
298	chr1:65077905-65092830	ENSMUSG00000073658	Crygb	-	18	1.20595	9	0.602975
299	chr1:65092831-65113282	ENSMUSG00000044429	Cryga	-	63	3.08038	20	0.977899
300	chr1:65113283-65151186	ENSMUSG00000044816	D630023F18Rik	-	54	1.42465	30	0.791473
301	chr1:65151187-65182965	ENSMUSG00000025950	Idh1	-	1	0.0314673	0	0
302	chr1:65182966-65249003	ENSMUSG00000025949	Pikfyve	+	0	0	3	0.0454284
303	chr1:65249004-65618888	ENSMUSG00000025946	Pth2r	+	1179	3.18748	192	0.51908
304	chr1:65618889-66124119	ENSMUSG00000025945	Crygf	+	5564	11.0128	785	1.55374
305	chr1:66124120-66395042	ENSMUSG00000015222	Map2	+	2729	10.073	404	1.4912
306	chr1:66395043-66584598	ENSMUSG00000055567	Unc80	+	1425	7.51757	243	1.28194
307	chr1:66584599-66759188	ENSMUSG00000026005	Rpe	+	1512	8.66029	252	1.44338
308	chr1:66759189-66840411	ENSMUSG00000026004	Kansl1l	-	565	6.95616	126	1.55128
309	chr1:66840412-66904209	ENSMUSG00000026003	Acadl	-	1105	17.3203	134	2.10038
310	chr1:66904210-66992007	ENSMUSG00000061816	Myl1	-	823	9.37379	109	1.24149
311	chr1:66992008-67080948	ENSMUSG00000026000	Lancl1	-	1048	11.7831	149	1.67527
312	chr1:67080949-68115542	ENSMUSG00000025991	Cps1	+	9901	9.56994	1373	1.32709
313	chr1:68115543-69396939	ENSMUSG00000062209	Erbb4	-	11605	9.05652	1769	1.38052
314	chr1:69396940-69756404	ENSMUSG00000025997	Ikzf2	-	9	0.0250372	10	0.0278191
315	chr1:69756405-70276351	ENSMUSG00000053153	Spag16	+	9	0.0173095	11	0.021156
316	chr1:70276352-70914430	ENSMUSG00000045648	Vwc2l	+	9	0.0141048	10	0.015672
317	chr1:70914431-71259027	ENSMUSG00000026196	Bard1	-	5	0.0145097	7	0.0203136
318	chr1:71259028-71486029	ENSMUSG00000050296	Abca12	-	4	0.017621	5	0.0220262
319	chr1:71486030-71605162	ENSMUSG00000026192	Atic	+	0	0	1	0.00839398
320	chr1:71605163-71932740	ENSMUSG00000026193	Fn1	-	5	0.0152635	7	0.021369
321	chr1:71932741-72248310	ENSMUSG00000039395	Mreg	-	18	0.0570396	13	0.0411953
322	chr1:72248311-72284341	ENSMUSG00000026189	Pecr	-	1	0.0277539	0	0
323	chr1:72284342-72295897	ENSMUSG00000026188	Tmem169	+	0	0	0	0
324	chr1:72295898-72422178	ENSMUSG00000026187	Xrcc5	+	1	0.00791885	0	0
325	chr1:72422179-72560090	ENSMUSG00000039372	March4	-	2	0.014502	5	0.036255
326	chr1:72560091-72641907	ENSMUSG00000039354	Smarcal1	+	2	0.0244448	1	0.0122224
327	chr1:72641908-72705926	ENSMUSG00000039342	Ankar	-	25	0.390509	4	0.0624815
328	chr1:72705927-72767896	ENSMUSG00000046330	Rpl37a	+	2	0.0322737	1	0.0161368
329	chr1:72767897-72849693	ENSMUSG00000039323	Igfbp2	+	4	0.0489015	4	0.0489015
330	chr1:72849694-72945396	ENSMUSG00000026185	Igfbp5	-	0	0	2	0.020898
331	chr1:72945397-73570177	ENSMUSG00000026182	Tnp1	-	36	0.0576202	20	0.0320112
332	chr1:73570178-74125012	ENSMUSG00000055322	Tns1	-	7	0.0126164	18	0.0324421
333	chr1:74125013-74139784	ENSMUSG00000061815	Rufy4	+	0	0	0	0
334	chr1:74139785-74173612	ENSMUSG00000026180	Cxcr2	+	3	0.0886839	0	0
335	chr1:74173613-74214865	ENSMUSG00000048480	Cxcr1	-	1	0.0242407	2	0.0484813
336	chr1:74214866-74257523	ENSMUSG00000006304	Arpc2	+	1	0.0234423	0	0
337	chr1:74257524-74281614	ENSMUSG00000064272	Gpbar1	+	0	0	1	0.0415093
338	chr1:74281615-74284862	ENSMUSG00000006299	Aamp	-	0	0	0	0
339	chr1:74284863-74294702	ENSMUSG00000026179	Pnkd	+	0	0	0	0
340	chr1:74294703-74333234	ENSMUSG00000006301	Tmbim1	-	0	0	2	0.0519049
341	chr1:74333235-74368655	ENSMUSG00000073650	Catip	+	1	0.0282318	1	0.0282318
342	chr1:74368656-74383355	ENSMUSG00000026177	Slc11a1	+	0	0	0	0
343	chr1:74383356-74400442	ENSMUSG00000026176	Ctdsp1	+	4	0.234096	2	0.117048
344	chr1:74400443-74457716	ENSMUSG00000026175	Vil1	+	21	0.366659	4	0.0698397
345	chr1:74457717-74525170	ENSMUSG00000026174	Cnot9	+	0	0	1	0.0148249
346	chr1:74525171-74544323	ENSMUSG00000033364	Usp37	-	0	0	0	0
347	chr1:74544324-74566194	ENSMUSG00000026173	Plcd4	+	0	0	1	0.0457226
348	chr1:74566195-74588162	ENSMUSG00000026135	Zfp142	-	0	0	0	0
349	chr1:74588163-74594848	ENSMUSG00000026172	Bcs1l	+	1	0.149566	0	0
350	chr1:74594849-74601420	ENSMUSG00000026171	Rnf25	-	0	0	0	0
351	chr1:74601421-74631594	ENSMUSG00000033276	Stk36	+	0	0	1	0.0331411
352	chr1:74631595-74687659	ENSMUSG00000033257	Ttll4	+	1	0.0178364	0	0
353	chr1:74687660-74731264	ENSMUSG00000026170	Cyp27a1	+	2	0.0458663	1	0.0229331
354	chr1:74731265-74760423	ENSMUSG00000006542	Prkag3	-	1	0.0342947	0	0
355	chr1:74760424-74781703	ENSMUSG00000033227	Wnt6	+	0	0	0	0
356	chr1:74781704-74823224	ENSMUSG00000026167	Wnt10a	+	2	0.0481684	1	0.0240842
357	chr1:74823225-74870176	ENSMUSG00000090071	Cdk5r2	+	0	0	2	0.0425967
358	chr1:74870177-74889280	ENSMUSG00000055197	Fev	-	2	0.10469	2	0.10469
359	chr1:74889281-74914370	ENSMUSG00000006546	Cryba2	-	1	0.0398565	1	0.0398565
360	chr1:74914371-74943635	ENSMUSG00000047021	Cfap65	-	1	0.0341705	1	0.0341705
361	chr1:74943636-74999155	ENSMUSG00000006538	Ihh	-	5	0.0900576	3	0.0540346
362	chr1:74999156-75090264	ENSMUSG00000026162	Nhej1	-	1	0.0109759	2	0.0219517
363	chr1:75090265-75138263	ENSMUSG00000026205	Slc23a3	-	3	0.0625013	0	0
364	chr1:75138264-75142711	ENSMUSG00000033159	Cnppd1	-	0	0	1	0.22482
365	chr1:75142712-75155720	ENSMUSG00000049339	Retreg2	+	2	0.15374	2	0.15374
366	chr1:75155721-75174523	ENSMUSG00000026197	Zfand2b	+	0	0	0	0
367	chr1:75174524-75186158	ENSMUSG00000026198	Abcb6	-	0	0	2	0.171895
368	chr1:75186159-75192042	ENSMUSG00000033124	Atg9a	-	0	0	0	0
369	chr1:75192043-75201468	ENSMUSG00000026199	Ankzf1	+	0	0	0	0
370	chr1:75201469-75210807	ENSMUSG00000026200	Glb1l	-	0	0	1	0.107078
371	chr1:75210808-75215065	ENSMUSG00000026201	Stk16	+	0	0	0	0
372	chr1:75215066-75225691	ENSMUSG00000026202	Tuba4a	-	0	0	0	0
373	chr1:75225692-75234247	ENSMUSG00000096094	A630095N17Rik	-	0	0	0	0
374	chr1:75234248-75250309	ENSMUSG00000026203	Dnajb2	+	0	0	0	0
375	chr1:75250310-75271313	ENSMUSG00000026204	Ptprn	-	1	0.04761	2	0.09522
376	chr1:75271314-75298036	ENSMUSG00000033061	Resp18	-	1	0.0374209	2	0.0748419
377	chr1:75298037-75338993	ENSMUSG00000026209	Dnpep	-	169	4.12628	37	0.903386
378	chr1:75338994-75367812	ENSMUSG00000026208	Des	+	21	0.728686	5	0.173497
379	chr1:75367813-75405619	ENSMUSG00000026207	Speg	+	103	2.72436	24	0.634803
380	chr1:75405620-75443320	ENSMUSG00000033021	Gmppa	+	99	2.62593	31	0.822259
381	chr1:75443321-75464984	ENSMUSG00000033007	Asic4	+	68	3.13885	26	1.20015
382	chr1:75464985-75479425	ENSMUSG00000032997	Chpf	-	32	2.21591	9	0.623226
383	chr1:75479426-75492970	ENSMUSG00000051703	Tmem198	+	19	1.40273	2	0.147656
384	chr1:75492971-75506718	ENSMUSG00000026211	Obsl1	-	18	1.30928	3	0.218214
385	chr1:75506719-75514302	ENSMUSG00000032968	Inha	+	9	1.18671	6	0.791139
386	chr1:75514303-75533897	ENSMUSG00000026213	Stk11ip	+	51	2.6027	11	0.561368
387	chr1:75533898-76530676	ENSMUSG00000006576	Slc4a3	+	1654	1.65934	431	0.432393
388	chr1:76530677-77855962	ENSMUSG00000026235	Epha4	-	2874	2.16859	774	0.584025
389	chr1:77855963-78253591	ENSMUSG00000004872	Pax3	-	860	2.16282	294	0.739383
390	chr1:78253592-78399601	ENSMUSG00000032908	Sgpp2	+	421	2.88336	123	0.842408
391	chr1:78399602-78500013	ENSMUSG00000026245	Farsb	-	155	1.54364	33	0.328646
392	chr1:78500014-78511663	ENSMUSG00000012187	Mogat1	+	96	8.24034	14	1.20172
393	chr1:78511664-78584991	ENSMUSG00000090486	BC035947	-	594	8.10059	91	1.241
394	chr1:78584992-78657931	ENSMUSG00000032883	Acsl3	+	612	8.39046	114	1.56293
395	chr1:78657932-78737397	ENSMUSG00000079470	Utp14b	+	213	2.68039	59	0.742456
396	chr1:78737398-79128438	ENSMUSG00000047330	Kcne4	+	483	1.23516	91	0.232712
397	chr1:79128439-79556045	ENSMUSG00000050711	Scg2	-	10	0.023386	14	0.0327403
398	chr1:79556046-79716870	ENSMUSG00000054702	Ap1s3	-	3	0.0186538	1	0.00621794
399	chr1:79716871-79768893	ENSMUSG00000073643	Wdfy1	-	1	0.0192223	1	0.0192223
400	chr1:79768894-79817356	ENSMUSG00000026248	Mrpl44	+	1	0.0206343	0	0
401	chr1:79817357-80036319	ENSMUSG00000026249	Serpine2	-	2	0.00913396	2	0.00913396
402	chr1:80036320-80277211	ENSMUSG00000043230	Fam124b	-	18	0.0747223	6	0.0249074
403	chr1:80277212-80549463	ENSMUSG00000004364	Cul3	-	46	0.168961	10	0.0367307
404	chr1:80549464-80917882	ENSMUSG00000038608	Dock10	-	17	0.0461431	3	0.0081429
405	chr1:80917883-81655214	ENSMUSG00000054976	Nyap2	+	31	0.0420435	12	0.0162749
406	chr1:81655215-82262263	ENSMUSG00000022591	Gm9747	+	495	0.81542	125	0.205914
407	chr1:82262264-82315232	ENSMUSG00000055980	Irs1	-	12	0.226548	13	0.245427
408	chr1:82315233-82462948	ENSMUSG00000026142	Rhbdd1	+	9	0.0609277	18	0.121855
409	chr1:82462949-82586912	ENSMUSG00000067158	Col4a4	-	45	0.363009	31	0.250073
410	chr1:82586913-82655932	ENSMUSG00000079465	Col4a3	+	325	4.70878	73	1.05766
411	chr1:82655933-82746675	ENSMUSG00000026150	Mff	+	193	2.12689	55	0.606107
412	chr1:82746676-82803971	ENSMUSG00000026149	Tm4sf20	-	220	3.83971	56	0.977381
413	chr1:82803972-82938965	ENSMUSG00000026159	Agfg1	+	283	2.09639	107	0.792628
414	chr1:82938966-83040463	ENSMUSG00000038496	Slc19a3	-	42	0.413801	14	0.137934
415	chr1:83040464-83051704	ENSMUSG00000100190	Krtap28-10	-	2	0.17792	1	0.0889601
416	chr1:83051705-83088851	ENSMUSG00000101315	Krtap28-13	+	149	4.01109	24	0.646082
417	chr1:83088852-83138267	ENSMUSG00000026166	Ccl20	+	117	2.36765	37	0.748745
418	chr1:83138268-83283980	ENSMUSG00000053161	Daw1	+	32	0.21961	21	0.144119
419	chr1:83283981-83846422	ENSMUSG00000026163	Sphkap	-	1132	2.01265	214	0.380484
420	chr1:83846423-84490432	ENSMUSG00000045658	Pid1	-	25	0.0388193	9	0.0139749
421	chr1:84490433-84767762	ENSMUSG00000036766	Dner	-	6	0.0216349	0	0
422	chr1:84767763-84839572	ENSMUSG00000026219	Trip12	-	2	0.0278513	2	0.0278513
423	chr1:84839573-84887487	ENSMUSG00000073633	Fbxo36	+	0	0	3	0.0626109
424	chr1:84887488-85022493	ENSMUSG00000026220	Slc16a14	-	42	0.311097	10	0.0740708
425	chr1:85022494-85190197	ENSMUSG00000089844	A530032D15Rik	-	524	3.12455	34	0.202738
426	chr1:85190198-85434679	ENSMUSG00000052477	C130026I21Rik	-	223	0.912133	15	0.0613542
427	chr1:85434680-85599759	ENSMUSG00000070034	Sp110	-	136	0.823843	15	0.090865
428	chr1:85599760-85625376	ENSMUSG00000070031	Sp140	+	98	3.82558	3	0.11711
429	chr1:85625377-85714346	ENSMUSG00000026222	Sp100	+	83	0.932899	6	0.0674385
430	chr1:85714347-85786041	ENSMUSG00000052760	A630001G21Rik	-	117	1.63191	12	0.167376
431	chr1:85786042-85843860	ENSMUSG00000036707	Cab39	+	98	1.69494	36	0.622633
432	chr1:85843861-85911381	ENSMUSG00000026223	Itm2c	+	65	0.962663	20	0.296204
433	chr1:85911382-85944744	ENSMUSG00000026224	4933407L21Rik	+	75	2.248	17	0.509547
434	chr1:85944745-85991474	ENSMUSG00000049608	Gpr55	-	379	8.11042	57	1.21977
435	chr1:85991475-86033902	ENSMUSG00000026226	Spata3	+	138	3.25257	26	0.612803
436	chr1:86033903-86055240	ENSMUSG00000026227	2810459M11Rik	+	41	1.92145	22	1.03102
437	chr1:86055241-86088294	ENSMUSG00000026229	Psmd1	+	40	1.21014	15	0.453803
438	chr1:86088295-86122803	ENSMUSG00000026228	Htr2b	-	28	0.811383	9	0.260802
439	chr1:86122804-86144217	ENSMUSG00000094638	Gm21972	+	5	0.233492	9	0.420286
440	chr1:86144218-86229015	ENSMUSG00000062590	Armc9	+	225	2.65336	46	0.542466
441	chr1:86229016-86331316	ENSMUSG00000079445	B3gnt7	+	306	2.99117	103	1.00683
442	chr1:86331317-86374371	ENSMUSG00000026234	Ncl	-	155	3.60005	43	0.998723
443	chr1:86374372-86407836	ENSMUSG00000026237	Nmur1	-	98	2.92843	21	0.627521
444	chr1:86407837-86476527	ENSMUSG00000036574	Tex44	+	151	2.19825	67	0.975383
445	chr1:86476528-86554636	ENSMUSG00000026238	Ptma	+	58	0.742552	38	0.4865
446	chr1:86554637-86582725	ENSMUSG00000026239	Pde6d	-	1	0.0356011	4	0.142404
447	chr1:86582726-86626737	ENSMUSG00000026240	Cops7b	+	1	0.0227211	4	0.0908843
448	chr1:86626738-86687194	ENSMUSG00000026241	Nppc	-	2	0.0330814	7	0.115785
449	chr1:86687195-86896864	ENSMUSG00000053333	Dis3l2	+	34	0.16216	27	0.128774
450	chr1:86896865-87095758	ENSMUSG00000026246	Alppl2	-	17	0.0854727	21	0.105584
451	chr1:87095759-87113306	ENSMUSG00000079440	Alpi	-	55	3.13426	11	0.626852
452	chr1:87113307-87140764	ENSMUSG00000036500	Akp3	+	1	0.0364193	3	0.109258
453	chr1:87140765-87169916	ENSMUSG00000026247	Ecel1	-	14	0.480241	6	0.205818
454	chr1:87169917-87186974	ENSMUSG00000036480	Prss56	+	19	1.11385	6	0.351741
455	chr1:87186975-87198223	ENSMUSG00000026251	Chrnd	+	6	0.533381	5	0.444484
456	chr1:87198224-87209862	ENSMUSG00000026253	Chrng	+	34	2.92121	9	0.773262
457	chr1:87209863-87239138	ENSMUSG00000026254	Eif4e2	+	26	0.888099	1	0.0341577
458	chr1:87239139-87295682	ENSMUSG00000026255	Efhd1	+	109	1.9277	57	1.00806
459	chr1:87295683-87360865	ENSMUSG00000048000	Gigyf2	+	24	0.368194	21	0.32217
460	chr1:87360866-87432499	ENSMUSG00000079436	Kcnj13	-	26	0.362956	22	0.307117
461	chr1:87432500-87522070	ENSMUSG00000026258	Snorc	+	64	0.714517	32	0.357258
462	chr1:87522071-87573948	ENSMUSG00000026259	Ngef	-	109	2.10108	29	0.559004
463	chr1:87573949-87597169	ENSMUSG00000079434	Neu2	+	84	3.61742	13	0.559838
464	chr1:87597170-87688198	ENSMUSG00000026288	Inpp5d	+	48	0.527304	31	0.340551
465	chr1:87688199-87779882	ENSMUSG00000026289	Atg16l1	+	115	1.25431	36	0.392653
466	chr1:87779883-87828483	ENSMUSG00000056055	Sag	+	183	3.76535	39	0.802453
467	chr1:87828484-87930910	ENSMUSG00000070738	Dgkd	+	176	1.7183	69	0.673651
468	chr1:87930911-88031972	ENSMUSG00000005501	Usp40	-	269	2.66173	49	0.484851
469	chr1:88031973-88063105	ENSMUSG00000090165	Ugt1a10	+	658	21.1351	25	0.803006
470	chr1:88063106-88079306	ENSMUSG00000090175	Ugt1a9	+	126	7.7773	9	0.555521
471	chr1:88079307-88095532	ENSMUSG00000089675	Ugt1a8	+	60	3.69777	10	0.616295
472	chr1:88095533-88103251	ENSMUSG00000090124	Ugt1a7c	+	87	11.2709	11	1.42506
473	chr1:88103252-88103252	ENSMUSG00000090145	Ugt1a6b	+	0	0	0	0
474	chr1:88103253-88119030	ENSMUSG00000090145	Ugt1a6b	+	281	17.8096	19	1.20421
475	chr1:88119031-88150410	ENSMUSG00000054545	Ugt1a6a	+	614	19.5666	55	1.75271
476	chr1:88150411-88183306	ENSMUSG00000089943	Ugt1a5	+	120	3.64786	24	0.729572
477	chr1:88183307-88203191	ENSMUSG00000090171	Ugt1a2	+	1	0.0502892	4	0.201157
478	chr1:88203192-88208870	ENSMUSG00000081984	Dnajb3	-	1	0.176087	1	0.176087
479	chr1:88208871-88219494	ENSMUSG00000089960	Ugt1a1	+	179	16.8486	7	0.658886
480	chr1:88219495-88252331	ENSMUSG00000079429	Mroh2a	+	712	21.6829	14	0.426348
481	chr1:88252332-88292195	ENSMUSG00000044783	Hjurp	-	727	18.237	23	0.576962
482	chr1:88292196-88356859	ENSMUSG00000036251	Trpm8	+	521	8.05703	39	0.603118
483	chr1:88356860-88458513	ENSMUSG00000026295	Spp2	+	114	1.12145	34	0.334468
484	chr1:88458514-88606143	ENSMUSG00000062310	Glrp1	-	630	4.26743	99	0.670595
485	chr1:88606144-88886317	ENSMUSG00000049866	Arl4c	-	1440	5.13966	288	1.02793
486	chr1:88886318-89262610	ENSMUSG00000036206	Sh3bp4	+	1392	3.69925	310	0.823826
487	chr1:89262611-89692992	ENSMUSG00000055013	Agap1	+	1218	2.83004	287	0.666849
488	chr1:89692993-89972877	ENSMUSG00000034486	Gbx2	-	79	0.282259	35	0.125051
489	chr1:89972878-90083988	ENSMUSG00000067081	Asb18	-	4	0.036	9	0.0810001
490	chr1:90083989-90178690	ENSMUSG00000026301	Iqca	-	13	0.137273	20	0.211189
491	chr1:90178691-90403480	ENSMUSG00000044337	Ackr3	+	507	2.25544	95	0.422617
492	chr1:90403481-90723466	ENSMUSG00000034432	Cops8	+	1178	3.68141	189	0.590651
493	chr1:90723467-90879518	ENSMUSG00000048126	Col6a3	-	770	4.93425	126	0.807423
494	chr1:90879519-90934096	ENSMUSG00000026303	Mlph	+	229	4.19583	51	0.934442
495	chr1:90934097-90961384	ENSMUSG00000090550	Prlh	+	60	2.19877	11	0.403108
496	chr1:90961385-91011557	ENSMUSG00000026304	Rab17	-	385	7.67345	63	1.25566
497	chr1:91011558-91099278	ENSMUSG00000026305	Lrrfip1	+	911	10.3852	162	1.84676
498	chr1:91099279-91162574	ENSMUSG00000070732	Rbm44	+	373	5.89295	60	0.947927
499	chr1:91162575-91215191	ENSMUSG00000034353	Ramp1	+	215	4.08613	43	0.817226
500	chr1:91215192-91274337	ENSMUSG00000034343	Ube2f	+	99	1.67382	46	0.777736
501	chr1:91274338-91310206	ENSMUSG00000026307	Scly	+	65	1.81215	15	0.418188
502	chr1:91310207-91336545	ENSMUSG00000049515	Espnl	+	28	1.06306	4	0.151866
503	chr1:91336546-91358722	ENSMUSG00000026308	Klhl30	+	32	1.44294	10	0.450918
504	chr1:91358723-91382606	ENSMUSG00000047443	Erfe	+	7	0.293083	3	0.125607
505	chr1:91382607-91406002	ENSMUSG00000026309	Ilkap	-	10	0.427423	2	0.0854847
506	chr1:91406003-91436272	ENSMUSG00000067071	Hes6	-	38	1.25537	7	0.231252
507	chr1:91436273-91477008	ENSMUSG00000055866	Per2	-	56	1.37471	14	0.343676
508	chr1:91477009-91517618	ENSMUSG00000034292	Traf3ip1	+	233	5.7375	52	1.28047
509	chr1:91517619-91671006	ENSMUSG00000026311	Asb1	+	215	1.40167	77	0.501995
510	chr1:91671007-91990905	ENSMUSG00000007805	Twist2	+	43	0.134417	24	0.0750237
511	chr1:91990906-92327100	ENSMUSG00000026313	Hdac4	-	0	0	6	0.0178468
512	chr1:92327101-92479486	ENSMUSG00000026260	Ndufa10	-	0	0	1	0.00656228
513	chr1:92479487-92490606	ENSMUSG00000067064	Olfr1416	-	0	0	0	0
514	chr1:92490607-92507380	ENSMUSG00000057464	Olfr1415	-	0	0	0	0
515	chr1:92507381-92544991	ENSMUSG00000042849	Olfr1414	-	1	0.026588	0	0
516	chr1:92544992-92578550	ENSMUSG00000058904	Olfr1413	+	8	0.238386	0	0
517	chr1:92578551-92590094	ENSMUSG00000046300	Olfr1412	+	0	0	0	0
518	chr1:92590095-92600096	ENSMUSG00000062497	Olfr1411	+	0	0	0	0
519	chr1:92600097-92611784	ENSMUSG00000063583	Olfr1410	+	0	0	0	0
520	chr1:92611785-92629886	ENSMUSG00000061616	Olfr12	+	0	0	0	0
521	chr1:92629887-92645412	ENSMUSG00000073616	Cops9	-	0	0	0	0
522	chr1:92645413-92740242	ENSMUSG00000044055	Otos	-	0	0	2	0.0210904
523	chr1:92740243-92867275	ENSMUSG00000034220	Gpc1	+	2	0.0157439	2	0.0157439
524	chr1:92867276-92904943	ENSMUSG00000034212	Ankmy1	-	0	0	0	0
525	chr1:92904944-92908881	ENSMUSG00000047067	Dusp28	+	0	0	0	0
526	chr1:92908882-92922579	ENSMUSG00000026269	Rnpepl1	+	1	0.0730034	1	0.0730034
527	chr1:92922580-92956648	ENSMUSG00000026270	Capn10	+	0	0	0	0
528	chr1:92956649-92992627	ENSMUSG00000026271	Gpr35	+	1	0.027794	0	0
529	chr1:92992628-93054082	ENSMUSG00000045091	Aqp12	+	1	0.0162721	1	0.0162721
530	chr1:93054083-93118535	ENSMUSG00000014602	Kif1a	-	1	0.0155152	2	0.0310304
531	chr1:93118536-93148093	ENSMUSG00000026272	Agxt	+	0	0	1	0.0338318
532	chr1:93148094-93164836	ENSMUSG00000034159	Mab21l4	-	0	0	0	0
533	chr1:93164837-93202282	ENSMUSG00000084989	Crocc2	+	1	0.0267051	0	0
534	chr1:93202283-93270877	ENSMUSG00000047793	Sned1	+	2	0.0291566	2	0.0291566
535	chr1:93270878-93324351	ENSMUSG00000026273	Mterf4	-	50	0.935034	10	0.187007
536	chr1:93324352-93342821	ENSMUSG00000026274	Pask	-	19	1.0287	3	0.162426
537	chr1:93342822-93358391	ENSMUSG00000026275	Ppp1r7	+	28	1.79833	5	0.32113
538	chr1:93358392-93426365	ENSMUSG00000034107	Ano7	+	105	1.54471	25	0.367788
539	chr1:93426366-93478882	ENSMUSG00000034088	Hdlbp	-	39	0.742617	25	0.476036
540	chr1:93478883-93479012	ENSMUSG00000026276	Sept2	+	0	0	0	0
541	chr1:93479013-93495569	ENSMUSG00000116048	Sept2	+	40	2.4159	21	1.26835
542	chr1:93495570-93573900	ENSMUSG00000034066	Farp2	+	53	0.676616	16	0.204261
543	chr1:93573901-93660690	ENSMUSG00000026277	Stk25	-	65	0.748934	38	0.437838
544	chr1:93660691-93720219	ENSMUSG00000026278	Bok	+	194	3.25892	51	0.856725
545	chr1:93720220-93754842	ENSMUSG00000026279	Thap4	-	54	1.55966	26	0.750946
546	chr1:93754843-93778419	ENSMUSG00000026280	Atg4b	+	12	0.508971	10	0.424142
547	chr1:93778420-93802949	ENSMUSG00000026281	Dtymk	-	22	0.896861	12	0.489197
548	chr1:93802950-93814619	ENSMUSG00000026283	Ing5	+	9	0.771208	7	0.599829
549	chr1:93814620-93871792	ENSMUSG00000073609	D2hgdh	+	120	2.09889	27	0.472251
550	chr1:93871793-93954409	ENSMUSG00000093805	Gal3st2b	+	136	1.64615	26	0.314705
551	chr1:93954410-94005479	ENSMUSG00000073608	Gal3st2c	+	113	2.21265	12	0.234972
552	chr1:94005480-94036501	ENSMUSG00000034000	Neu4	+	54	1.7407	22	0.709174
553	chr1:94036502-94683087	ENSMUSG00000026285	Pdcd1	-	359	0.555224	110	0.170124
554	chr1:94683088-95490596	ENSMUSG00000051185	Fam174a	+	1147	1.42042	253	0.313309
555	chr1:95490597-96269870	ENSMUSG00000040710	St8sia4	-	2779	3.56614	496	0.63649
556	chr1:96269871-97000188	ENSMUSG00000040693	Slco4c1	-	1348	1.84577	357	0.488828
557	chr1:97000189-97395139	ENSMUSG00000026331	Slco6c1	-	17	0.0430433	29	0.0734268
558	chr1:97395140-97716122	ENSMUSG00000044768	D1Ertd622e	-	76	0.236773	50	0.155771
559	chr1:97716123-97770291	ENSMUSG00000026333	Gin1	+	204	3.76599	55	1.01534
560	chr1:97770292-97933021	ENSMUSG00000040648	Ppip5k2	-	821	5.04517	179	1.09998
561	chr1:97933022-98258377	ENSMUSG00000026335	Pam	-	894	2.74776	229	0.703844
562	chr1:98258378-99096944	ENSMUSG00000026336	Slco6d1	+	2419	2.88468	497	0.592678
563	chr1:99096945-100772764	ENSMUSG00000067028	Cntnap5b	+	6929	4.13469	1275	0.760822
564	chr1:103768529-105062599	ENSMUSG00000050840	Cdh20	+	3509	2.7116	722	0.557929
565	chr1:105062600-105510165	ENSMUSG00000047496	Rnf152	-	1980	4.42393	350	0.782008
566	chr1:105510166-105722189	ENSMUSG00000056536	Pign	-	792	3.73543	208	0.981021
567	chr1:105722190-105885561	ENSMUSG00000026321	Tnfrsf11a	+	51	0.312171	37	0.226477
568	chr1:105885562-106081078	ENSMUSG00000038866	Zcchc2	+	278	1.42187	65	0.332452
569	chr1:106081079-106443012	ENSMUSG00000044340	Phlpp1	+	127	0.350893	58	0.16025
570	chr1:106443013-106737000	ENSMUSG00000057329	Bcl2	-	289	0.983033	99	0.336748
571	chr1:106737001-106778227	ENSMUSG00000009905	Kdsr	-	58	1.40685	23	0.557887
572	chr1:106778228-106828965	ENSMUSG00000009907	Vps4b	-	44	0.8672	19	0.374473
573	chr1:106828966-106897825	ENSMUSG00000067006	Serpinb5	+	2	0.0290444	5	0.0726111
574	chr1:106897826-106957716	ENSMUSG00000059956	Serpinb12	+	7	0.116879	7	0.116879
575	chr1:106957717-107016390	ENSMUSG00000048775	Serpinb13	+	286	4.87439	49	0.835123
576	chr1:107016391-107067651	ENSMUSG00000044594	Serpinb3a	-	140	2.73112	18	0.351144
577	chr1:107067652-107122309	ENSMUSG00000058017	Serpinb3d	-	136	2.4882	18	0.329321
578	chr1:107122310-107219742	ENSMUSG00000073602	Serpinb3b	-	263	2.69929	41	0.420802
579	chr1:107219743-107320149	ENSMUSG00000073601	Serpinb3c	-	186	1.85246	31	0.308743
580	chr1:107320150-107392308	ENSMUSG00000026327	Serpinb11	+	67	0.928505	15	0.207874
581	chr1:107392309-107467092	ENSMUSG00000067001	Serpinb7	+	30	0.401155	22	0.294181
582	chr1:107467093-107550751	ENSMUSG00000062345	Serpinb2	+	28	0.334692	22	0.262972
583	chr1:107550752-108590005	ENSMUSG00000026315	Serpinb8	+	962	0.925664	230	0.221313
584	chr1:108982710-110480036	ENSMUSG00000026312	Cdh7	+	4974	3.32192	961	0.64181
585	chr1:110480037-111421140	ENSMUSG00000047216	Cdh19	-	1906	2.02528	401	0.426095
586	chr1:111421141-112864917	ENSMUSG00000038702	Dsel	-	11402	7.89734	1642	1.13729
587	chr1:114684756-116243869	ENSMUSG00000070695	Cntnap5a	+	3974	2.54888	1051	0.674101
588	chr1:116243870-117250056	ENSMUSG00000094429	Gm19965	+	5307	5.27437	793	0.788124
589	chr1:117250057-117739131	ENSMUSG00000100265	Gm28363	+	2037	4.16501	339	0.693145
590	chr1:117739132-117805606	ENSMUSG00000101303	B020011L13Rik	+	55	0.827379	9	0.135389
591	chr1:117805607-117879047	ENSMUSG00000100305	Gm28360	+	45	0.612737	19	0.258711
592	chr1:117879048-117946976	ENSMUSG00000101415	Gm28168	+	65	0.956881	13	0.191376
593	chr1:117946977-118071240	ENSMUSG00000100617	Gm7145	+	110	0.885212	18	0.144853
594	chr1:118071241-118243978	ENSMUSG00000102030	Gm29106	+	107	0.619435	32	0.185252
595	chr1:118243979-118316627	ENSMUSG00000026374	Tsn	-	49	0.674476	21	0.289061
596	chr1:118316628-118355647	ENSMUSG00000026377	Nifk	+	303	7.76525	61	1.5633
597	chr1:118355648-118508700	ENSMUSG00000064302	Clasp1	+	111	0.725239	61	0.398555
598	chr1:118508701-118840782	ENSMUSG00000026380	Tfcp2l1	+	960	2.89085	257	0.773905
599	chr1:118840783-119237933	ENSMUSG00000048402	Gli2	-	893	2.24852	244	0.614376
600	chr1:119237934-119463520	ENSMUSG00000037035	Inhbb	-	438	1.9416	126	0.558543
601	chr1:119463521-119515476	ENSMUSG00000004451	Ralb	-	3	0.0577412	8	0.153976
602	chr1:119515477-119587547	ENSMUSG00000098923	Tmem185b	+	11	0.152627	4	0.0555008
603	chr1:119587548-119743274	ENSMUSG00000026383	Epb41l5	-	19	0.122008	11	0.0706364
604	chr1:119743275-119875410	ENSMUSG00000026384	Ptpn4	-	2	0.0151359	10	0.0756796
605	chr1:119875411-119955198	ENSMUSG00000036975	Tmem177	-	3	0.0375996	12	0.150399
606	chr1:119955199-120002041	ENSMUSG00000036962	Cfap221	-	116	2.47636	27	0.576393
607	chr1:120002042-120040483	ENSMUSG00000026387	Sctr	+	227	5.905	46	1.19661
608	chr1:120040484-120097505	ENSMUSG00000050777	Tmem37	-	187	3.27944	56	0.982077
609	chr1:120097506-120121065	ENSMUSG00000026385	Dbi	-	145	6.1545	21	0.891341
610	chr1:120121066-120196138	ENSMUSG00000026388	3110009E18Rik	+	428	5.70112	91	1.21215
611	chr1:120196139-120305831	ENSMUSG00000026389	Steap3	-	502	4.57641	131	1.19424
612	chr1:120305832-120422802	ENSMUSG00000036907	C1ql2	+	434	3.71032	87	0.743774
613	chr1:120422803-120553720	ENSMUSG00000026390	Marco	-	306	2.33734	104	0.79439
614	chr1:120553721-120965220	ENSMUSG00000058665	En1	+	1307	3.17618	302	0.7339
615	chr1:120965221-121379536	ENSMUSG00000003721	Insig2	-	1454	3.5094	341	0.823043
616	chr1:121379537-121479756	ENSMUSG00000026339	Ccdc93	+	18	0.179605	9	0.0898024
617	chr1:121479757-121548226	ENSMUSG00000050534	Htr5b	-	60	0.876296	12	0.175259
618	chr1:121548227-122567988	ENSMUSG00000001674	Ddx18	-	1913	1.87593	499	0.48933
619	chr1:123045559-124740552	ENSMUSG00000036815	Dpp10	-	6183	3.6478	1216	0.717407
620	chr1:124740553-125498281	ENSMUSG00000026341	Actr3	-	3486	4.60059	618	0.815595
621	chr1:125498282-125619005	ENSMUSG00000026342	Slc35f5	+	14	0.115967	23	0.190517
622	chr1:125619006-125794604	ENSMUSG00000026343	Gpr39	+	997	5.67771	185	1.05354
623	chr1:125794605-126371422	ENSMUSG00000026344	Lypd1	-	1016	1.76139	274	0.47502
624	chr1:126371423-127017824	ENSMUSG00000049690	Nckap5	-	1929	2.98421	438	0.677597
625	chr1:127017825-127442282	ENSMUSG00000036155	Mgat5	+	1378	3.24649	317	0.746835
626	chr1:127442283-127704480	ENSMUSG00000026347	Tmem163	-	1419	5.41194	304	1.15943
627	chr1:127704481-127751788	ENSMUSG00000026348	Acmsd	+	13	0.274795	7	0.147967
628	chr1:127751789-127807226	ENSMUSG00000026349	Ccnt2	+	10	0.180382	18	0.324687
629	chr1:127807227-127854531	ENSMUSG00000051590	Map3k19	-	8	0.169115	12	0.253673
630	chr1:127854532-127985886	ENSMUSG00000036104	Rab3gap1	+	385	2.93099	103	0.784135
631	chr1:127985887-128103162	ENSMUSG00000036086	Zranb3	-	106	0.903851	47	0.400764
632	chr1:128103163-128173742	ENSMUSG00000056211	R3hdm1	+	95	1.34599	47	0.665911
633	chr1:128173743-128286239	ENSMUSG00000026353	Ubxn4	+	78	0.693352	56	0.497791
634	chr1:128286240-128343990	ENSMUSG00000026354	Lct	-	344	5.95661	81	1.40257
635	chr1:128343991-128388511	ENSMUSG00000026355	Mcm6	-	491	11.0285	114	2.56059
636	chr1:128388512-128504824	ENSMUSG00000026356	Dars	-	349	3.00052	105	0.902737
637	chr1:128504825-128932816	ENSMUSG00000045382	Cxcr4	-	2761	6.45106	536	1.25236
638	chr1:128932817-129848176	ENSMUSG00000042581	Thsd7b	+	31	0.0338665	27	0.0294966
639	chr1:129848177-130442876	ENSMUSG00000026401	Cd55b	-	18	0.0302674	7	0.0117706
640	chr1:130442877-130546182	ENSMUSG00000026399	Cd55	-	0	0	0	0
641	chr1:130546183-130645626	ENSMUSG00000042554	Zp3r	-	0	0	4	0.0402236
642	chr1:130645627-130688682	ENSMUSG00000026405	C4bp	-	3	0.0696767	0	0
643	chr1:130688683-130716530	ENSMUSG00000026409	Pfkfb2	-	0	0	0	0
644	chr1:130716531-130724651	ENSMUSG00000046404	Yod1	+	0	0	0	0
645	chr1:130724652-130766438	ENSMUSG00000042510	AA986860	+	1	0.0239309	1	0.0239309
646	chr1:130766439-130813792	ENSMUSG00000026415	Fcamr	+	0	0	2	0.0422351
647	chr1:130813793-130846176	ENSMUSG00000026417	Pigr	+	0	0	0	0
648	chr1:130846177-130876561	ENSMUSG00000042474	Fcmr	+	18	0.592398	9	0.296199
649	chr1:130876562-130899452	ENSMUSG00000026420	Il24	-	10	0.436853	6	0.262112
650	chr1:130899453-130925775	ENSMUSG00000026416	Il20	-	27	1.02572	6	0.227938
651	chr1:130925776-130979972	ENSMUSG00000016524	Il19	-	7	0.129158	9	0.166061
652	chr1:130979973-131058835	ENSMUSG00000016529	Il10	+	60	0.760813	17	0.215564
653	chr1:131058836-131118082	ENSMUSG00000016528	Mapkapk2	-	193	3.25755	53	0.89456
654	chr1:131118083-131145760	ENSMUSG00000016526	Dyrk3	-	50	1.80649	25	0.903244
655	chr1:131145761-131199219	ENSMUSG00000026427	Eif2d	+	29	0.542472	18	0.336707
656	chr1:131199220-131262431	ENSMUSG00000026430	Rassf5	-	252	3.98658	51	0.806809
657	chr1:131262432-131403476	ENSMUSG00000042349	Ikbke	-	119	0.843702	51	0.361587
658	chr1:131403477-131527624	ENSMUSG00000026425	Srgap2	-	78	0.628282	52	0.418855
659	chr1:131527625-131563570	ENSMUSG00000055184	Fam72a	+	145	4.03383	25	0.695488
660	chr1:131563571-131618772	ENSMUSG00000026432	Avpr1b	+	406	7.35481	68	1.23184
661	chr1:131618773-131663500	ENSMUSG00000004552	Ctse	+	102	2.28045	44	0.983724
662	chr1:131663501-131716358	ENSMUSG00000052688	Rab7b	+	465	8.79715	66	1.24863
663	chr1:131716359-131770701	ENSMUSG00000042268	Slc26a9	+	260	4.78442	48	0.883278
664	chr1:131770702-131812678	ENSMUSG00000042251	Pm20d1	+	71	1.6914	30	0.714677
665	chr1:131812679-131847608	ENSMUSG00000013275	Slc41a1	+	40	1.14515	10	0.286287
666	chr1:131847609-131888897	ENSMUSG00000026433	Rab29	+	114	2.76103	31	0.750805
667	chr1:131888898-131940582	ENSMUSG00000026434	Nucks1	+	62	1.19957	29	0.561091
668	chr1:131940583-131989107	ENSMUSG00000026435	Slc45a3	+	138	2.84389	37	0.762494
669	chr1:131989108-132037784	ENSMUSG00000026436	Elk4	+	141	2.89665	47	0.965548
670	chr1:132037785-132103823	ENSMUSG00000059149	Mfsd4a	-	141	2.1351	37	0.560275
671	chr1:132103824-132183933	ENSMUSG00000026437	Cdk18	-	208	2.59643	56	0.699039
672	chr1:132183934-132228975	ENSMUSG00000079330	Lemd1	+	164	3.64105	36	0.799254
673	chr1:132228976-132264196	ENSMUSG00000066936	Gm10188	-	167	4.74149	38	1.0789
674	chr1:132264197-132307375	ENSMUSG00000042115	Klhdc8a	+	174	4.02974	47	1.08849
675	chr1:132307376-132353703	ENSMUSG00000009772	Nuak2	+	36	0.777068	15	0.323778
676	chr1:132353704-132404417	ENSMUSG00000042066	Tmcc2	-	50	0.985921	23	0.453524
677	chr1:132404418-132447460	ENSMUSG00000042046	Dstyk	+	93	2.16063	38	0.882838
678	chr1:132447461-132492127	ENSMUSG00000026439	Rbbp5	+	25	0.559697	14	0.31343
679	chr1:132492128-132524913	ENSMUSG00000048174	Tmem81	+	38	1.15903	15	0.457512
680	chr1:132524914-132642347	ENSMUSG00000053024	Cntn2	-	310	2.63978	66	0.562018
681	chr1:132642348-132811014	ENSMUSG00000026442	Nfasc	-	806	4.77865	146	0.865611
682	chr1:132811015-132952814	ENSMUSG00000026443	Lrrn2	+	639	4.50635	121	0.853315
683	chr1:132952815-133035683	ENSMUSG00000054387	Mdm4	-	70	0.844707	19	0.229278
684	chr1:133035684-133088577	ENSMUSG00000026447	Pik3c2b	+	1	0.0189057	2	0.0378115
685	chr1:133088578-133188624	ENSMUSG00000046062	Ppp1r15b	+	4	0.0399812	1	0.0099953
686	chr1:133188625-133277952	ENSMUSG00000041757	Plekha6	+	1	0.0111947	2	0.0223894
687	chr1:133277953-133309813	ENSMUSG00000103421	Golt1a	+	0	0	0	0
688	chr1:133309814-133309826	ENSMUSG00000098306	Gm28040	+	0	0	0	0
689	chr1:133309827-133315850	ENSMUSG00000115958	Gm28040	+	0	0	0	0
690	chr1:133315851-133336192	ENSMUSG00000116158	Kiss1	+	0	0	0	0
691	chr1:133336193-133357040	ENSMUSG00000070645	Ren1	+	0	0	1	0.0479662
692	chr1:133357041-133393974	ENSMUSG00000070644	Etnk2	+	1	0.0270753	1	0.0270753
693	chr1:133393975-133517333	ENSMUSG00000070643	Sox13	-	7	0.0567449	2	0.0162128
694	chr1:133517334-133635587	ENSMUSG00000090553	Snrpe	-	8	0.067651	0	0
695	chr1:133635588-133661101	ENSMUSG00000102049	Zbed6	-	0	0	0	0
696	chr1:133661102-133661317	ENSMUSG00000094410	Gm38394	-	0	0	0	0
697	chr1:133661318-133661337	ENSMUSG00000102976	Zc3h11a	-	0	0	0	0
698	chr1:133661338-133675732	ENSMUSG00000102976	Zc3h11a	-	0	0	1	0.0694686
699	chr1:133675733-133745574	ENSMUSG00000051998	Lax1	-	1	0.014318	1	0.014318
700	chr1:133745575-133854106	ENSMUSG00000026463	Atp2b4	-	1	0.00921387	5	0.0460694
701	chr1:133854107-133914292	ENSMUSG00000010311	Optc	-	0	0	1	0.0166152
702	chr1:133914293-133979333	ENSMUSG00000041577	Prelp	-	1	0.0153749	1	0.0153749
703	chr1:133979334-134058186	ENSMUSG00000041559	Fmod	+	3	0.0380455	3	0.0380455
704	chr1:134058187-134095180	ENSMUSG00000020423	Btg2	-	0	0	0	0
705	chr1:134095181-134146822	ENSMUSG00000026450	Chit1	+	0	0	1	0.0193641
706	chr1:134146823-134187930	ENSMUSG00000064246	Chil1	+	1	0.0243262	0	0
707	chr1:134187931-134214443	ENSMUSG00000042451	Mybph	+	8	0.301739	1	0.0377173
708	chr1:134214444-134262709	ENSMUSG00000042429	Adora1	-	70	1.4503	25	0.517963
709	chr1:134262710-134311458	ENSMUSG00000026459	Myog	+	175	3.58982	31	0.63591
710	chr1:134311459-134347453	ENSMUSG00000026458	Ppfia4	-	96	2.66704	26	0.722323
711	chr1:134347454-134373959	ENSMUSG00000042305	Tmem183a	-	25	0.943183	17	0.641364
712	chr1:134373960-134395860	ENSMUSG00000050526	4933406M09Rik	+	6	0.27396	10	0.4566
713	chr1:134395861-134410618	ENSMUSG00000026456	Cyb5r1	+	2	0.13552	3	0.20328
714	chr1:134410619-134435493	ENSMUSG00000026457	Adipor1	+	5	0.201005	12	0.482412
715	chr1:134435494-134475089	ENSMUSG00000026455	Klhl12	+	127	3.20739	51	1.28801
716	chr1:134475090-134522164	ENSMUSG00000042229	Rabif	+	341	7.24376	80	1.69942
717	chr1:134522165-134554926	ENSMUSG00000046367	Mgat4e	-	298	9.0959	53	1.61773
718	chr1:134554927-134634735	ENSMUSG00000042207	Kdm5b	+	400	5.01197	142	1.77925
719	chr1:134634736-134832575	ENSMUSG00000026452	Syt2	+	1782	9.00728	316	1.59725
720	chr1:134832576-134959207	ENSMUSG00000073557	Ppp1r12b	-	819	6.46756	157	1.23981
721	chr1:134959208-135033920	ENSMUSG00000026429	Ube2t	+	684	9.15503	126	1.68645
722	chr1:135033921-135119000	ENSMUSG00000042793	Lgr6	-	774	9.09732	120	1.41044
723	chr1:135119001-135139774	ENSMUSG00000031506	Ptpn7	+	190	9.14605	24	1.15529
724	chr1:135139775-135157252	ENSMUSG00000026426	Arl8a	+	170	9.72651	36	2.05973
725	chr1:135157253-135213124	ENSMUSG00000026424	Gpr37l1	-	402	7.19502	85	1.52133
726	chr1:135213125-135271325	ENSMUSG00000003051	Elf3	-	424	7.2851	91	1.56355
727	chr1:135271326-135298930	ENSMUSG00000041926	Rnpep	-	200	7.24506	53	1.91994
728	chr1:135298931-135319292	ENSMUSG00000062580	Timm17a	-	225	11.05	46	2.25911
729	chr1:135319293-135350021	ENSMUSG00000048096	Lmod1	+	255	8.29835	57	1.85493
730	chr1:135350022-135402867	ENSMUSG00000041889	Shisa4	-	374	7.07717	68	1.28676
731	chr1:135402868-135508101	ENSMUSG00000041879	Ipo9	-	858	8.15326	140	1.33037
732	chr1:135508102-135652882	ENSMUSG00000009418	Nav1	-	1458	10.0704	224	1.54716
733	chr1:135652883-135743089	ENSMUSG00000026421	Csrp1	+	967	10.7198	179	1.98432
734	chr1:135743090-135782975	ENSMUSG00000041801	Phlda3	+	370	9.27644	74	1.85529
735	chr1:135782976-135809215	ENSMUSG00000026418	Tnni1	+	348	13.2622	55	2.09604
736	chr1:135809216-135827475	ENSMUSG00000041782	Lad1	+	118	6.46221	19	1.04053
737	chr1:135827476-135877780	ENSMUSG00000026414	Tnnt2	+	170	3.37939	33	0.655998
738	chr1:135877781-135962774	ENSMUSG00000026413	Pkp1	-	247	2.90609	59	0.694167
739	chr1:135962775-136012154	ENSMUSG00000051985	Igfn1	-	92	1.8631	13	0.263264
740	chr1:136012155-136034385	ENSMUSG00000026411	Tmem9	+	130	5.84769	18	0.80968
741	chr1:136034386-136051852	ENSMUSG00000097918	Ascl5	+	102	5.83958	9	0.515257
742	chr1:136051853-136092144	ENSMUSG00000026407	Cacna1s	+	327	8.11575	50	1.24094
743	chr1:136092145-136172108	ENSMUSG00000041642	Kif21b	+	368	4.60207	53	0.662798
744	chr1:136172109-136236850	ENSMUSG00000087230	Mroh3	-	155	2.39412	46	0.710512
745	chr1:136236851-136303488	ENSMUSG00000052759	Gpr25	-	127	1.90582	48	0.72031
746	chr1:136303489-136380687	ENSMUSG00000041570	Camsap2	-	326	4.22285	86	1.114
747	chr1:136380688-136441602	ENSMUSG00000026404	Ddx59	+	139	2.28187	43	0.705902
748	chr1:136441603-136546417	ENSMUSG00000041498	Kif14	+	554	5.2855	120	1.14487
749	chr1:136546418-136792674	ENSMUSG00000041483	Zfp281	+	322	1.30758	126	0.511661
750	chr1:136792675-137567857	ENSMUSG00000026398	Nr5a2	-	2596	3.34889	595	0.767561
751	chr1:137567858-138224502	ENSMUSG00000026395	Ptprc	-	565	0.860434	200	0.304579
752	chr1:138224503-138446743	ENSMUSG00000026394	Atp6v1g3	+	10	0.0449962	6	0.0269977
753	chr1:138446744-138731088	ENSMUSG00000026393	Nek7	-	4	0.0140674	9	0.0316517
754	chr1:138731089-138849640	ENSMUSG00000019230	Lhx9	-	3	0.0253054	2	0.0168702
755	chr1:138849641-138910280	ENSMUSG00000079283	2310009B15Rik	-	3	0.0494723	2	0.0329815
756	chr1:138910281-139170392	ENSMUSG00000056268	Dennd1b	+	10	0.038445	8	0.030756
757	chr1:139170393-139399729	ENSMUSG00000063681	Crb1	-	5	0.021802	5	0.021802
758	chr1:139399730-139438578	ENSMUSG00000033964	Zbtb41	+	0	0	1	0.0257407
759	chr1:139438579-139478238	ENSMUSG00000033952	Aspm	+	0	0	0	0
760	chr1:139478239-139530986	ENSMUSG00000026368	F13b	+	0	0	0	0
761	chr1:139530987-139670757	ENSMUSG00000057037	Cfhr1	-	14	0.100164	2	0.0143091
762	chr1:139670758-139982326	ENSMUSG00000070594	Gm4788	-	1	0.00320956	10	0.0320956
763	chr1:139982327-140214802	ENSMUSG00000026365	Cfh	-	48	0.206473	14	0.0602213
764	chr1:140214803-141246194	ENSMUSG00000052726	Kcnt2	+	2410	2.33665	491	0.476056
765	chr1:142640664-143671778	ENSMUSG00000033849	B3galt2	+	1024	0.9931	325	0.315193
766	chr1:143671779-143721224	ENSMUSG00000026361	Cdc73	-	179	3.62011	42	0.849411
767	chr1:143721225-143758312	ENSMUSG00000018196	Glrx2	+	130	3.50518	32	0.862813
768	chr1:143758313-143777169	ENSMUSG00000018199	Ro60	-	42	2.22729	8	0.424246
769	chr1:143777170-143890716	ENSMUSG00000018189	Uchl5	+	238	2.09605	85	0.748589
770	chr1:143890717-144090717	ENSMUSG00000026360	Rgs2	-	147	0.734996	76	0.379998
771	chr1:144090718-144213258	ENSMUSG00000051079	Rgs13	-	339	2.76642	96	0.783411
772	chr1:144213259-144400402	ENSMUSG00000026358	Rgs1	-	455	2.43128	111	0.593126
773	chr1:144400403-144663499	ENSMUSG00000098509	Rgs21	-	639	2.42876	168	0.638548
774	chr1:144663500-145635097	ENSMUSG00000026357	Rgs18	-	2765	2.84583	608	0.625773
775	chr1:145635098-147494759	ENSMUSG00000035131	Brinp3	+	6650	3.57592	1377	0.740457
776	chr1:148961290-150030660	ENSMUSG00000056220	Pla2g4a	-	981	0.917362	269	0.25155
777	chr1:150030661-150209723	ENSMUSG00000032487	Ptgs2	+	734	4.09912	167	0.932633
778	chr1:150209724-150356127	ENSMUSG00000006007	Pdc	+	81	0.553264	28	0.191252
779	chr1:150356128-150392958	ENSMUSG00000006005	Tpr	+	44	1.19465	2	0.0543021
780	chr1:150392959-150429338	ENSMUSG00000006010	Odr4	-	0	0	1	0.0274876
781	chr1:150429339-150729324	ENSMUSG00000006014	Prg4	-	14	0.0466688	5	0.0166674
782	chr1:150729325-151168763	ENSMUSG00000066842	Hmcn1	-	7	0.0159294	7	0.0159294
783	chr1:151168764-151386465	ENSMUSG00000023150	Ivns1abp	+	35	0.16077	4	0.0183737
784	chr1:151386466-151428498	ENSMUSG00000052748	Swt1	-	0	0	1	0.0237908
785	chr1:151428499-151464676	ENSMUSG00000053286	Trmt1l	+	1	0.0276411	0	0
786	chr1:151464677-151536091	ENSMUSG00000026484	Rnf2	-	1	0.0140027	1	0.0140027
787	chr1:151536092-151663373	ENSMUSG00000026483	Fam129a	+	4	0.0314263	3	0.0235697
788	chr1:151663374-151922749	ENSMUSG00000043019	Edem3	+	1791	6.90503	288	1.11036
789	chr1:151922750-152238403	ENSMUSG00000032666	1700025G04Rik	-	3281	10.3943	541	1.7139
790	chr1:152238404-152393255	ENSMUSG00000014980	Tsen15	-	1937	12.5087	284	1.83401
791	chr1:152393256-152512523	ENSMUSG00000032649	Colgalt2	+	1366	11.4532	175	1.46728
792	chr1:152512524-152687883	ENSMUSG00000026482	Rgl1	-	1329	7.5787	237	1.35151
793	chr1:152687884-152758546	ENSMUSG00000055547	Apobec4	+	642	9.08538	107	1.51423
794	chr1:152758547-152783367	ENSMUSG00000008475	Arpc5	+	191	7.6951	47	1.89356
795	chr1:152783368-152839180	ENSMUSG00000026480	Ncf2	+	703	12.5956	121	2.16795
796	chr1:152839181-152916582	ENSMUSG00000042772	Smg7	-	327	4.2247	105	1.35655
797	chr1:152916583-153070722	ENSMUSG00000042751	Nmnat2	+	1627	10.5553	287	1.86194
798	chr1:153070723-153259616	ENSMUSG00000026479	Lamc2	-	1871	9.90503	307	1.62525
799	chr1:153259617-153378973	ENSMUSG00000026478	Lamc1	-	2	0.0167565	3	0.0251347
800	chr1:153378974-153456384	ENSMUSG00000042708	Shcbp1l	+	4	0.0516722	1	0.0129181
801	chr1:153456385-153518826	ENSMUSG00000042699	Dhx9	-	0	0	1	0.0160149
802	chr1:153518827-153601534	ENSMUSG00000042684	Npl	-	3	0.0362722	2	0.0241815
803	chr1:153601535-153696686	ENSMUSG00000042671	Rgs8	+	1	0.0105095	6	0.063057
804	chr1:153696687-153744887	ENSMUSG00000026475	Rgs16	+	7	0.145225	0	0
805	chr1:153744888-153796783	ENSMUSG00000066800	Rnasel	+	0	0	2	0.0385386
806	chr1:153796784-153847668	ENSMUSG00000042641	Rgsl1	-	0	0	1	0.0196522
807	chr1:153847669-153862769	ENSMUSG00000045968	Teddm2	-	0	0	0	0
808	chr1:153862770-153883043	ENSMUSG00000043282	Teddm1b	+	1	0.0493243	0	0
809	chr1:153883044-153895842	ENSMUSG00000047053	Teddm1a	+	0	0	0	0
810	chr1:153895843-154050565	ENSMUSG00000026473	Glul	+	5	0.0323158	6	0.038779
811	chr1:154050566-154463771	ENSMUSG00000066797	Zfp648	+	6	0.0145206	8	0.0193608
812	chr1:154463772-154912995	ENSMUSG00000004110	Cacna1e	-	16	0.035617	12	0.0267127
813	chr1:154912996-155123209	ENSMUSG00000056708	Ier5	-	5	0.0237853	9	0.0428135
814	chr1:155123210-155152748	ENSMUSG00000026471	Mr1	-	0	0	0	0
815	chr1:155152749-155195727	ENSMUSG00000026470	Stx6	+	16	0.372275	1	0.0232672
816	chr1:155195728-155325034	ENSMUSG00000033722	BC034090	-	4	0.0309341	2	0.0154671
817	chr1:155325035-155487725	ENSMUSG00000026469	Xpr1	-	5	0.0307331	3	0.0184399
818	chr1:155487726-155650074	ENSMUSG00000033701	Acbd6	+	3	0.0184787	4	0.0246383
819	chr1:155650075-155777457	ENSMUSG00000026468	Lhx4	-	397	3.11659	80	0.628027
820	chr1:155777458-155893071	ENSMUSG00000033684	Qsox1	-	920	7.95751	165	1.42716
821	chr1:155893072-156004328	ENSMUSG00000033671	Cep350	-	1049	9.42862	185	1.66282
822	chr1:156004329-156035914	ENSMUSG00000050565	Tor1aip2	+	205	6.49022	53	1.67796
823	chr1:156035915-156120726	ENSMUSG00000026466	Tor1aip1	-	929	10.9536	184	2.1695
824	chr1:156120727-156254344	ENSMUSG00000015484	Fam163a	-	853	6.38387	159	1.18996
825	chr1:156254345-156307195	ENSMUSG00000060985	Tdrd5	-	518	9.80114	106	2.00564
826	chr1:156307196-156338383	ENSMUSG00000026602	Nphs2	+	354	11.3505	60	1.92382
827	chr1:156338384-156393233	ENSMUSG00000078193	Gm2000	+	223	4.06563	69	1.25798
828	chr1:156393234-156447379	ENSMUSG00000026601	Axdnd1	-	435	8.03383	98	1.80992
829	chr1:156447380-156499171	ENSMUSG00000026600	Soat1	-	420	8.10936	95	1.83426
830	chr1:156499172-156541530	ENSMUSG00000101523	Csnk2a3	+	342	8.07384	57	1.34564
831	chr1:156541531-156616702	ENSMUSG00000026596	Abl2	+	353	4.6959	115	1.52982
832	chr1:156616703-156696713	ENSMUSG00000060519	Tor3a	-	707	8.83629	165	2.06222
833	chr1:156696714-156778816	ENSMUSG00000033557	Fam20b	-	370	4.50653	91	1.10836
834	chr1:156778817-156888974	ENSMUSG00000033544	Angptl1	+	270	2.45102	61	0.55375
835	chr1:156888975-157024018	ENSMUSG00000026594	Ralgps2	-	834	6.17576	180	1.3329
836	chr1:157024019-157260622	ENSMUSG00000026592	Tex35	-	2132	9.01084	422	1.78357
837	chr1:157260623-157435587	ENSMUSG00000070565	Rasal2	-	1203	6.87566	289	1.65176
838	chr1:157435588-157482653	ENSMUSG00000033488	Cryzl2	+	485	10.3047	78	1.65725
839	chr1:157482654-157931526	ENSMUSG00000026589	Sec16b	+	3966	8.83546	636	1.41688
840	chr1:157931527-158359299	ENSMUSG00000004031	Brinp2	-	3522	8.23334	549	1.28339
841	chr1:158359300-158660319	ENSMUSG00000026587	Astn1	+	192	0.637831	39	0.129559
842	chr1:158660320-159095346	ENSMUSG00000073530	Pappa2	-	15	0.0344806	4	0.00919483
843	chr1:159095347-159378047	ENSMUSG00000040782	Cop1	+	9	0.0318358	4	0.0141492
844	chr1:159378048-159799465	ENSMUSG00000015829	Tnr	+	883	2.09531	176	0.417638
845	chr1:159799466-160114370	ENSMUSG00000090394	4930523C07Rik	+	774	2.45788	170	0.539845
846	chr1:160114371-160174397	ENSMUSG00000026725	Tnn	-	368	6.13057	64	1.06619
847	chr1:160174398-160204044	ENSMUSG00000058267	Mrps14	+	182	6.1389	22	0.742065
848	chr1:160204045-160502910	ENSMUSG00000014226	Cacybp	-	465	1.55588	157	0.525319
849	chr1:160502911-160849681	ENSMUSG00000026721	Rabgap1l	-	892	2.5723	255	0.735356
850	chr1:160849682-160942531	ENSMUSG00000040423	Rc3h1	+	314	3.3818	89	0.958535
851	chr1:160942532-161006747	ENSMUSG00000026715	Serpinc1	+	149	2.32029	48	0.747477
852	chr1:161006748-161052753	ENSMUSG00000043467	Zbtb37	-	87	1.89106	35	0.76077
853	chr1:161052754-161070712	ENSMUSG00000026709	Dars2	-	38	2.11593	16	0.890918
854	chr1:161070713-161101138	ENSMUSG00000026708	Cenpl	+	6	0.1972	4	0.131467
855	chr1:161101139-161137138	ENSMUSG00000026705	Klhl20	-	7	0.194444	4	0.111111
856	chr1:161137139-161196992	ENSMUSG00000044835	Ankrd45	+	4	0.0668293	6	0.100244
857	chr1:161196993-161323313	ENSMUSG00000026701	Prdx6	-	75	0.593726	22	0.174159
858	chr1:161323314-161445031	ENSMUSG00000026700	Tnfsf4	+	59	0.484727	37	0.303981
859	chr1:161445032-161641574	ENSMUSG00000066755	Tnfsf18	+	498	2.5338	113	0.574938
860	chr1:161641575-161832588	ENSMUSG00000000817	Fasl	-	685	3.58612	164	0.858576
861	chr1:161832589-161922954	ENSMUSG00000040297	Suco	-	257	2.84399	82	0.907421
862	chr1:161922955-161974431	ENSMUSG00000026698	Pigc	+	115	2.23401	30	0.582785
863	chr1:161974432-162228834	ENSMUSG00000086277	4930558K02Rik	-	210	0.825462	94	0.369492
864	chr1:162228835-162513292	ENSMUSG00000040265	Dnm3	-	46	0.161711	36	0.126556
865	chr1:162513293-162559532	ENSMUSG00000026694	Eef1aknmt	-	4	0.0865052	4	0.0865052
866	chr1:162559533-162604834	ENSMUSG00000026696	Vamp4	+	7	0.154519	4	0.0882963
867	chr1:162604835-162648686	ENSMUSG00000026697	Myoc	+	2	0.045608	5	0.11402
868	chr1:162648687-162699387	ENSMUSG00000091060	Myocos	-	5	0.0986174	4	0.0788939
869	chr1:162699388-162777113	ENSMUSG00000040225	Prrc2c	-	13	0.167254	11	0.141523
870	chr1:162777114-162840140	ENSMUSG00000026692	Fmo4	-	4	0.0634649	10	0.158662
871	chr1:162840141-162882660	ENSMUSG00000040181	Fmo1	-	1	0.0235183	6	0.14111
872	chr1:162882661-162917964	ENSMUSG00000040170	Fmo2	-	6	0.169952	6	0.169952
873	chr1:162917965-162960872	ENSMUSG00000095576	Fmo6	-	2	0.0466114	2	0.0466114
874	chr1:162960873-163035098	ENSMUSG00000026691	Fmo3	-	53	0.714036	6	0.0808342
875	chr1:163035099-163199689	ENSMUSG00000071890	Mroh9	-	4	0.0243027	2	0.0121513
876	chr1:163199690-163358689	ENSMUSG00000026586	Prrx1	-	195	1.22642	41	0.257862
877	chr1:163358690-163564450	ENSMUSG00000040124	Gorab	-	98	0.476281	47	0.22842
878	chr1:163564451-163752407	ENSMUSG00000040113	Mettl11b	-	14	0.0744851	23	0.122368
879	chr1:163752408-163854673	ENSMUSG00000026585	Kifap3	+	17	0.166233	10	0.0977842
880	chr1:163854674-163962280	ENSMUSG00000026584	Scyl3	+	26	0.24162	31	0.288085
881	chr1:163962281-163994842	ENSMUSG00000041406	BC055324	-	49	1.50482	17	0.522081
882	chr1:163994843-164021561	ENSMUSG00000041396	Mettl18	+	98	3.6678	26	0.97309
883	chr1:164021562-164055159	ENSMUSG00000026582	Sele	+	33	0.982201	21	0.625037
884	chr1:164055160-164088674	ENSMUSG00000026581	Sell	+	97	2.89423	23	0.68626
885	chr1:164088675-164133550	ENSMUSG00000026580	Selp	+	85	1.89411	17	0.378822
886	chr1:164133551-164200441	ENSMUSG00000026579	F5	+	4	0.0597988	9	0.134547
887	chr1:164200442-164262315	ENSMUSG00000040918	Slc19a2	+	94	1.51922	22	0.355561
888	chr1:164262316-164291534	ENSMUSG00000026578	Ccdc181	+	18	0.616038	6	0.205346
889	chr1:164291535-164307577	ENSMUSG00000026577	Blzf1	-	1	0.0623325	0	0
890	chr1:164307578-164383013	ENSMUSG00000026575	Nme7	+	13	0.172332	9	0.119306
891	chr1:164383014-164627499	ENSMUSG00000026576	Atp1b1	-	30	0.122706	32	0.130887
892	chr1:164627500-164866085	ENSMUSG00000026574	Dpt	+	204	0.855038	62	0.259864
893	chr1:164866086-165048149	ENSMUSG00000026573	Xcl1	-	75	0.411943	32	0.175762
894	chr1:165048150-165177605	ENSMUSG00000026572	Tbx19	-	174	1.34409	60	0.463478
895	chr1:165177606-165215690	ENSMUSG00000040848	Sft2d2	-	261	6.85309	50	1.31285
896	chr1:165215691-165266365	ENSMUSG00000040843	Tiprl	-	106	2.09176	41	0.809077
897	chr1:165266366-165378126	ENSMUSG00000040836	Gpr161	+	115	1.02898	49	0.438436
898	chr1:165378127-165460750	ENSMUSG00000026571	Dcaf6	-	6	0.0726181	3	0.0363091
899	chr1:165460751-165473109	ENSMUSG00000026568	Mpc2	+	0	0	2	0.161825
900	chr1:165473110-165559855	ENSMUSG00000026567	Adcy10	+	16	0.184447	17	0.195974
901	chr1:165559856-165671288	ENSMUSG00000026566	Mpzl1	-	306	2.74604	98	0.879452
902	chr1:165671289-165735896	ENSMUSG00000040723	Rcsd1	-	28	0.433383	21	0.325037
903	chr1:165735897-165776213	ENSMUSG00000040713	Creg1	+	45	1.11615	13	0.322445
904	chr1:165776214-165895679	ENSMUSG00000005763	Cd247	+	195	1.63226	51	0.4269
905	chr1:165895680-166065299	ENSMUSG00000026565	Pou2f1	-	6	0.0353732	10	0.0589553
906	chr1:166065300-166129079	ENSMUSG00000026564	Dusp27	-	12	0.188147	11	0.172468
907	chr1:166129080-166184490	ENSMUSG00000000544	Gpa33	+	270	4.87268	61	1.10086
908	chr1:166184491-166246441	ENSMUSG00000040629	Mael	-	12	0.193701	16	0.258269
909	chr1:166246442-166316617	ENSMUSG00000040612	Ildr2	+	302	4.30347	53	0.755244
910	chr1:166316618-166394462	ENSMUSG00000026563	Tada1	+	7	0.0899223	11	0.141306
911	chr1:166394463-166453707	ENSMUSG00000040596	Pogk	-	10	0.168791	12	0.202549
912	chr1:166453708-166572640	ENSMUSG00000086056	Gm4846	-	396	3.32961	66	0.554934
913	chr1:166572641-166664768	ENSMUSG00000051081	Gm4847	-	503	5.4598	52	0.564432
914	chr1:166664769-166841630	ENSMUSG00000026560	Fmo9	-	362	2.04679	80	0.45233
915	chr1:166841631-167143368	ENSMUSG00000060568	Fam78b	+	666	2.20721	160	0.530261
916	chr1:167143369-167296848	ENSMUSG00000026558	Uck2	-	755	4.91921	170	1.10764
917	chr1:167296849-167329184	ENSMUSG00000052428	Tmco1	+	87	2.6905	37	1.14424
918	chr1:167329185-167371915	ENSMUSG00000026687	Aldh9a1	+	34	0.795675	11	0.257424
919	chr1:167371916-167430310	ENSMUSG00000026688	Mgst3	-	329	5.63404	65	1.11311
920	chr1:167430311-167532581	ENSMUSG00000040485	Lrrc52	-	471	4.60541	99	0.968016
921	chr1:167532582-167643970	ENSMUSG00000015843	Rxrg	+	358	3.21396	80	0.718204
922	chr1:167643971-168060726	ENSMUSG00000026686	Lmx1a	+	54	0.129572	25	0.0599871
923	chr1:168060727-168981680	ENSMUSG00000052534	Pbx1	-	8280	8.99068	1296	1.40724
924	chr1:168981681-169593482	ENSMUSG00000026683	Nuf2	-	5875	9.60278	875	1.4302
925	chr1:169593483-169701571	ENSMUSG00000026678	Rgs5	+	1123	10.3896	169	1.56353
926	chr1:169701572-169838785	ENSMUSG00000038530	Rgs4	-	1229	8.95681	183	1.33368
927	chr1:169838786-169949584	ENSMUSG00000070532	Ccdc190	+	1064	9.60297	173	1.56139
928	chr1:169949585-170039900	ENSMUSG00000026675	Hsd17b7	-	848	9.38926	118	1.30652
929	chr1:170039901-170142753	ENSMUSG00000026674	Ddr2	-	1042	10.131	161	1.56534
930	chr1:170142754-170195171	ENSMUSG00000026670	Uap1	-	497	9.48148	96	1.83143
931	chr1:170195172-170224072	ENSMUSG00000026667	Uhmk1	-	322	11.1415	67	2.31826
932	chr1:170224073-170255034	ENSMUSG00000073494	Sh2d1b2	+	223	7.20238	45	1.45339
933	chr1:170255035-170291825	ENSMUSG00000102418	Sh2d1b1	+	463	12.5846	55	1.49493
934	chr1:170291826-170307567	ENSMUSG00000102752	Gm7694	-	162	10.2909	19	1.20696
935	chr1:170307568-170449331	ENSMUSG00000042800	Spata46	+	1651	11.6461	237	1.67179
936	chr1:170449332-170617196	ENSMUSG00000038473	Nos1ap	-	1661	9.89486	256	1.52503
937	chr1:170617197-170756151	ENSMUSG00000038463	Olfml2b	+	1302	9.36994	175	1.2594
938	chr1:170756152-170876655	ENSMUSG00000026663	Atf6	-	1006	8.34827	181	1.50202
939	chr1:170876656-170899240	ENSMUSG00000026659	Dusp12	-	290	12.8404	71	3.14368
940	chr1:170899241-170920261	ENSMUSG00000070524	Fcrlb	-	250	11.8929	38	1.80772
941	chr1:170920262-170951854	ENSMUSG00000038421	Fcrla	-	175	5.5392	30	0.949577
942	chr1:170951855-170997523	ENSMUSG00000026656	Fcgr2b	-	624	13.6635	91	1.9926
943	chr1:170997524-171039161	ENSMUSG00000059089	Fcgr4	+	375	9.0062	86	2.06542
944	chr1:171039162-171090531	ENSMUSG00000059498	Fcgr3	-	423	8.23438	79	1.53786
945	chr1:171090532-171136131	ENSMUSG00000026649	Cfap126	+	480	10.5263	101	2.21491
946	chr1:171136132-171150656	ENSMUSG00000058076	Sdhc	-	171	11.7728	34	2.34079
947	chr1:171150657-171173489	ENSMUSG00000056569	Mpz	+	163	7.13879	35	1.53287
948	chr1:171173490-171205118	ENSMUSG00000038370	Pcp4l1	-	211	6.67109	63	1.99184
949	chr1:171205119-171218241	ENSMUSG00000005677	Nr1i3	+	103	7.84882	18	1.37164
950	chr1:171218242-171223783	ENSMUSG00000005674	Tomm40l	-	38	6.85673	7	1.26308
951	chr1:171223784-171229709	ENSMUSG00000005681	Apoa2	+	73	12.3186	13	2.19372
952	chr1:171229710-171240743	ENSMUSG00000058715	Fcer1g	-	100	9.0629	23	2.08447
953	chr1:171240744-171248772	ENSMUSG00000013593	Ndufs2	-	84	10.4621	14	1.74368
954	chr1:171248773-171260382	ENSMUSG00000006403	Adamts4	+	63	5.42636	16	1.37812
955	chr1:171260383-171275764	ENSMUSG00000052423	B4galt3	+	89	5.78598	26	1.69029
956	chr1:171275765-171284554	ENSMUSG00000062729	Ppox	-	48	5.46075	12	1.36519
957	chr1:171284555-171291473	ENSMUSG00000053483	Usp21	-	50	7.22648	5	0.722648
958	chr1:171291474-171312084	ENSMUSG00000062963	Ufc1	-	190	9.21838	34	1.6496
959	chr1:171312085-171337394	ENSMUSG00000013973	Dedd	+	131	5.17582	36	1.42236
960	chr1:171337395-171345657	ENSMUSG00000013997	Nit1	-	37	4.47779	12	1.45226
961	chr1:171345658-171353233	ENSMUSG00000006412	Pfdn2	+	32	4.22386	13	1.71595
962	chr1:171353234-171365574	ENSMUSG00000045259	Klhdc9	-	99	8.02204	19	1.53958
963	chr1:171365575-171379652	ENSMUSG00000006411	Nectin4	+	105	7.45845	18	1.27859
964	chr1:171379653-171400133	ENSMUSG00000048865	Arhgap30	+	175	8.5445	28	1.36712
965	chr1:171400134-171415172	ENSMUSG00000026641	Usf1	+	131	8.71069	25	1.66234
966	chr1:171415173-171428283	ENSMUSG00000103711	Tstd1	+	108	8.23736	26	1.98307
967	chr1:171428284-171470506	ENSMUSG00000038235	F11r	+	321	7.60249	91	2.15522
968	chr1:171470507-171519385	ENSMUSG00000060244	Alyref2	+	1138	23.282	93	1.90266
969	chr1:171519386-171547243	ENSMUSG00000038209	Itln1	-	1899	68.1671	25	0.897408
970	chr1:171547244-171583301	ENSMUSG00000004709	Cd244a	+	3276	90.8536	57	1.58079
971	chr1:171583302-171630222	ENSMUSG00000004707	Ly9	-	347	7.39541	60	1.27875
972	chr1:171630223-171667522	ENSMUSG00000038179	Slamf7	-	290	7.7748	77	2.06434
973	chr1:171667523-171724568	ENSMUSG00000015355	Cd48	+	346	6.06528	80	1.40238
974	chr1:171724569-171803411	ENSMUSG00000015316	Slamf1	+	526	6.67149	85	1.07809
975	chr1:171803412-171867680	ENSMUSG00000038147	Cd84	+	532	8.27771	68	1.05805
976	chr1:171867681-171906589	ENSMUSG00000073492	Gm10521	+	93	2.39019	23	0.591123
977	chr1:171906590-171972979	ENSMUSG00000015314	Slamf6	+	421	6.34132	66	0.994126
978	chr1:171972980-172043008	ENSMUSG00000026556	Vangl2	-	501	7.15418	105	1.49938
979	chr1:172043009-172070050	ENSMUSG00000051251	Nhlh1	-	229	8.46831	53	1.95991
980	chr1:172070051-172082661	ENSMUSG00000026553	Copa	+	68	5.39212	11	0.872254
981	chr1:172082662-172104774	ENSMUSG00000003458	Ncstn	-	165	7.46167	34	1.53756
982	chr1:172104775-172137466	ENSMUSG00000003464	Pex19	+	171	5.23064	45	1.37648
983	chr1:172137467-172177490	ENSMUSG00000026554	Dcaf8	+	204	5.09694	49	1.22427
984	chr1:172177491-172213335	ENSMUSG00000013698	Pea15a	-	196	5.46799	54	1.50649
985	chr1:172213336-172239140	ENSMUSG00000007122	Casq1	-	210	8.13796	41	1.58884
986	chr1:172239141-172278238	ENSMUSG00000007107	Atp1a4	-	396	10.1284	77	1.96941
987	chr1:172278239-172305215	ENSMUSG00000007097	Atp1a2	-	243	9.00767	39	1.44568
988	chr1:172305216-172320842	ENSMUSG00000038034	Igsf8	+	143	9.15083	28	1.79177
989	chr1:172320843-172335263	ENSMUSG00000038026	Kcnj9	-	140	9.70806	30	2.0803
990	chr1:172335264-172358877	ENSMUSG00000044708	Kcnj10	+	225	9.52825	50	2.11739
991	chr1:172358878-172425951	ENSMUSG00000050229	Pigm	+	748	11.1519	145	2.16179
992	chr1:172425952-172478835	ENSMUSG00000026548	Slamf9	+	490	9.26556	100	1.89093
993	chr1:172478836-172491180	ENSMUSG00000037995	Igsf9	+	90	7.2904	17	1.37708
994	chr1:172491181-172510545	ENSMUSG00000026547	Tagln2	+	77	3.97625	14	0.722954
995	chr1:172510546-172538490	ENSMUSG00000026546	Cfap45	+	159	5.68975	32	1.14511
996	chr1:172538491-172573252	ENSMUSG00000049598	Vsig8	+	254	7.30683	41	1.17945
997	chr1:172573253-172596559	ENSMUSG00000053318	Slamf8	-	302	12.9575	37	1.58751
998	chr1:172596560-172617756	ENSMUSG00000070504	Fcrl6	-	217	10.2373	30	1.41529
999	chr1:172617757-172665508	ENSMUSG00000026544	Dusp23	-	326	6.82694	50	1.04708
1000	chr1:172665509-172796547	ENSMUSG00000037942	Crp	+	933	7.12002	173	1.32022
1001	chr1:172796548-172922724	ENSMUSG00000026542	Apcs	-	1327	10.517	184	1.45827
1002	chr1:172922725-173043891	ENSMUSG00000037924	Olfr16	+	920	7.59283	155	1.27923
1003	chr1:173043892-173164005	ENSMUSG00000062527	Olfr1408	-	1104	9.19127	165	1.37369
1004	chr1:173164006-173194222	ENSMUSG00000058981	Olfr1406	-	170	5.62597	28	0.926631
1005	chr1:173194223-173205099	ENSMUSG00000046643	Olfr218	+	134	12.3196	21	1.93068
1006	chr1:173205100-173219802	ENSMUSG00000049456	Olfr1404	+	175	11.9023	21	1.42828
1007	chr1:173219803-173246607	ENSMUSG00000005339	Fcer1a	-	289	10.7816	40	1.49226
1008	chr1:173246608-173271888	ENSMUSG00000049605	Olfr418	+	203	8.02975	28	1.10755
1009	chr1:173271889-173305639	ENSMUSG00000079180	Mptx2	-	422	12.5033	39	1.15552
1010	chr1:173305640-173342190	ENSMUSG00000037872	Ackr1	-	358	9.79453	42	1.14908
1011	chr1:173342191-173359286	ENSMUSG00000037860	Aim2	+	88	5.1474	24	1.40384
1012	chr1:173359287-173429367	ENSMUSG00000005338	Cadm3	-	599	8.54725	93	1.32704
1013	chr1:173429368-173545157	ENSMUSG00000037849	Ifi206	-	1271	10.9768	132	1.13999
1014	chr1:173545158-173615095	ENSMUSG00000073491	Ifi213	-	670	9.57991	53	0.757814
1015	chr1:173615096-173652298	ENSMUSG00000043263	Ifi209	+	412	11.0744	41	1.10206
1016	chr1:173652299-173707713	ENSMUSG00000066677	Ifi208	+	557	10.0514	42	0.757918
1017	chr1:173707714-173754332	ENSMUSG00000073490	Ifi207	-	315	6.7569	58	1.24413
1018	chr1:173754333-173823611	ENSMUSG00000073489	Ifi204	-	1258	18.1585	101	1.45787
1019	chr1:173823612-173896675	ENSMUSG00000090272	Mndal	-	1145	15.6712	98	1.34129
1020	chr1:173896676-173927768	ENSMUSG00000026536	Ifi211	-	547	17.5924	51	1.64024
1021	chr1:173927769-173962617	ENSMUSG00000039997	Ifi203	-	941	27.0022	66	1.89389
1022	chr1:173962618-174007249	ENSMUSG00000026535	Ifi202b	-	540	12.0989	48	1.07546
1023	chr1:174007250-174036229	ENSMUSG00000054203	Ifi205	-	417	14.3892	38	1.31125
1024	chr1:174036230-174044954	ENSMUSG00000045381	Olfr433	+	197	22.5788	22	2.52149
1025	chr1:174044955-174057904	ENSMUSG00000047048	Olfr432	+	223	17.2201	25	1.9305
1026	chr1:174057905-174075467	ENSMUSG00000050134	Olfr430	+	326	18.5617	28	1.59426
1027	chr1:174075468-174090610	ENSMUSG00000049528	Olfr429	+	357	23.5752	37	2.44337
1028	chr1:174090611-174109026	ENSMUSG00000059371	Olfr427	+	389	21.1229	44	2.38923
1029	chr1:174109027-174126339	ENSMUSG00000046486	Olfr231	-	223	12.8805	21	1.21296
1030	chr1:174126340-174143574	ENSMUSG00000051528	Olfr424	+	225	13.0548	32	1.85669
1031	chr1:174143575-174164204	ENSMUSG00000055033	Olfr420	+	209	10.1309	30	1.45419
1032	chr1:174164205-174212418	ENSMUSG00000026532	Spta1	+	732	15.1823	103	2.13631
1033	chr1:174212419-174291289	ENSMUSG00000050788	Olfr419	-	798	10.1178	104	1.31861
1034	chr1:174291290-174347819	ENSMUSG00000026531	Mptx1	+	941	16.646	101	1.78666
1035	chr1:174347820-174378083	ENSMUSG00000066672	Olfr417	+	431	14.2413	39	1.28866
1036	chr1:174378084-174407554	ENSMUSG00000059503	Olfr248	+	106	3.59676	18	0.61077
1037	chr1:174407555-174433072	ENSMUSG00000051509	Olfr414	+	493	19.3197	54	2.11615
1038	chr1:174433073-174471953	ENSMUSG00000066671	Olfr220	+	300	7.71585	43	1.10594
1039	chr1:174471954-174711821	ENSMUSG00000028354	Fmn2	+	3120	13.0072	477	1.98859
1040	chr1:174711822-175207047	ENSMUSG00000050069	Grem2	-	5318	10.7385	757	1.5286
1041	chr1:175207048-175558955	ENSMUSG00000026527	Rgs7	-	2884	8.19532	411	1.16792
1042	chr1:175558956-175628815	ENSMUSG00000026526	Fh1	-	55	0.787289	17	0.243344
1043	chr1:175628816-175662312	ENSMUSG00000039783	Kmo	+	2	0.0597068	4	0.119414
1044	chr1:175662313-175692702	ENSMUSG00000078185	Chml	-	1	0.0329056	1	0.0329056
1045	chr1:175692703-175695684	ENSMUSG00000026525	Opn3	-	0	0	0	0
1046	chr1:175695685-175789586	ENSMUSG00000026523	Wdr64	+	69	0.734809	31	0.330131
1047	chr1:175789587-175900454	ENSMUSG00000039748	Exo1	+	102	0.920013	31	0.279612
1048	chr1:175900455-175949721	ENSMUSG00000104158	Gm38100	+	7	0.142083	7	0.142083
1049	chr1:175949722-176127205	ENSMUSG00000078184	Rbm8a2	-	21	0.118321	12	0.0676117
1050	chr1:176127206-176544682	ENSMUSG00000055214	Pld5	-	3	0.00718602	8	0.0191627
1051	chr1:176544683-176814363	ENSMUSG00000057335	Cep170	-	9	0.0333728	6	0.0222485
1052	chr1:176814364-177036431	ENSMUSG00000026504	Sdccag8	+	4	0.0180125	1	0.00450313
1053	chr1:177036432-177351248	ENSMUSG00000019699	Akt3	-	3	0.00952935	6	0.0190587
1054	chr1:177351249-177587054	ENSMUSG00000063659	Zbtb18	+	2	0.00848155	9	0.038167
1055	chr1:177587055-177763162	ENSMUSG00000015962	1700016C15Rik	+	3	0.017035	3	0.017035
1056	chr1:177763163-177893972	ENSMUSG00000015961	Adss	-	12	0.0917361	4	0.0305787
1057	chr1:177893973-178089483	ENSMUSG00000091476	Catspere2	+	18	0.0920664	1	0.0051148
1058	chr1:178089484-178253330	ENSMUSG00000026502	Desi2	+	59	0.360092	5	0.0305163
1059	chr1:178253331-178328463	ENSMUSG00000026500	Cox20	+	0	0	3	0.0399292
1060	chr1:178328464-178371949	ENSMUSG00000039630	Hnrnpu	-	0	0	1	0.0229959
1061	chr1:178371950-178467613	ENSMUSG00000026495	Efcab2	+	6	0.0627195	4	0.041813
1062	chr1:178467614-179023579	ENSMUSG00000026494	Kif26b	+	25	0.0449668	12	0.0215841
1063	chr1:179023580-179532150	ENSMUSG00000055067	Smyd3	-	12	0.0235955	8	0.0157304
1064	chr1:179532151-179546318	ENSMUSG00000026492	Tfb2m	-	0	0	0	0
1065	chr1:179546319-179607289	ENSMUSG00000038949	Cnst	+	1	0.0164012	1	0.0164012
1066	chr1:179607290-179735792	ENSMUSG00000038936	Sccpdh	+	7	0.0544734	7	0.0544734
1067	chr1:179735793-179803527	ENSMUSG00000073486	Gm10518	+	2	0.0295268	1	0.0147634
1068	chr1:179803528-179882132	ENSMUSG00000026491	Ahctf1	-	32	0.407099	6	0.076331
1069	chr1:179882133-180078302	ENSMUSG00000026490	Cdc42bpa	+	749	3.81812	193	0.983841
1070	chr1:180078303-180224578	ENSMUSG00000026489	Coq8a	-	190	1.29891	42	0.287128
1071	chr1:180224579-180291811	ENSMUSG00000010609	Psen2	-	220	3.2722	55	0.818051
1072	chr1:180291812-180406975	ENSMUSG00000038855	Itpkb	+	194	1.68455	59	0.512313
1073	chr1:180406976-180526197	ENSMUSG00000053963	Stum	-	187	1.5685	47	0.394223
1074	chr1:180526198-180605039	ENSMUSG00000026496	Parp1	+	10	0.126836	9	0.114152
1075	chr1:180605040-180669091	ENSMUSG00000058729	Lin9	+	3	0.0468369	11	0.171735
1076	chr1:180669092-180711538	ENSMUSG00000026497	Mixl1	-	2	0.0471176	5	0.117794
1077	chr1:180711539-180769837	ENSMUSG00000026499	Acbd3	+	6	0.102918	9	0.154377
1078	chr1:180769838-180832379	ENSMUSG00000060743	H3f3a	-	6	0.0959355	3	0.0479678
1079	chr1:180832380-180872117	ENSMUSG00000038806	Sde2	+	2	0.0503297	7	0.176154
1080	chr1:180872118-180898700	ENSMUSG00000066652	Lefty2	+	2	0.0752361	5	0.18809
1081	chr1:180898701-180919657	ENSMUSG00000026520	Pycr2	+	2	0.0954335	1	0.0477168
1082	chr1:180919658-180938740	ENSMUSG00000038793	Lefty1	+	0	0	8	0.419221
1083	chr1:180938741-180980013	ENSMUSG00000026519	Tmem63a	+	7	0.169602	5	0.121145
1084	chr1:180980014-181034402	ENSMUSG00000038776	Ephx1	-	24	0.441266	5	0.0919304
1085	chr1:181034403-181097720	ENSMUSG00000038768	9130409I23Rik	+	240	3.79039	65	1.02656
1086	chr1:181097721-181147567	ENSMUSG00000026516	Nvl	-	118	2.36724	53	1.06325
1087	chr1:181147568-181181183	ENSMUSG00000062169	Cnih4	+	45	1.33865	19	0.565207
1088	chr1:181181184-181282032	ENSMUSG00000038733	Wdr26	-	8	0.0793265	9	0.0892423
1089	chr1:181282033-181432039	ENSMUSG00000026514	Cnih3	+	189	1.25994	43	0.286653
1090	chr1:181432040-181544004	ENSMUSG00000050625	Ccdc121	-	191	1.70589	45	0.401911
1091	chr1:181544005-181709468	ENSMUSG00000047369	Dnah14	+	59	0.356573	24	0.145047
1092	chr1:181709469-181931019	ENSMUSG00000004880	Lbr	-	85	0.383659	35	0.157977
1093	chr1:181931020-182072205	ENSMUSG00000022995	Enah	-	197	1.39532	75	0.531214
1094	chr1:182072206-182141423	ENSMUSG00000026511	Srp9	+	487	7.03574	84	1.21356
1095	chr1:182141424-182220450	ENSMUSG00000091013	Vmn1r1	-	195	2.46751	43	0.544118
1096	chr1:182220451-182312210	ENSMUSG00000038633	Degs1	-	100	1.0898	37	0.403226
1097	chr1:182312211-182375394	ENSMUSG00000047539	Fbxo28	-	24	0.379843	26	0.411497
1098	chr1:182375395-182463347	ENSMUSG00000026510	Trp53bp2	+	30	0.341091	23	0.261503
1099	chr1:182463348-182541267	ENSMUSG00000026509	Capn2	-	143	1.83522	37	0.474846
1100	chr1:182541268-182657095	ENSMUSG00000038599	Capn8	+	32	0.276272	16	0.138136
1101	chr1:182657096-182757037	ENSMUSG00000043429	Ccdc185	-	8	0.0800464	12	0.12007
1102	chr1:182757038-182859841	ENSMUSG00000038576	Susd4	+	12	0.116727	18	0.17509
1103	chr1:182859842-183088136	ENSMUSG00000079164	Tlr5	+	622	2.72454	101	0.44241
1104	chr1:183088137-183259238	ENSMUSG00000030768	Disp1	-	203	1.18643	63	0.368201
1105	chr1:183259239-183297020	ENSMUSG00000046836	Brox	-	29	0.767561	15	0.397014
1106	chr1:183297021-183321172	ENSMUSG00000042901	Aida	+	9	0.37264	3	0.124213
1107	chr1:183321173-183367138	ENSMUSG00000056050	Mia3	-	58	1.2618	8	0.174042
1108	chr1:183367139-183403721	ENSMUSG00000072258	Taf1a	+	10	0.273351	4	0.10934
1109	chr1:183403722-183726229	ENSMUSG00000053461	Hhipl2	+	762	2.36273	180	0.558126
1110	chr1:183726230-184034189	ENSMUSG00000044854	1700056E22Rik	-	1698	5.5137	324	1.05208
1111	chr1:184034190-184383499	ENSMUSG00000039384	Dusp10	+	1406	4.02508	272	0.778678
1112	chr1:184383500-184771907	ENSMUSG00000039377	Hlx	-	2610	6.71974	477	1.22809
1113	chr1:184771908-184828538	ENSMUSG00000026621	Marc1	-	748	13.2083	126	2.22493
1114	chr1:184828539-184864549	ENSMUSG00000073481	March2	-	395	10.9689	65	1.805
1115	chr1:184864550-184941393	ENSMUSG00000039349	C130074G19Rik	-	1001	13.0264	157	2.0431
1116	chr1:184941394-185101843	ENSMUSG00000026620	Mark1	-	1964	12.2406	279	1.73886
1117	chr1:185101844-185266756	ENSMUSG00000039318	Rab3gap2	+	2050	12.4308	309	1.87372
1118	chr1:185266757-185330783	ENSMUSG00000026618	Iars2	-	647	10.1051	113	1.76488
1119	chr1:185330784-185347607	ENSMUSG00000026617	Bpnt1	+	239	14.2059	40	2.37756
1120	chr1:185347608-185408945	ENSMUSG00000026615	Eprs	+	717	11.6893	151	2.46177
1121	chr1:185408946-185786078	ENSMUSG00000026614	Slc30a10	+	3484	9.23812	594	1.57504
1122	chr1:185786079-186411504	ENSMUSG00000039246	Lyplal1	-	3360	5.37234	594	0.949753
1123	chr1:186411505-186727528	ENSMUSG00000039239	Tgfb2	-	30	0.0949295	52	0.164544
1124	chr1:186727529-186858386	ENSMUSG00000001305	Rrp15	-	134	1.02401	68	0.519647
1125	chr1:186858387-187091440	ENSMUSG00000039224	D1Pas1	+	466	1.99954	123	0.527775
1126	chr1:187091441-187215487	ENSMUSG00000026611	Spata17	-	382	3.07948	76	0.612671
1127	chr1:187215488-187606668	ENSMUSG00000039210	Gpatch2	+	1256	3.21079	284	0.726007
1128	chr1:187606669-188130430	ENSMUSG00000026610	Esrrg	+	983	1.87681	270	0.515501
1129	chr1:188130431-188635436	ENSMUSG00000026609	Ush2a	+	1285	2.54452	299	0.592072
1130	chr1:188635437-189175597	ENSMUSG00000026608	Kctd3	-	1412	2.61404	293	0.542431
1131	chr1:189175598-189515720	ENSMUSG00000037624	Kcnk2	-	819	2.40795	171	0.502759
1132	chr1:189515721-189708176	ENSMUSG00000026605	Cenpf	-	438	2.27584	106	0.550775
1133	chr1:189708177-189825315	ENSMUSG00000026604	Ptpn14	+	890	7.59781	177	1.51103
1134	chr1:189825316-190046538	ENSMUSG00000026603	Smyd2	-	864	3.90556	188	0.849821
1135	chr1:190046539-190541241	ENSMUSG00000010175	Prox1	-	1417	2.86434	336	0.679195
1136	chr1:190541242-190920130	ENSMUSG00000089872	Rps6kc1	-	125	0.329912	56	0.147801
1137	chr1:190920131-190953746	ENSMUSG00000026634	Angel2	+	1	0.0297477	1	0.0297477
1138	chr1:190953747-191002579	ENSMUSG00000037568	Vash2	-	10	0.20478	9	0.184302
1139	chr1:191002580-191031398	ENSMUSG00000066595	Flvcr1	-	41	1.42267	14	0.485791
1140	chr1:191031399-191049785	ENSMUSG00000057072	Spata45	+	72	3.91581	14	0.761408
1141	chr1:191049786-191062981	ENSMUSG00000026632	Tatdn3	-	39	2.95544	9	0.682025
1142	chr1:191062982-191080677	ENSMUSG00000062510	Nsl1	+	125	7.06374	20	1.1302
1143	chr1:191080678-191131570	ENSMUSG00000026630	Batf3	+	312	6.13051	68	1.33614
1144	chr1:191131571-191174078	ENSMUSG00000091017	Fam71a	-	61	1.43502	7	0.164675
1145	chr1:191174079-191250766	ENSMUSG00000026628	Atf3	-	14	0.182558	9	0.117359
1146	chr1:191250767-191322052	ENSMUSG00000037499	Nenf	-	13	0.182364	10	0.14028
1147	chr1:191322053-191361476	ENSMUSG00000026627	Pacc1	+	35	0.887784	10	0.253653
1148	chr1:191361477-191486292	ENSMUSG00000026626	Ppp2r5a	-	451	3.61332	99	0.793168
1149	chr1:191486293-191575589	ENSMUSG00000037474	Dtl	-	72	0.806298	40	0.447943
1150	chr1:191575590-191647012	ENSMUSG00000037461	Ints7	+	146	2.04416	39	0.546043
1151	chr1:191647013-191769916	ENSMUSG00000026623	Lpgat1	+	359	2.92098	70	0.56955
1152	chr1:191769917-191864105	ENSMUSG00000026622	Nek2	+	299	3.17447	67	0.711336
1153	chr1:191864106-191942068	ENSMUSG00000037434	Slc30a1	+	344	4.41235	73	0.936342
1154	chr1:191942069-192034964	ENSMUSG00000049353	Rd3	+	324	3.48777	54	0.581295
1155	chr1:192034965-192115310	ENSMUSG00000026637	Traf5	-	265	3.29824	60	0.74677
1156	chr1:192115311-192164417	ENSMUSG00000037395	Rcor3	-	77	1.568	23	0.468365
1157	chr1:192164418-192480998	ENSMUSG00000058248	Kcnh1	+	1621	5.12033	311	0.982371
1158	chr1:192480999-192813489	ENSMUSG00000037375	Hhat	-	511	1.53688	163	0.490239
1159	chr1:192813490-192945736	ENSMUSG00000016262	Sertad4	-	208	1.57281	71	0.536874
1160	chr1:192945737-193082994	ENSMUSG00000016200	Syt14	-	452	3.29307	96	0.699413
1161	chr1:193082995-193141691	ENSMUSG00000016181	Utp25	-	49	0.834796	17	0.289623
1162	chr1:193141692-193160578	ENSMUSG00000026638	Irf6	+	36	1.90607	16	0.847144
1163	chr1:193160579-193184796	ENSMUSG00000079144	A130010J15Rik	+	52	2.14716	9	0.371624
1164	chr1:193184797-193204635	ENSMUSG00000037318	Traf3ip3	-	68	3.42759	17	0.856898
1165	chr1:193204636-193225176	ENSMUSG00000026639	Lamb3	+	20	0.973662	12	0.584197
1166	chr1:193225177-193257922	ENSMUSG00000016194	Hsd11b1	-	94	2.87058	40	1.22152
1167	chr1:193257923-193321757	ENSMUSG00000009633	G0s2	-	431	6.75178	70	1.09658
1168	chr1:193321758-193995061	ENSMUSG00000016179	Camk1g	-	1465	2.17584	267	0.396552
1169	chr1:193995062-194779321	ENSMUSG00000026640	Plxna2	+	1546	1.97129	270	0.344274
1170	chr1:194779322-195015533	ENSMUSG00000016494	Cd34	+	1	0.00423349	3	0.0127005
1171	chr1:195015534-195111904	ENSMUSG00000016493	Cd46	-	2	0.0207531	0	0
1172	chr1:195111905-195154137	ENSMUSG00000016481	Cr1l	-	0	0	1	0.0236782
1173	chr1:195154138-195471971	ENSMUSG00000026616	Cr2	-	60	0.188778	4	0.0125852
1174	chr2:2118382-3201296	ENSMUSG00000050530	Fam171a1	+	585	0.540209	98	0.0904965
1175	chr2:3201297-3308427	ENSMUSG00000026643	Nmt2	+	425	3.96711	93	0.868096
1176	chr2:3308428-3334405	ENSMUSG00000049950	Rpp38	-	521	20.0554	107	4.11887
1177	chr2:3334406-3366688	ENSMUSG00000026644	Acbd7	+	772	23.9135	165	5.11105
1178	chr2:3366689-3409928	ENSMUSG00000026645	Olah	-	696	16.0962	164	3.79278
1179	chr2:3409929-3423398	ENSMUSG00000026650	Meig1	-	1139	84.5583	293	21.752
1180	chr2:3423399-3449590	ENSMUSG00000026648	Dclre1c	+	24	0.91631	26	0.99267
1181	chr2:3449591-3493922	ENSMUSG00000026646	Suv39h2	-	2	0.0451141	2	0.0451141
1182	chr2:3493923-3512939	ENSMUSG00000109865	Hspa14	-	5	0.262923	3	0.157754
1183	chr2:3512940-3613261	ENSMUSG00000039496	Cdnf	+	51	0.508363	33	0.328941
1184	chr2:3613262-3933164	ENSMUSG00000026655	Fam107b	+	468	1.46294	112	0.350106
1185	chr2:3933165-4402478	ENSMUSG00000026657	Frmd4a	+	392	0.835262	157	0.334531
1186	chr2:4402479-4685115	ENSMUSG00000039449	Prpf18	-	1181	4.1785	202	0.714698
1187	chr2:4685116-4799854	ENSMUSG00000048186	Bend7	+	144	1.25502	27	0.235317
1188	chr2:4799855-4900291	ENSMUSG00000026662	Sephs1	+	418	4.16181	76	0.756693
1189	chr2:4900292-4947584	ENSMUSG00000026664	Phyh	+	527	11.1433	76	1.607
1190	chr2:4947585-4994247	ENSMUSG00000026668	Ucma	+	321	6.87911	61	1.30725
1191	chr2:4994248-5038194	ENSMUSG00000026669	Mcm10	-	1713	38.9788	353	8.0324
1192	chr2:5038195-5100910	ENSMUSG00000026672	Optn	-	1629	25.9742	321	5.11831
1193	chr2:5100911-5426145	ENSMUSG00000026676	Ccdc3	+	303	0.931634	97	0.298246
1194	chr2:5426146-5779766	ENSMUSG00000039145	Camk1d	-	622	1.75895	166	0.469429
1195	chr2:5779767-5845091	ENSMUSG00000025817	Nudt5	+	1532	23.452	269	4.11787
1196	chr2:5845092-5854043	ENSMUSG00000039128	Cdc123	-	2243	250.559	193	21.5594
1197	chr2:5854044-5879177	ENSMUSG00000056718	Gm13199	-	66	2.62593	25	0.994669
1198	chr2:5879178-5919111	ENSMUSG00000025816	Sec61a2	-	16	0.400661	9	0.225372
1199	chr2:5919112-5947130	ENSMUSG00000025815	Dhtkd1	-	0	0	3	0.10707
1200	chr2:5947131-6040839	ENSMUSG00000043241	Upf2	+	1	0.0106713	6	0.064028
1201	chr2:6040840-6171621	ENSMUSG00000045319	Proser2	-	142	1.08578	41	0.313499
1202	chr2:6171622-6282882	ENSMUSG00000039063	Echdc3	-	208	1.86948	38	0.341539
1203	chr2:6282883-6618864	ENSMUSG00000039046	Usp6nl	+	38	0.113101	15	0.0446452
1204	chr2:6618865-7884995	ENSMUSG00000002107	Celf2	-	202	0.159541	69	0.0544967
1205	chr2:8878600-9879925	ENSMUSG00000015619	Gata3	-	1301	1.29928	235	0.234689
1206	chr2:9879926-9882622	ENSMUSG00000025783	4930412O13Rik	+	1709	633.667	348	129.032
1207	chr2:9882623-9966294	ENSMUSG00000079602	9230102O04Rik	-	1289	15.4054	338	4.03958
1208	chr2:9966295-10064552	ENSMUSG00000025782	Taf3	-	1621	16.4974	319	3.24655
1209	chr2:10064553-10080566	ENSMUSG00000025781	Atp5c1	-	43	2.68515	27	1.68602
1210	chr2:10080567-10105643	ENSMUSG00000037262	Kin	+	24	0.957052	30	1.19632
1211	chr2:10105644-10142116	ENSMUSG00000037254	Itih2	-	702	19.2471	81	2.22082
1212	chr2:10142117-10263010	ENSMUSG00000025780	Itih5	+	1053	8.71011	160	1.32347
1213	chr2:10263011-10772278	ENSMUSG00000061186	Sfmbt2	+	127	0.249378	61	0.11978
1214	chr2:10772279-11337104	ENSMUSG00000026778	Prkcq	+	72	0.127473	26	0.0460319
1215	chr2:11337105-11552681	ENSMUSG00000026773	Pfkfb3	-	6	0.0278323	4	0.0185549
1216	chr2:11552682-11623034	ENSMUSG00000037197	Rbm17	-	2141	30.4322	392	5.5719
1217	chr2:11623035-11674291	ENSMUSG00000026770	Il2ra	+	2048	39.9555	442	8.62321
1218	chr2:11674292-11741679	ENSMUSG00000023206	Il15ra	+	20	0.296789	23	0.341307
1219	chr2:11741680-11778036	ENSMUSG00000058594	Fbh1	-	94	2.58547	21	0.577605
1220	chr2:11778037-12040206	ENSMUSG00000047909	Ankrd16	+	6	0.0228859	10	0.0381432
1221	chr2:12040207-12360695	ENSMUSG00000026768	Itga8	-	14	0.0436832	10	0.0312023
1222	chr2:12360696-12671780	ENSMUSG00000026767	Mindy3	-	173	0.556118	38	0.122153
1223	chr2:12671781-12967948	ENSMUSG00000026730	Pter	+	167	0.563869	79	0.26674
1224	chr2:12967949-13141610	ENSMUSG00000049630	C1ql3	-	285	1.64112	83	0.47794
1225	chr2:13141611-13381613	ENSMUSG00000026727	Rsu1	-	7	0.0291663	3	0.0124998
1226	chr2:13381614-13518240	ENSMUSG00000026726	Cubn	-	113	0.827069	35	0.256172
1227	chr2:13518241-13559309	ENSMUSG00000026723	Trdmt1	-	262	6.37951	85	2.06969
1228	chr2:13559310-13684007	ENSMUSG00000026728	Vim	+	556	4.45877	126	1.01044
1229	chr2:13684008-13925041	ENSMUSG00000003418	St8sia6	-	662	2.7465	156	0.647212
1230	chr2:13925042-14065058	ENSMUSG00000063275	Hacd1	-	7	0.0499939	14	0.0999879
1231	chr2:14065059-14124310	ENSMUSG00000026718	Stam	+	1	0.0168771	4	0.0675083
1232	chr2:14124311-14201957	ENSMUSG00000061531	Tmem236	+	2156	27.7667	423	5.44773
1233	chr2:14201958-14308895	ENSMUSG00000026712	Mrc1	+	44	0.411453	27	0.252483
1234	chr2:14308896-14496352	ENSMUSG00000036949	Slc39a12	+	2	0.0106691	3	0.0160037
1235	chr2:14496353-14829594	ENSMUSG00000057914	Cacnb2	+	3	0.00900247	0	0
1236	chr2:14829595-15055061	ENSMUSG00000026707	Nsun6	-	0	0	1	0.00443524
1237	chr2:15055062-15290859	ENSMUSG00000017418	Arl5b	+	2	0.00848184	2	0.00848184
1238	chr2:15290860-15941391	ENSMUSG00000075520	Malrd1	+	3	0.00461161	2	0.00307441
1239	chr2:15941392-17043673	ENSMUSG00000026748	Plxdc2	+	20	0.0181442	0	0
1240	chr2:17043674-17864000	ENSMUSG00000053702	Nebl	-	1	0.00121903	9	0.0109712
1241	chr2:17864001-18017347	ENSMUSG00000062651	H2al2a	-	6	0.0391269	3	0.0195635
1242	chr2:18017348-18043393	ENSMUSG00000054057	A930004D18Rik	-	17	0.652691	1	0.0383936
1243	chr2:18043394-18052143	ENSMUSG00000054074	Skida1	-	5	0.571429	1	0.114286
1244	chr2:18052144-18224033	ENSMUSG00000026743	Mllt10	+	0	0	2	0.0116353
1245	chr2:18224034-18532606	ENSMUSG00000026740	Dnajc1	-	7	0.0226851	3	0.00972217
1246	chr2:18532607-18674700	ENSMUSG00000051154	Commd3	+	13	0.0914887	5	0.035188
1247	chr2:18674701-18688020	ENSMUSG00000026739	Bmi1	+	9	0.675676	4	0.3003
1248	chr2:18688021-18848574	ENSMUSG00000037708	Spag6	+	0	0	1	0.00622843
1249	chr2:18848575-18998234	ENSMUSG00000026737	Pip4k2a	-	0	0	3	0.0200454
1250	chr2:18998235-19098822	ENSMUSG00000026736	4930426L09Rik	+	9	0.0894739	4	0.0397662
1251	chr2:19098823-19285468	ENSMUSG00000037683	Armc3	+	1	0.00535774	1	0.00535774
1252	chr2:19285469-19408649	ENSMUSG00000023094	Msrb2	+	3	0.0243544	2	0.0162363
1253	chr2:19408650-19499788	ENSMUSG00000026735	Ptf1a	+	2	0.0219445	2	0.0219445
1254	chr2:19499789-19605832	ENSMUSG00000026734	4921504E06Rik	-	1	0.00943005	1	0.00943005
1255	chr2:19605833-19973832	ENSMUSG00000043415	Otud1	+	1	0.00271739	2	0.00543478
1256	chr2:19973833-20628816	ENSMUSG00000036617	Etl4	+	50	0.0763377	24	0.0366421
1257	chr2:20628817-21086542	ENSMUSG00000036591	Arhgap21	-	347	0.758095	117	0.255611
1258	chr2:21086543-21286453	ENSMUSG00000026679	Enkur	-	23	0.115051	20	0.100045
1259	chr2:21286454-21797522	ENSMUSG00000045967	Gpr158	+	10	0.0195668	16	0.0313069
1260	chr2:21797523-22424853	ENSMUSG00000025716	Myo3a	+	82	0.130712	40	0.0637622
1261	chr2:22424854-22698149	ENSMUSG00000026787	Gad2	+	677	2.47717	139	0.508606
1262	chr2:22698150-22834807	ENSMUSG00000026786	Apbb1ip	+	31	0.226844	44	0.321972
1263	chr2:22834808-22967821	ENSMUSG00000026784	Pdss1	+	148	1.11266	39	0.293202
1264	chr2:22967822-23054596	ENSMUSG00000058835	Abi1	-	212	2.4431	23	0.265053
1265	chr2:23054597-23112547	ENSMUSG00000026781	Acbd5	+	573	9.88766	36	0.621214
1266	chr2:23112548-23156196	ENSMUSG00000026779	Mastl	-	447	10.2408	39	0.893491
1267	chr2:23156197-23181922	ENSMUSG00000026775	Yme1l1	+	1368	53.1758	114	4.43131
1268	chr2:23181923-23264360	ENSMUSG00000026774	4931423N10Rik	+	1166	14.144	134	1.62546
1269	chr2:23264361-23446674	ENSMUSG00000069132	Nxph2	+	16	0.0877607	3	0.0164551
1270	chr2:23446675-23810748	ENSMUSG00000026771	Spopl	-	453	1.24425	129	0.354324
1271	chr2:23810749-24072994	ENSMUSG00000026986	Hnmt	-	1084	4.13352	196	0.74739
1272	chr2:24072995-24124877	ENSMUSG00000061809	Tbpl2	-	623	12.0078	156	3.00677
1273	chr2:24124878-24169818	ENSMUSG00000026985	Il1f8	+	20	0.445028	17	0.378274
1274	chr2:24169819-24200946	ENSMUSG00000044103	Il1f9	+	275	8.83449	41	1.31714
1275	chr2:24200947-24246185	ENSMUSG00000026984	Il1f6	+	253	5.59252	54	1.19366
1276	chr2:24246186-24284074	ENSMUSG00000026983	Il1f5	+	10	0.263929	2	0.0527858
1277	chr2:24284075-24318252	ENSMUSG00000046845	Il1f10	+	3	0.0877758	2	0.0585172
1278	chr2:24318253-24356459	ENSMUSG00000026981	Il1rn	+	2	0.0523464	1	0.0261732
1279	chr2:24356460-24421604	ENSMUSG00000026979	Psd4	+	1	0.0153504	1	0.0153504
1280	chr2:24421605-24619322	ENSMUSG00000026976	Pax8	-	0	0	3	0.0151731
1281	chr2:24619323-24841330	ENSMUSG00000004113	Cacna1b	-	3	0.013513	1	0.00450434
1282	chr2:24841331-24927432	ENSMUSG00000036893	Ehmt1	-	1	0.0116141	1	0.0116141
1283	chr2:24927433-24942521	ENSMUSG00000026972	Arrdc1	-	0	0	1	0.0662734
1284	chr2:24942522-24956095	ENSMUSG00000026974	Zmynd19	+	1	0.0736703	1	0.0736703
1285	chr2:24956096-24968748	ENSMUSG00000026975	Dph7	+	2	0.158065	1	0.0790326
1286	chr2:24968749-24975565	ENSMUSG00000036850	Mrpl41	-	1	0.146692	0	0
1287	chr2:24975566-25015193	ENSMUSG00000036833	Pnpla7	+	4	0.100939	2	0.0504694
1288	chr2:25015194-25067339	ENSMUSG00000006476	Nsmf	+	4	0.0767077	3	0.0575308
1289	chr2:25067340-25087736	ENSMUSG00000036813	Entpd8	+	1	0.0490268	1	0.0490268
1290	chr2:25087737-25137953	ENSMUSG00000036805	Noxa1	-	4	0.0796543	3	0.0597407
1291	chr2:25137954-25188821	ENSMUSG00000078202	Nrarp	+	9	0.176929	5	0.0982936
1292	chr2:25188822-25204187	ENSMUSG00000059555	Tor4a	-	847	55.1217	166	10.8031
1293	chr2:25204188-25213059	ENSMUSG00000013465	Nelfb	-	595	67.0649	145	16.3436
1294	chr2:25213060-25216687	ENSMUSG00000036770	Stpg3	-	417	114.939	96	26.4609
1295	chr2:25216688-25221723	ENSMUSG00000026969	Fam166a	+	299	59.3725	64	12.7085
1296	chr2:25221724-25229532	ENSMUSG00000036752	Tubb4b	-	217	27.7884	63	8.06761
1297	chr2:25229533-25235575	ENSMUSG00000006469	Slc34a3	-	1470	243.257	250	41.3702
1298	chr2:25235576-25238341	ENSMUSG00000089953	Rnf224	-	184	66.5221	67	24.2227
1299	chr2:25238342-25241412	ENSMUSG00000036731	Cysrt1	-	261	84.9886	82	26.7014
1300	chr2:25241413-25249168	ENSMUSG00000044628	Rnf208	+	1429	184.244	255	32.8778
1301	chr2:25249169-25255423	ENSMUSG00000006471	Ndor1	-	353	56.4349	80	12.7898
1302	chr2:25255424-25259028	ENSMUSG00000078201	Tmem203	+	4	1.10957	3	0.832178
1303	chr2:25259029-25267516	ENSMUSG00000048707	Tprn	+	840	98.9632	164	19.3214
1304	chr2:25267517-25272446	ENSMUSG00000026966	Ssna1	-	1732	351.318	349	70.7911
1305	chr2:25272447-25280311	ENSMUSG00000026965	Anapc2	+	1899	241.449	386	49.0782
1306	chr2:25280312-25289029	ENSMUSG00000026963	Tmem210	+	1039	119.179	277	31.7733
1307	chr2:25289030-25304517	ENSMUSG00000026961	Lrrc26	+	1262	81.4824	277	17.8848
1308	chr2:25304518-25325924	ENSMUSG00000026959	Grin1	-	800	37.371	118	5.51222
1309	chr2:25325925-25344543	ENSMUSG00000036646	Man1b1	+	377	20.2481	87	4.67265
1310	chr2:25344544-25361020	ENSMUSG00000026958	Dpp7	-	220	13.3519	70	4.24835
1311	chr2:25361021-25369001	ENSMUSG00000026956	Uap1l1	-	166	20.7994	35	4.38542
1312	chr2:25369002-25384097	ENSMUSG00000026955	Sapcd2	+	12	0.794913	13	0.861155
1313	chr2:25384098-25399472	ENSMUSG00000015085	Entpd2	+	43	2.79675	36	2.34146
1314	chr2:25399473-25413224	ENSMUSG00000015094	Npdc1	+	55	3.99942	50	3.63583
1315	chr2:25413225-25426040	ENSMUSG00000036587	Fut7	+	83	6.47628	32	2.49688
1316	chr2:25426041-25442770	ENSMUSG00000026944	Abca2	+	83	4.96115	40	2.39091
1317	chr2:25442771-25458965	ENSMUSG00000015093	Clic3	+	26	1.60543	18	1.11145
1318	chr2:25458966-25465467	ENSMUSG00000047617	Paxx	-	658	101.2	143	21.9932
1319	chr2:25465468-25481876	ENSMUSG00000015090	Ptgds	-	365	22.2439	95	5.78951
1320	chr2:25481877-25497261	ENSMUSG00000026943	Lcn12	-	122	7.9298	32	2.07995
1321	chr2:25497262-25500681	ENSMUSG00000015083	C8g	-	1812	529.825	412	120.468
1322	chr2:25500682-25523829	ENSMUSG00000015095	Fbxw5	+	1742	75.2549	332	14.3425
1323	chr2:25523830-25552378	ENSMUSG00000026942	Traf2	-	1393	48.7933	293	10.2631
1324	chr2:25552379-25564581	ENSMUSG00000015092	Edf1	+	1388	113.743	269	22.0438
1325	chr2:25564582-25573269	ENSMUSG00000026941	Mamdc4	-	76	8.7477	2	0.230203
1326	chr2:25573270-25578475	ENSMUSG00000036504	Phpt1	-	2	0.384172	1	0.192086
1327	chr2:25578476-25595124	ENSMUSG00000029419	Ajm1	-	1	0.0600637	0	0
1328	chr2:25595125-25613099	ENSMUSG00000015087	Rabl6	-	10	0.556328	0	0
1329	chr2:25613100-25619841	ENSMUSG00000026940	Ccdc183	-	0	0	0	0
1330	chr2:25619842-25625017	ENSMUSG00000026939	Tmem141	-	0	0	0	0
1331	chr2:25625018-25640574	ENSMUSG00000026938	Fcna	-	0	0	2	0.128559
1332	chr2:25640575-25655537	ENSMUSG00000036449	Lcn8	+	0	0	1	0.0668315
1333	chr2:25655538-25667370	ENSMUSG00000026937	Lcn5	+	0	0	0	0
1334	chr2:25667371-25679755	ENSMUSG00000045684	Lcn6	+	0	0	5	0.403714
1335	chr2:25679756-25691384	ENSMUSG00000047356	Lcn10	+	0	0	0	0
1336	chr2:25691385-25703390	ENSMUSG00000062061	Obp2a	+	1	0.0832917	1	0.0832917
1337	chr2:25703391-25721873	ENSMUSG00000049086	Bmyc	+	4	0.216415	0	0
1338	chr2:25721874-25751288	ENSMUSG00000079539	Obp2b	+	1	0.0339963	0	0
1339	chr2:25751289-25771292	ENSMUSG00000026936	Lcn3	+	10	0.4999	7	0.34993
1340	chr2:25771293-25796432	ENSMUSG00000069080	Lcn11	+	52	2.06842	10	0.397772
1341	chr2:25796433-25819500	ENSMUSG00000036401	Glt6d1	-	10	0.433501	5	0.21675
1342	chr2:25819501-25835200	ENSMUSG00000023210	Lcn9	+	12	0.764331	9	0.573248
1343	chr2:25835201-25862560	ENSMUSG00000059625	Sohlh1	-	10	0.365497	25	0.913743
1344	chr2:25862561-25930577	ENSMUSG00000058740	Kcnt1	+	46	0.676302	12	0.176426
1345	chr2:25930578-26002514	ENSMUSG00000026933	Camsap1	-	4	0.0556042	2	0.0278021
1346	chr2:26002515-26056961	ENSMUSG00000036352	Ubac1	-	0	0	1	0.0183665
1347	chr2:26056962-26149375	ENSMUSG00000026932	Nacc2	-	0	0	0	0
1348	chr2:26149376-26222049	ENSMUSG00000026934	Lhx3	-	8	0.110081	1	0.0137601
1349	chr2:26222050-26266040	ENSMUSG00000036327	Qsox2	-	14	0.318247	2	0.0454638
1350	chr2:26266041-26307164	ENSMUSG00000048038	Ccdc187	-	1	0.0243167	2	0.0486334
1351	chr2:26307165-26335941	ENSMUSG00000026930	Gpsm1	+	1	0.03475	1	0.03475
1352	chr2:26335942-26355928	ENSMUSG00000075467	Dnlz	-	1	0.0500325	0	0
1353	chr2:26355929-26370199	ENSMUSG00000026928	Card9	-	0	0	0	0
1354	chr2:26370200-26384984	ENSMUSG00000036281	Snapc4	-	0	0	1	0.0676361
1355	chr2:26384985-26389327	ENSMUSG00000026927	Entr1	-	0	0	0	0
1356	chr2:26389328-26399269	ENSMUSG00000026926	Pmpca	+	4	0.402334	0	0
1357	chr2:26399270-26427207	ENSMUSG00000026925	Inpp5e	-	3	0.107381	5	0.178968
1358	chr2:26427208-26474518	ENSMUSG00000026924	Sec16a	-	0	0	1	0.0211367
1359	chr2:26474519-26542438	ENSMUSG00000026923	Notch1	-	1	0.0147232	1	0.0147232
1360	chr2:26542439-26592693	ENSMUSG00000026921	Egfl7	+	3	0.0596956	4	0.0795941
1361	chr2:26592694-26616394	ENSMUSG00000026922	Agpat2	-	3	0.126577	4	0.168769
1362	chr2:26616395-26649869	ENSMUSG00000036186	Dipk1b	+	4	0.119492	6	0.179238
1363	chr2:26649870-26768130	ENSMUSG00000026919	Lcn4	-	8	0.067647	3	0.0253676
1364	chr2:26768131-26883928	ENSMUSG00000015787	Abo	-	2	0.0172715	2	0.0172715
1365	chr2:26883929-26906723	ENSMUSG00000036160	Surf6	-	5	0.219346	2	0.0877385
1366	chr2:26906724-26910666	ENSMUSG00000015776	Med22	-	1	0.253614	0	0
1367	chr2:26910667-26913565	ENSMUSG00000062647	Rpl7a	+	5	1.72473	4	1.37979
1368	chr2:26913566-26916448	ENSMUSG00000014873	Surf2	+	0	0	1	0.346861
1369	chr2:26916449-26925228	ENSMUSG00000015790	Surf1	-	3	0.341686	4	0.455581
1370	chr2:26925229-26933998	ENSMUSG00000014867	Surf4	-	3	0.342075	5	0.570125
1371	chr2:26933999-26949227	ENSMUSG00000049897	Stkld1	+	1	0.0656642	4	0.262657
1372	chr2:26949228-26968939	ENSMUSG00000052406	Rexo4	-	0	0	0	0
1373	chr2:26968940-26991709	ENSMUSG00000014852	Adamts13	+	1	0.0439174	2	0.0878349
1374	chr2:26991710-27018961	ENSMUSG00000015488	Cacfd1	+	8	0.293556	10	0.366946
1375	chr2:27018962-27050088	ENSMUSG00000036067	Slc2a6	-	134	4.30494	50	1.60632
1376	chr2:27050089-27075778	ENSMUSG00000009214	Mymk	-	135	5.25496	65	2.53017
1377	chr2:27075779-27110934	ENSMUSG00000036040	Adamtsl2	+	188	5.34759	75	2.13335
1378	chr2:27110935-27153861	ENSMUSG00000009216	Fam163b	-	965	22.48	185	4.30964
1379	chr2:27153862-27206249	ENSMUSG00000000889	Dbh	+	593	11.3194	170	3.24502
1380	chr2:27206250-27337149	ENSMUSG00000009614	Sardh	-	63	0.481283	29	0.221543
1381	chr2:27337150-27434678	ENSMUSG00000009621	Vav2	-	86	0.881789	40	0.410134
1382	chr2:27434679-27458998	ENSMUSG00000109946	Brd3os	+	253	10.403	94	3.86513
1383	chr2:27458999-27495414	ENSMUSG00000026918	Brd3	-	595	16.339	144	3.95431
1384	chr2:27495415-27596178	ENSMUSG00000026917	Wdr5	+	399	3.95975	105	1.04204
1385	chr2:27596179-27781812	ENSMUSG00000015846	Rxra	+	937	5.04757	184	0.991198
1386	chr2:27781813-27985654	ENSMUSG00000026837	Col5a1	+	231	1.13323	80	0.392461
1387	chr2:27985655-28145271	ENSMUSG00000026835	Fcnb	-	56	0.35084	14	0.08771
1388	chr2:28145272-28326799	ENSMUSG00000026833	Olfm1	+	40	0.220352	39	0.214843
1389	chr2:28326800-28457136	ENSMUSG00000035829	Ppp1r26	+	420	3.22242	110	0.843966
1390	chr2:28457137-28467198	ENSMUSG00000026831	1700007K13Rik	-	99	9.839	20	1.98768
1391	chr2:28467199-28482478	ENSMUSG00000035772	Mrps2	+	66	4.31937	17	1.11257
1392	chr2:28482479-28501492	ENSMUSG00000026829	Gbgt1	+	102	5.36447	45	2.36668
1393	chr2:28501493-28519818	ENSMUSG00000063611	Gm10134	+	16	0.873077	17	0.927644
1394	chr2:28519819-28548451	ENSMUSG00000026821	Ralgds	+	4	0.139699	5	0.174624
1395	chr2:28548452-28573275	ENSMUSG00000026818	Cel	-	389	15.6703	101	4.06864
1396	chr2:28573276-28602585	ENSMUSG00000026816	Gtf3c5	-	831	28.3521	164	5.59536
1397	chr2:28602586-28631611	ENSMUSG00000026815	Gfi1b	-	331	11.4036	121	4.16868
1398	chr2:28631612-28670461	ENSMUSG00000026812	Tsc1	+	2034	52.3552	341	8.77735
1399	chr2:28670462-28699923	ENSMUSG00000026809	Spaca9	-	175	5.93985	41	1.39162
1400	chr2:28699924-28770224	ENSMUSG00000026807	Ak8	+	134	1.90609	35	0.497859
1401	chr2:28770225-28840372	ENSMUSG00000035666	Gtf3c4	-	395	5.63095	104	1.48258
1402	chr2:28840373-28878435	ENSMUSG00000026806	Ddx31	+	562	14.765	165	4.33492
1403	chr2:28878436-28985738	ENSMUSG00000026805	Barhl1	-	4710	43.8944	1011	9.42192
1404	chr2:28985739-29057663	ENSMUSG00000079502	Cfap77	-	2249	31.2687	421	5.85332
1405	chr2:29057664-29092626	ENSMUSG00000026803	Ttf1	+	754	21.5657	195	5.57732
1406	chr2:29092627-29186515	ENSMUSG00000043535	Setx	+	1294	13.7822	222	2.36449
1407	chr2:29186516-29297429	ENSMUSG00000035513	Ntng2	-	145	1.30732	3	0.027048
1408	chr2:29297430-29483269	ENSMUSG00000026799	Med27	+	567	3.05101	37	0.199096
1409	chr2:29483270-29685702	ENSMUSG00000039844	Rapgef1	+	706	3.48757	87	0.429772
1410	chr2:29685703-29756606	ENSMUSG00000079497	Gm13420	-	546	7.70055	66	0.930836
1411	chr2:29756607-29774893	ENSMUSG00000075425	Gm13547	+	646	35.3256	118	6.45267
1412	chr2:29774894-29788380	ENSMUSG00000026798	Coq4	+	430	31.8826	115	8.52673
1413	chr2:29788381-29795567	ENSMUSG00000039826	Trub2	-	45	6.26131	30	4.1742
1414	chr2:29795568-29814987	ENSMUSG00000059316	Slc27a4	+	490	25.2317	125	6.43666
1415	chr2:29814988-29848417	ENSMUSG00000069020	Urm1	+	274	8.19623	64	1.91445
1416	chr2:29848418-29879655	ENSMUSG00000039787	Cercam	+	62	1.98476	17	0.544209
1417	chr2:29879656-29912621	ENSMUSG00000026790	Odf2	+	380	11.527	87	2.63908
1418	chr2:29912622-29956902	ENSMUSG00000019715	Gle1	+	178	4.01978	94	2.12281
1419	chr2:29956903-30013630	ENSMUSG00000057738	Sptan1	+	692	12.1986	116	2.04485
1420	chr2:30013631-30055366	ENSMUSG00000039715	Wdr34	-	556	13.3218	145	3.47422
1421	chr2:30055367-30070218	ENSMUSG00000054766	Set	+	36	2.42392	11	0.740641
1422	chr2:30070219-30086109	ENSMUSG00000026785	Pkn3	+	4	0.251715	11	0.692216
1423	chr2:30086110-30109044	ENSMUSG00000015335	Zdhhc12	-	590	25.7249	117	5.10137
1424	chr2:30109045-30129099	ENSMUSG00000039686	Zer1	-	1912	95.3378	441	21.9895
1425	chr2:30129100-30152619	ENSMUSG00000039678	Tbc1d13	+	2194	93.2823	454	19.3027
1426	chr2:30152620-30174971	ENSMUSG00000015337	Endog	+	372	16.6428	67	2.99749
1427	chr2:30174972-30188404	ENSMUSG00000039660	Spout1	-	1612	120.003	338	25.1619
1428	chr2:30188405-30218040	ENSMUSG00000039648	Kyat1	-	455	15.3529	51	1.72088
1429	chr2:30218041-30239144	ENSMUSG00000007476	Lrrc8a	+	4	0.189538	1	0.0473844
1430	chr2:30239145-30253547	ENSMUSG00000099041	Gm28035	+	2	0.13886	2	0.13886
1431	chr2:30253548-30273785	ENSMUSG00000079484	Phyhd1	+	7	0.345884	1	0.049412
1432	chr2:30273786-30283688	ENSMUSG00000098794	Gm28038	+	15	1.51469	14	1.41371
1433	chr2:30283689-30286365	ENSMUSG00000075419	Dolk	-	156	58.2742	12	4.48263
1434	chr2:30286366-30322864	ENSMUSG00000052533	Nup188	+	56	1.53429	1	0.027398
1435	chr2:30322865-30361813	ENSMUSG00000026860	Sh3glb2	-	46	1.18103	3	0.0770238
1436	chr2:30361814-30378274	ENSMUSG00000026858	Miga2	+	3	0.182249	1	0.0607497
1437	chr2:30378275-30404012	ENSMUSG00000026856	Dolpp1	+	1	0.0388531	2	0.0777061
1438	chr2:30404013-30415904	ENSMUSG00000026853	Crat	-	0	0	0	0
1439	chr2:30415905-30445128	ENSMUSG00000039515	Ptpa	+	4	0.136874	3	0.102655
1440	chr2:30445129-30534629	ENSMUSG00000089762	Ier5l	-	1	0.0111731	4	0.0446922
1441	chr2:30534630-30698373	ENSMUSG00000047363	Cstad	+	4	0.0244284	3	0.0183213
1442	chr2:30698374-30804766	ENSMUSG00000044320	1700001O22Rik	-	255	2.39677	42	0.394763
1443	chr2:30804767-30819079	ENSMUSG00000026857	Ntmt1	+	0	0	2	0.139733
1444	chr2:30819080-30837695	ENSMUSG00000039483	Asb6	-	13	0.698324	2	0.107434
1445	chr2:30837696-30874177	ENSMUSG00000039476	Prrx2	+	0	0	2	0.0548216
1446	chr2:30874178-30928127	ENSMUSG00000050737	Ptges	-	1	0.0185357	5	0.0926784
1447	chr2:30928128-30960445	ENSMUSG00000026848	Tor1b	+	1	0.0309425	0	0
1448	chr2:30960446-30974936	ENSMUSG00000026849	Tor1a	-	2	0.138017	0	0
1449	chr2:30974937-30982109	ENSMUSG00000026851	BC005624	-	0	0	1	0.139412
1450	chr2:30982110-31062143	ENSMUSG00000026854	Usp20	+	8	0.0999575	1	0.0124947
1451	chr2:31062144-31147161	ENSMUSG00000075415	Fnbp1	-	1	0.0117622	4	0.0470489
1452	chr2:31147162-31199069	ENSMUSG00000000194	Gpr107	+	0	0	0	0
1453	chr2:31199070-31280118	ENSMUSG00000062661	Ncs1	+	0	0	0	0
1454	chr2:31280119-31392310	ENSMUSG00000055632	Hmcn2	+	2	0.0178266	0	0
1455	chr2:31392311-31521511	ENSMUSG00000076441	Ass1	+	0	0	3	0.0232196
1456	chr2:31521512-31606426	ENSMUSG00000026843	Fubp3	+	4	0.0471059	4	0.0471059
1457	chr2:31606427-31655375	ENSMUSG00000079466	Prdm12	+	3	0.0612883	3	0.0612883
1458	chr2:31655376-31679632	ENSMUSG00000039356	Exosc2	+	8	0.329802	4	0.164901
1459	chr2:31679633-31749565	ENSMUSG00000026842	Abl1	+	7	0.100096	5	0.071497
1460	chr2:31749566-31828292	ENSMUSG00000043102	Qrfp	-	0	0	1	0.0127021
1461	chr2:31828293-31866674	ENSMUSG00000026841	Fibcd1	-	3	0.0781616	3	0.0781616
1462	chr2:31866675-31918741	ENSMUSG00000026840	Lamc3	+	0	0	5	0.0960301
1463	chr2:31918742-31962287	ENSMUSG00000001864	Aif1l	+	1	0.0229642	0	0
1464	chr2:31962288-32029109	ENSMUSG00000001855	Nup214	+	2	0.0299303	4	0.0598605
1465	chr2:32029110-32089655	ENSMUSG00000050592	Fam78a	-	2	0.0330327	2	0.0330327
1466	chr2:32089656-32123337	ENSMUSG00000051373	Plpp7	+	2	0.0593789	1	0.0296894
1467	chr2:32123338-32193868	ENSMUSG00000039262	Prrc2b	+	0	0	0	0
1468	chr2:32193869-32248374	ENSMUSG00000039254	Pomt1	+	0	0	0	0
1469	chr2:32248375-32274113	ENSMUSG00000002550	Uck1	-	1	0.0388515	1	0.0388515
1470	chr2:32274114-32288190	ENSMUSG00000044627	Swi5	-	1	0.0710379	1	0.0710379
1471	chr2:32288191-32320319	ENSMUSG00000002546	Golga2	+	0	0	2	0.0622491
1472	chr2:32320320-32352805	ENSMUSG00000039205	Ciz1	+	1	0.0307825	1	0.0307825
1473	chr2:32352806-32367610	ENSMUSG00000026825	Dnm1	-	0	0	1	0.0675447
1474	chr2:32367611-32384867	ENSMUSG00000039195	1110008P14Rik	-	0	0	0	0
1475	chr2:32384868-32391846	ENSMUSG00000026822	Lcn2	-	1	0.143287	0	0
1476	chr2:32391847-32423176	ENSMUSG00000026820	Ptges2	+	5	0.159591	4	0.127673
1477	chr2:32423177-32450939	ENSMUSG00000039164	Naif1	+	1	0.0360192	2	0.0720383
1478	chr2:32450940-32493390	ENSMUSG00000026819	Slc25a25	-	1	0.0235566	0	0
1479	chr2:32493391-32553108	ENSMUSG00000039157	Fam102a	+	2	0.0334907	0	0
1480	chr2:32553109-32573270	ENSMUSG00000026810	Dpm2	+	6	0.29759	5	0.247991
1481	chr2:32573271-32575700	ENSMUSG00000075405	9430097D07Rik	-	2	0.823045	1	0.411523
1482	chr2:32575701-32581406	ENSMUSG00000046854	Pip5kl1	+	8	1.40203	2	0.350508
1483	chr2:32581407-32597060	ENSMUSG00000079442	St6galnac4	+	0	0	0	0
1484	chr2:32597061-32618264	ENSMUSG00000026811	St6galnac6	+	0	0	0	0
1485	chr2:32618265-32638049	ENSMUSG00000026817	Ak1	+	0	0	1	0.0505433
1486	chr2:32638050-32670389	ENSMUSG00000026814	Eng	+	0	0	0	0
1487	chr2:32670390-32703484	ENSMUSG00000009566	Fpgs	-	0	0	0	0
1488	chr2:32703485-32716919	ENSMUSG00000009555	Cdk9	-	0	0	0	0
1489	chr2:32716920-32731035	ENSMUSG00000059013	Sh2d3c	+	0	0	1	0.0708416
1490	chr2:32731036-32749124	ENSMUSG00000009551	6330409D20Rik	-	4	0.221129	2	0.110564
1491	chr2:32749125-32766408	ENSMUSG00000009563	Tor2a	+	3	0.173571	2	0.115714
1492	chr2:32766409-32775684	ENSMUSG00000039021	Ttc16	-	1	0.107805	7	0.754636
1493	chr2:32775685-32780106	ENSMUSG00000053746	Ptrh1	+	1	0.226142	2	0.452284
1494	chr2:32780107-32815814	ENSMUSG00000038987	Cfap157	-	1	0.0280049	1	0.0280049
1495	chr2:32815815-32861657	ENSMUSG00000026797	Stxbp1	-	2	0.0436272	0	0
1496	chr2:32861658-32918836	ENSMUSG00000026796	Fam129b	+	1	0.0174889	0	0
1497	chr2:32918837-32961586	ENSMUSG00000038900	Rpl12	+	0	0	1	0.0233918
1498	chr2:32961587-32971847	ENSMUSG00000026792	Lrsam1	-	6	0.584738	1	0.0974564
1499	chr2:32971848-33034667	ENSMUSG00000026791	Slc2a8	-	3	0.0477555	4	0.063674
1500	chr2:33034668-33151660	ENSMUSG00000038860	Garnl3	-	1	0.00854752	0	0
1501	chr2:33151661-33293773	ENSMUSG00000004105	Angptl2	+	2	0.0140733	1	0.00703665
1502	chr2:33293774-33401400	ENSMUSG00000038831	Ralgps1	-	1	0.00929135	0	0
1503	chr2:33401401-33446838	ENSMUSG00000068966	Zbtb34	-	3	0.066024	0	0
1504	chr2:33446839-33551431	ENSMUSG00000026788	Zbtb43	-	0	0	2	0.0191217
1505	chr2:33551432-33764228	ENSMUSG00000038765	Lmx1b	-	10	0.0469931	8	0.0375945
1506	chr2:33764229-34129994	ENSMUSG00000038740	Mvb12b	-	4	0.010936	6	0.0164039
1507	chr2:34129995-34389613	ENSMUSG00000038718	Pbx3	-	27	0.103999	31	0.119406
1508	chr2:34389614-34581207	ENSMUSG00000038696	Mapkap1	+	974	5.08367	380	1.98336
1509	chr2:34581208-34763600	ENSMUSG00000026867	Gapvd1	-	32	0.175445	32	0.175445
1510	chr2:34763601-34785940	ENSMUSG00000026864	Hspa5	+	39	1.74575	35	1.5667
1511	chr2:34785941-34812992	ENSMUSG00000070953	Rabepk	-	31	1.14594	14	0.517522
1512	chr2:34812993-34829539	ENSMUSG00000035949	Fbxw2	-	3	0.181302	5	0.30217
1513	chr2:34829540-34851984	ENSMUSG00000107167	Gm34653	+	1116	49.7215	174	7.75228
1514	chr2:34851985-34872678	ENSMUSG00000026869	Psmd5	-	1812	87.5616	290	14.0137
1515	chr2:34872679-34894185	ENSMUSG00000026870	Cutal	+	988	45.9385	232	10.7872
1516	chr2:34894186-34936069	ENSMUSG00000026873	Phf19	-	1	0.0238755	10	0.238755
1517	chr2:34936070-35009800	ENSMUSG00000026875	Traf1	-	5	0.0678141	13	0.176317
1518	chr2:35009801-35081061	ENSMUSG00000026874	Hc	-	2	0.0280658	11	0.154362
1519	chr2:35081062-35105151	ENSMUSG00000035875	AI182371	-	3	0.124533	1	0.041511
1520	chr2:35105152-35155369	ENSMUSG00000057110	Cntrl	+	266	5.29691	94	1.87184
1521	chr2:35155370-35241749	ENSMUSG00000026878	Rab14	-	866	10.0255	239	2.76684
1522	chr2:35241750-35309677	ENSMUSG00000026879	Gsn	+	584	8.59734	186	2.73819
1523	chr2:35309678-35352352	ENSMUSG00000026880	Stom	-	121	2.83538	42	0.984183
1524	chr2:35352353-35382451	ENSMUSG00000026882	4930568D16Rik	-	641	21.2964	154	5.11645
1525	chr2:35382452-35429311	ENSMUSG00000079421	4930402F06Rik	-	852	18.1818	187	3.99061
1526	chr2:35429312-35541742	ENSMUSG00000035778	Ggta1	-	30	0.26683	40	0.355774
1527	chr2:35541743-35800830	ENSMUSG00000026883	Dab2ip	+	1221	4.71268	261	1.00738
1528	chr2:35800831-36014514	ENSMUSG00000026885	Ttll11	-	17	0.0795567	17	0.0795567
1529	chr2:36014515-36049431	ENSMUSG00000026895	Ndufa8	-	23	0.658705	27	0.773262
1530	chr2:36049432-36077364	ENSMUSG00000026894	Morn5	+	4	0.1432	2	0.0715999
1531	chr2:36077365-36120829	ENSMUSG00000026890	Lhx6	-	40	0.920281	20	0.46014
1532	chr2:36120830-36136580	ENSMUSG00000026887	Mrrf	+	31	1.96813	21	1.33325
1533	chr2:36136581-36183599	ENSMUSG00000026889	Rbm18	-	45	0.95706	26	0.552968
1534	chr2:36183600-36301972	ENSMUSG00000047250	Ptgs1	+	22	0.185853	24	0.202749
1535	chr2:36301973-36396232	ENSMUSG00000068950	Olfr338	+	2	0.0212179	1	0.010609
1536	chr2:36396233-36435766	ENSMUSG00000094464	Olfr339	+	1	0.0252947	0	0
1537	chr2:36435767-36467527	ENSMUSG00000094266	Olfr340	+	0	0	1	0.0314852
1538	chr2:36467528-36503732	ENSMUSG00000075387	Olfr341	-	9	0.248584	3	0.0828615
1539	chr2:36503733-36545829	ENSMUSG00000111869	Olfr342	+	4	0.0950186	1	0.0237547
1540	chr2:36545830-36603351	ENSMUSG00000096822	Olfr344	+	22	0.382462	5	0.0869233
1541	chr2:36603352-36662914	ENSMUSG00000059251	Olfr345	+	8	0.134312	3	0.0503668
1542	chr2:36662915-36708844	ENSMUSG00000094764	Olfr346	+	0	0	0	0
1543	chr2:36708845-36758088	ENSMUSG00000111863	Olfr347	+	2	0.0406141	1	0.020307
1544	chr2:36758089-36787406	ENSMUSG00000049315	Olfr348	+	0	0	2	0.0682175
1545	chr2:36787407-36803784	ENSMUSG00000111021	Olfr50	+	0	0	0	0
1546	chr2:36803785-36831670	ENSMUSG00000075384	Olfr3	-	3	0.107581	2	0.0717206
1547	chr2:36831671-36854484	ENSMUSG00000050015	Olfr350	+	0	0	3	0.131498
1548	chr2:36854485-36865559	ENSMUSG00000075383	Olfr351	-	2	0.180587	1	0.0902935
1549	chr2:36865560-36880697	ENSMUSG00000053146	Olfr352	+	0	0	0	0
1550	chr2:36880698-36899307	ENSMUSG00000075382	Olfr353	-	1	0.0537346	1	0.0537346
1551	chr2:36899308-36917288	ENSMUSG00000055088	Olfr354	+	0	0	2	0.111229
1552	chr2:36917289-36933008	ENSMUSG00000075380	Olfr355	-	0	0	0	0
1553	chr2:36933009-36965473	ENSMUSG00000070943	Olfr356	+	2	0.0616048	3	0.0924072
1554	chr2:36965474-37001580	ENSMUSG00000055838	Olfr357	+	1	0.0276955	0	0
1555	chr2:37001581-37037540	ENSMUSG00000075379	Olfr358	-	1	0.0278087	2	0.0556174
1556	chr2:37037541-37077517	ENSMUSG00000083361	Olfr360	+	0	0	1	0.0250144
1557	chr2:37077518-37103536	ENSMUSG00000075378	Olfr361	-	0	0	0	0
1558	chr2:37103537-37128554	ENSMUSG00000075377	Olfr362	-	1	0.0399712	1	0.0399712
1559	chr2:37128555-37164800	ENSMUSG00000078198	Olfr364-ps1	+	1	0.0275893	1	0.0275893
1560	chr2:37164801-37200923	ENSMUSG00000059429	Olfr365	+	0	0	0	0
1561	chr2:37200924-37269044	ENSMUSG00000068947	Olfr366	+	3	0.0440393	1	0.0146798
1562	chr2:37269045-37342883	ENSMUSG00000049018	Olfr368	+	26	0.352117	7	0.0948009
1563	chr2:37342884-37387036	ENSMUSG00000009030	Pdcl	-	23	0.520916	3	0.0679456
1564	chr2:37387037-37428970	ENSMUSG00000075376	Rc3h2	-	12	0.286164	3	0.071541
1565	chr2:37428971-37443145	ENSMUSG00000050714	Zbtb26	-	4	0.282187	4	0.282187
1566	chr2:37443146-37443227	ENSMUSG00000066798	Zbtb6	-	3	36.5854	1	12.1951
1567	chr2:37443228-37479955	ENSMUSG00000035437	Rabgap1	+	0	0	2	0.0544544
1568	chr2:37479956-37581955	ENSMUSG00000053164	Gpr21	+	3	0.0294118	1	0.00980392
1569	chr2:37581956-37711766	ENSMUSG00000026915	Strbp	-	0	0	0	0
1570	chr2:37711767-38031811	ENSMUSG00000035403	Crb2	+	0	0	0	0
1571	chr2:38031812-38319066	ENSMUSG00000035392	Dennd1a	-	0	0	1	0.00348123
1572	chr2:38319067-38431200	ENSMUSG00000000247	Lhx2	+	2	0.0178358	0	0
1573	chr2:38431201-38577864	ENSMUSG00000026749	Nek6	+	0	0	0	0
1574	chr2:38577865-38678160	ENSMUSG00000026750	Psmb7	-	1	0.00997049	2	0.019941
1575	chr2:38678161-38819960	ENSMUSG00000026751	Nr5a1	-	0	0	2	0.0141044
1576	chr2:38819961-38929832	ENSMUSG00000063972	Nr6a1	-	1	0.0091015	4	0.036406
1577	chr2:38929833-38965148	ENSMUSG00000046618	Olfml2a	+	2	0.0566316	3	0.0849473
1578	chr2:38965149-39001971	ENSMUSG00000035295	Wdr38	+	3	0.0814708	1	0.0271569
1579	chr2:39001972-39006849	ENSMUSG00000062997	Rpl35	-	3	0.615006	1	0.205002
1580	chr2:39006850-39036808	ENSMUSG00000026755	Arpc5l	+	7	0.233653	7	0.233653
1581	chr2:39036809-39128137	ENSMUSG00000026754	Golga1	-	0	0	2	0.0218988
1582	chr2:39128138-39208592	ENSMUSG00000035236	Scai	-	0	0	0	0
1583	chr2:39208593-40226450	ENSMUSG00000026753	Ppp6c	-	1	0.000982455	1	0.000982455
1584	chr2:41653624-43104476	ENSMUSG00000049252	Lrp1b	-	0	0	0	0
1585	chr2:43104477-43652099	ENSMUSG00000026866	Kynu	+	0	0	0	0
1586	chr2:43652100-44305245	ENSMUSG00000049744	Arhgap15	+	0	0	0	0
1587	chr2:44305246-44989508	ENSMUSG00000036890	Gtdc1	-	6	0.00876856	0	0
1588	chr2:44989509-46117394	ENSMUSG00000026872	Zeb2	-	0	0	0	0
1589	chr2:47814109-48881692	ENSMUSG00000052155	Acvr2a	+	0	0	0	0
1590	chr2:48881693-49097622	ENSMUSG00000026761	Orc4	-	0	0	1	0.00463113
1591	chr2:49097623-49348727	ENSMUSG00000036792	Mbd5	+	0	0	0	0
1592	chr2:49348728-49535391	ENSMUSG00000069495	Epc2	+	0	0	0	0
1593	chr2:49535392-49703492	ENSMUSG00000026764	Kif5c	+	0	0	0	0
1594	chr2:49703493-49927075	ENSMUSG00000026765	Lypd6b	+	0	0	1	0.00447261
1595	chr2:49927076-50181590	ENSMUSG00000050447	Lypd6	+	0	0	1	0.00392904
1596	chr2:50181591-50722913	ENSMUSG00000026766	Mmadhc	-	0	0	0	0
1597	chr2:50722914-51388310	ENSMUSG00000017144	Rnd3	-	0	0	0	0
1598	chr2:51388311-51781336	ENSMUSG00000056115	Tas2r134	+	0	0	0	0
1599	chr2:51781337-51954193	ENSMUSG00000036249	Rbm43	-	0	0	0	0
1600	chr2:51954194-52005616	ENSMUSG00000026946	Nmi	-	0	0	0	0
1601	chr2:52005617-52055420	ENSMUSG00000053475	Tnfaip6	+	0	0	0	0
1602	chr2:52055421-52205814	ENSMUSG00000036202	Rif1	+	0	0	0	0
1603	chr2:52205815-52381849	ENSMUSG00000026950	Neb	-	2	0.0113614	0	0
1604	chr2:52381850-52550865	ENSMUSG00000036093	Arl5a	-	5	0.029583	0	0
1605	chr2:52550866-52709515	ENSMUSG00000017412	Cacnb4	-	0	0	0	0
1606	chr2:52709516-52800033	ENSMUSG00000055371	Stam2	-	0	0	0	0
1607	chr2:52800034-53024546	ENSMUSG00000036053	Fmnl2	+	0	0	0	0
1608	chr2:53024547-53191656	ENSMUSG00000061136	Prpf40a	-	0	0	0	0
1609	chr2:53191657-53638819	ENSMUSG00000026960	Arl6ip6	+	0	0	0	0
1610	chr2:53638820-54260969	ENSMUSG00000075334	Rprm	-	0	0	0	0
1611	chr2:54260970-54936178	ENSMUSG00000060988	Galnt13	+	0	0	1	0.00148102
1612	chr2:54936179-56275503	ENSMUSG00000026824	Kcnj3	+	0	0	1	0.000746645
1613	chr2:56275504-57176357	ENSMUSG00000026826	Nr4a2	-	1	0.00111006	1	0.00111006
1614	chr2:57176358-57617780	ENSMUSG00000026827	Gpd2	+	0	0	1	0.0022654
1615	chr2:57617781-58025373	ENSMUSG00000026828	Galnt5	+	0	0	0	0
1616	chr2:58025374-58106679	ENSMUSG00000026830	Ermn	-	3	0.0368976	2	0.0245984
1617	chr2:58106680-58259194	ENSMUSG00000026832	Cytip	-	10	0.0655673	0	0
1618	chr2:58259195-58462360	ENSMUSG00000026834	Acvr1c	-	0	0	0	0
1619	chr2:58462361-58660883	ENSMUSG00000026836	Acvr1	-	2	0.0100744	1	0.0050372
1620	chr2:58660884-58807187	ENSMUSG00000026839	Upp2	+	4	0.0273403	2	0.0136702
1621	chr2:58807188-59010058	ENSMUSG00000079353	Gm11099	+	4	0.019717	1	0.00492924
1622	chr2:59010059-59160766	ENSMUSG00000036641	Ccdc148	-	0	0	0	0
1623	chr2:59160767-59322751	ENSMUSG00000026991	Pkp4	+	1	0.00617341	2	0.0123468
1624	chr2:59322752-59548348	ENSMUSG00000026989	Dapl1	+	6	0.0265961	0	0
1625	chr2:59548349-59747313	ENSMUSG00000035168	Tanc1	+	0	0	2	0.010052
1626	chr2:59747314-60004140	ENSMUSG00000026988	Wdsub1	-	0	0	2	0.00778734
1627	chr2:60004141-60167791	ENSMUSG00000026987	Baz2b	-	1	0.00611056	2	0.0122211
1628	chr2:60167792-60247187	ENSMUSG00000026977	March7	+	0	0	0	0
1629	chr2:60247188-60333859	ENSMUSG00000060703	Cd302	-	2	0.0230755	0	0
1630	chr2:60333860-60468269	ENSMUSG00000026980	Ly75	-	1	0.00743992	2	0.0148798
1631	chr2:60468270-60613509	ENSMUSG00000054580	Pla2r1	-	1	0.00688516	0	0
1632	chr2:60613510-60777574	ENSMUSG00000026971	Itgb6	-	1	0.00609515	0	0
1633	chr2:60777575-61230011	ENSMUSG00000026970	Rbms1	-	4	0.00884101	1	0.00221025
1634	chr2:61230012-61645139	ENSMUSG00000064289	Tank	+	0	0	0	0
1635	chr2:61645140-61758073	ENSMUSG00000026914	Psmd14	+	4	0.0354189	1	0.00885473
1636	chr2:61758074-61925548	ENSMUSG00000035033	Tbr1	+	1	0.00597104	0	0
1637	chr2:61925549-62229437	ENSMUSG00000026904	Slc4a10	+	1	0.00329068	0	0
1638	chr2:62229438-62447940	ENSMUSG00000035000	Dpp4	-	1	0.0045766	1	0.0045766
1639	chr2:62447941-62528862	ENSMUSG00000000394	Gcg	-	2	0.0247152	0	0
1640	chr2:62528863-62610142	ENSMUSG00000000392	Fap	-	1	0.0123031	0	0
1641	chr2:62610143-62655247	ENSMUSG00000026896	Ifih1	-	5	0.110852	2	0.044341
1642	chr2:62655248-62924281	ENSMUSG00000026893	Gca	+	37	0.137529	0	0
1643	chr2:62924282-63641144	ENSMUSG00000059742	Kcnh7	-	0	0	0	0
1644	chr2:63641145-64560396	ENSMUSG00000075324	Fign	-	0	0	0	0
1645	chr2:64560397-65130703	ENSMUSG00000026888	Grb14	-	1	0.00175344	0	0
1646	chr2:65130704-65301325	ENSMUSG00000034903	Cobll1	-	0	0	0	0
1647	chr2:65301326-65465826	ENSMUSG00000061171	Slc38a11	-	0	0	0	0
1648	chr2:65465827-65594198	ENSMUSG00000057182	Scn3a	-	2	0.0155797	0	0
1649	chr2:65594199-65733268	ENSMUSG00000075318	Scn2a	+	0	0	0	0
1650	chr2:65733269-65985380	ENSMUSG00000044647	Csrnp3	+	0	0	0	0
1651	chr2:65985381-66190805	ENSMUSG00000026994	Galnt3	-	0	0	0	0
1652	chr2:66190806-66333340	ENSMUSG00000034848	Ttc21b	-	0	0	0	0
1653	chr2:66333341-66522507	ENSMUSG00000064329	Scn1a	-	0	0	0	0
1654	chr2:66522508-66709932	ENSMUSG00000075316	Scn9a	-	0	0	0	0
1655	chr2:66709933-67099319	ENSMUSG00000034810	Scn7a	-	1	0.00256814	0	0
1656	chr2:67099320-67423270	ENSMUSG00000096240	Gm21830	+	0	0	0	0
1657	chr2:67423271-67439591	ENSMUSG00000097112	Gm26727	-	0	0	0	0
1658	chr2:67439592-67781857	ENSMUSG00000027022	Xirp2	+	0	0	0	0
1659	chr2:67781858-68294990	ENSMUSG00000034780	B3galt1	+	0	0	0	0
1660	chr2:68294991-68527340	ENSMUSG00000027030	Stk39	-	0	0	0	0
1661	chr2:68527341-68620148	ENSMUSG00000053896	4933409G03Rik	+	0	0	0	0
1662	chr2:68620149-68759734	ENSMUSG00000079324	4932414N04Rik	+	9	0.0644764	0	0
1663	chr2:68759735-68998692	ENSMUSG00000027035	Cers6	+	0	0	0	0
1664	chr2:68998693-69170967	ENSMUSG00000034738	Nostrin	+	0	0	0	0
1665	chr2:69170968-69213052	ENSMUSG00000005233	Spc25	-	0	0	1	0.0237614
1666	chr2:69213053-69281285	ENSMUSG00000005232	G6pc2	+	0	0	0	0
1667	chr2:69281286-69361522	ENSMUSG00000027048	Abcb11	-	0	0	0	0
1668	chr2:69361523-69483254	ENSMUSG00000027068	Dhrs9	+	0	0	0	0
1669	chr2:69483255-69616636	ENSMUSG00000027070	Lrp2	-	0	0	0	0
1670	chr2:69616637-69658663	ENSMUSG00000063145	Bbs5	+	2	0.0475885	0	0
1671	chr2:69658664-69691362	ENSMUSG00000075307	Klhl41	+	1	0.030582	0	0
1672	chr2:69691363-69717849	ENSMUSG00000027086	Fastkd1	-	0	0	0	0
1673	chr2:69717850-69756333	ENSMUSG00000042133	Ppig	+	0	0	0	0
1674	chr2:69756334-69790273	ENSMUSG00000070883	Ccdc173	-	0	0	0	0
1675	chr2:69790274-69806670	ENSMUSG00000027088	Phospho2	+	0	0	0	0
1676	chr2:69806671-69841965	ENSMUSG00000042155	Klhl23	+	0	0	0	0
1677	chr2:69841966-69873588	ENSMUSG00000068882	Ssb	+	1	0.0316226	0	0
1678	chr2:69873589-69891430	ENSMUSG00000051730	Mettl5	-	1	0.0560475	0	0
1679	chr2:69891431-69968185	ENSMUSG00000044308	Ubr3	+	0	0	0	0
1680	chr2:69968186-70257024	ENSMUSG00000042064	Myo3b	+	0	0	0	0
1681	chr2:70257025-70491870	ENSMUSG00000075304	Sp5	+	0	0	0	0
1682	chr2:70491871-70535430	ENSMUSG00000075302	Erich2	+	0	0	0	0
1683	chr2:70535431-70611808	ENSMUSG00000070880	Gad1	+	0	0	1	0.0130928
1684	chr2:70611809-70743651	ENSMUSG00000014959	Gorasp2	+	0	0	0	0
1685	chr2:70743652-70940655	ENSMUSG00000041997	Tlk1	-	0	0	0	0
1686	chr2:70940656-71055663	ENSMUSG00000041975	Mettl8	-	0	0	0	0
1687	chr2:71055664-71086833	ENSMUSG00000041966	Dcaf17	+	0	0	0	0
1688	chr2:71086834-71164831	ENSMUSG00000027015	Cybrd1	+	0	0	1	0.0128208
1689	chr2:71164832-71289744	ENSMUSG00000027012	Dync1i2	+	0	0	0	0
1690	chr2:71289745-71378504	ENSMUSG00000027010	Slc25a12	-	0	0	0	0
1691	chr2:71378505-71421267	ENSMUSG00000027018	Hat1	+	1	0.0233847	0	0
1692	chr2:71421268-71490694	ENSMUSG00000041921	Metap1d	+	0	0	0	0
1693	chr2:71490695-71537433	ENSMUSG00000041911	Dlx1	+	0	0	0	0
1694	chr2:71537434-71666846	ENSMUSG00000023391	Dlx2	-	0	0	0	0
1695	chr2:71666847-71830081	ENSMUSG00000027111	Itga6	+	0	0	0	0
1696	chr2:71830082-71927231	ENSMUSG00000006494	Pdk1	+	0	0	0	0
1697	chr2:71927232-72133438	ENSMUSG00000049044	Rapgef4	+	11	0.0533445	0	0
1698	chr2:72133439-72380897	ENSMUSG00000004085	Map3k20	+	0	0	0	0
1699	chr2:72380898-72728302	ENSMUSG00000055612	Cdca7	+	0	0	0	0
1700	chr2:72728303-72983580	ENSMUSG00000027109	Sp3	-	0	0	0	0
1701	chr2:72983581-73100581	ENSMUSG00000079286	Gm11084	-	3	0.0256408	2	0.0170939
1702	chr2:73100582-73243185	ENSMUSG00000027108	Ola1	-	0	0	2	0.0140249
1703	chr2:73243186-73292262	ENSMUSG00000068859	Sp9	+	0	0	0	0
1704	chr2:73292263-73312650	ENSMUSG00000008226	Scrn3	+	0	0	1	0.0490485
1705	chr2:73312651-73349636	ENSMUSG00000041777	Cir1	-	0	0	0	0
1706	chr2:73349637-73458152	ENSMUSG00000041762	Gpr155	-	0	0	1	0.00921523
1707	chr2:73458153-73555035	ENSMUSG00000075284	Wipf1	-	0	0	0	0
1708	chr2:73555036-73677841	ENSMUSG00000027107	Chrna1	-	0	0	0	0
1709	chr2:73677842-73833979	ENSMUSG00000056486	Chn1	-	0	0	0	0
1710	chr2:73833980-73901969	ENSMUSG00000027104	Atf2	-	0	0	0	0
1711	chr2:73901970-74245136	ENSMUSG00000018770	Atp5g3	-	0	0	0	0
1712	chr2:74245137-74619183	ENSMUSG00000009207	Lnpk	-	1	0.00267346	1	0.00267346
1713	chr2:74619184-74663864	ENSMUSG00000001815	Evx2	-	0	0	0	0
1714	chr2:74663865-74671661	ENSMUSG00000001819	Hoxd13	+	1	0.128254	0	0
1715	chr2:74671662-74678667	ENSMUSG00000001823	Hoxd12	+	0	0	1	0.142735
1716	chr2:74678668-74687123	ENSMUSG00000042499	Hoxd11	+	0	0	0	0
1717	chr2:74687124-74694825	ENSMUSG00000050368	Hoxd10	+	1	0.129836	2	0.259673
1718	chr2:74694826-74701315	ENSMUSG00000043342	Hoxd9	+	1	0.154083	0	0
1719	chr2:74701316-74708415	ENSMUSG00000027102	Hoxd8	+	0	0	0	0
1720	chr2:74708416-74716952	ENSMUSG00000079277	Hoxd3	+	0	0	0	0
1721	chr2:74716953-74724352	ENSMUSG00000101174	Hoxd4	+	0	0	0	0
1722	chr2:74724353-74744853	ENSMUSG00000100642	Gm28230	+	0	0	0	0
1723	chr2:74744854-74794391	ENSMUSG00000042448	Hoxd1	+	0	0	0	0
1724	chr2:74794392-75242531	ENSMUSG00000027099	Mtx2	+	0	0	0	0
1725	chr2:75242532-75681950	ENSMUSG00000059005	Hnrnpa3	+	0	0	0	0
1726	chr2:75681951-75768408	ENSMUSG00000015839	Nfe2l2	-	0	0	0	0
1727	chr2:75768409-75885380	ENSMUSG00000042410	Agps	+	0	0	0	0
1728	chr2:75885381-75958377	ENSMUSG00000075273	Ttc30b	-	0	0	0	0
1729	chr2:75958378-75980068	ENSMUSG00000075272	Ttc30a2	-	1	0.0461021	0	0
1730	chr2:75980069-76160370	ENSMUSG00000075271	Ttc30a1	-	2	0.0110925	1	0.00554625
1731	chr2:76160371-76349611	ENSMUSG00000075270	Pde11a	-	1	0.00528427	0	0
1732	chr2:76349612-76365216	ENSMUSG00000056436	Cyct	-	0	0	0	0
1733	chr2:76365217-76388260	ENSMUSG00000042369	Rbm45	+	1	0.0433952	0	0
1734	chr2:76388261-76527276	ENSMUSG00000042359	Osbpl6	+	0	0	0	0
1735	chr2:76527277-76649143	ENSMUSG00000002731	Prkra	-	0	0	1	0.00820567
1736	chr2:76649144-76661671	ENSMUSG00000075267	Pjvk	+	0	0	0	0
1737	chr2:76661672-76674175	ENSMUSG00000002732	Fkbp7	-	2	0.159949	0	0
1738	chr2:76674176-76827731	ENSMUSG00000002733	Plekha3	+	2	0.0130246	0	0
1739	chr2:76827732-77075399	ENSMUSG00000051747	Ttn	-	1	0.00403766	0	0
1740	chr2:77075400-77218192	ENSMUSG00000044033	Ccdc141	-	0	0	0	0
1741	chr2:77218193-77492753	ENSMUSG00000042272	Sestd1	-	0	0	1	0.00364218
1742	chr2:77492754-77833056	ENSMUSG00000027016	Zfp385b	-	0	0	0	0
1743	chr2:77833057-78407710	ENSMUSG00000027014	Cwc22	-	1	0.00174018	0	0
1744	chr2:78407711-79062273	ENSMUSG00000027011	Ube2e3	+	0	0	0	0
1745	chr2:79062274-79342195	ENSMUSG00000027009	Itga4	+	0	0	0	0
1746	chr2:79342196-79442820	ENSMUSG00000075256	Cerkl	-	0	0	0	0
1747	chr2:79442821-79546051	ENSMUSG00000034701	Neurod1	-	0	0	0	0
1748	chr2:79546052-79671565	ENSMUSG00000027007	Itprid2	+	0	0	0	0
1749	chr2:79671566-79918359	ENSMUSG00000034683	Ppp1r1c	+	0	0	0	0
1750	chr2:79918360-80210705	ENSMUSG00000059173	Pde1a	-	0	0	0	0
1751	chr2:80210706-80303968	ENSMUSG00000050114	Prdx6b	+	0	0	0	0
1752	chr2:80303969-80381545	ENSMUSG00000027006	Dnajc10	+	0	0	1	0.0128904
1753	chr2:80381546-80514502	ENSMUSG00000027004	Frzb	-	0	0	0	0
1754	chr2:80514503-80599212	ENSMUSG00000027002	Nckap1	-	0	0	0	0
1755	chr2:80599213-80627930	ENSMUSG00000027001	Dusp19	+	0	0	0	0
1756	chr2:80627931-81346018	ENSMUSG00000026999	Nup35	+	0	0	0	0
1757	chr2:81346019-82498427	ENSMUSG00000070866	Zfp804a	+	0	0	0	0
1758	chr2:82498428-83294034	ENSMUSG00000075249	Fsip2	+	0	0	0	0
1759	chr2:83294035-83684415	ENSMUSG00000027091	Zc3h15	+	0	0	0	0
1760	chr2:83684416-83768516	ENSMUSG00000027087	Itgav	+	0	0	0	0
1761	chr2:83768517-83876930	ENSMUSG00000048388	Fam171b	+	0	0	0	0
1762	chr2:83876931-83948459	ENSMUSG00000034552	Zswim2	-	0	0	0	0
1763	chr2:83948460-83958597	ENSMUSG00000094125	Gm13698	+	0	0	0	0
1764	chr2:83958598-83964407	ENSMUSG00000094336	Gm13693	+	0	0	1	0.172117
1765	chr2:83964408-83970217	ENSMUSG00000096729	Gm13695	+	0	0	0	0
1766	chr2:83970218-83976027	ENSMUSG00000096484	Gm13696	+	0	0	0	0
1767	chr2:83976028-83981837	ENSMUSG00000096337	Gm13694	+	0	0	0	0
1768	chr2:83981838-83987647	ENSMUSG00000095824	Gm13697	+	0	0	0	0
1769	chr2:83987648-84207981	ENSMUSG00000079247	Gm13691	+	0	0	0	0
1770	chr2:84207982-84450345	ENSMUSG00000059588	Calcrl	-	0	0	0	0
1771	chr2:84450346-84562977	ENSMUSG00000027082	Tfpi	-	1	0.00887847	1	0.00887847
1772	chr2:84562978-84655110	ENSMUSG00000034101	Ctnnd1	-	7	0.0759771	5	0.0542694
1773	chr2:84655111-84665121	ENSMUSG00000086598	Btbd18	+	4	0.39956	1	0.0998901
1774	chr2:84665122-84674368	ENSMUSG00000076437	Selenoh	-	6	0.648859	2	0.216286
1775	chr2:84674369-84678221	ENSMUSG00000101645	Gm28635	-	5	1.29769	1	0.259538
1776	chr2:84678222-84678614	ENSMUSG00000027080	Med19	+	1	2.54453	1	2.54453
1777	chr2:84678615-84697003	ENSMUSG00000050043	Tmx2	-	11	0.598184	6	0.326282
1778	chr2:84697004-84721210	ENSMUSG00000034075	Zdhhc5	-	20	0.826207	14	0.578345
1779	chr2:84721211-84730649	ENSMUSG00000027079	Clp1	-	23	2.4367	4	0.423774
1780	chr2:84730650-84754730	ENSMUSG00000034059	Ypel4	+	24	0.996636	19	0.789004
1781	chr2:84754731-84787115	ENSMUSG00000023224	Serping1	-	58	1.79095	32	0.988112
1782	chr2:84787116-84810739	ENSMUSG00000027078	Ube2l6	+	316	13.3762	35	1.48154
1783	chr2:84810740-84824824	ENSMUSG00000027077	Smtnl1	-	507	35.9957	71	5.04082
1784	chr2:84824825-84833202	ENSMUSG00000027076	Timm10	+	820	97.8754	117	13.9651
1785	chr2:84833203-84863049	ENSMUSG00000027075	Slc43a1	+	1004	33.6382	101	3.38392
1786	chr2:84863050-84911677	ENSMUSG00000050896	Rtn4rl2	-	296	6.08703	63	1.29555
1787	chr2:84911678-84958562	ENSMUSG00000027074	Slc43a3	+	243	5.18289	48	1.02378
1788	chr2:84958563-84984337	ENSMUSG00000027073	Prg2	+	42	1.62949	14	0.543162
1789	chr2:84984338-85011850	ENSMUSG00000027072	Prg3	+	377	13.7026	91	3.30753
1790	chr2:85011851-85036360	ENSMUSG00000027071	P2rx3	-	138	5.63035	61	2.48878
1791	chr2:85036361-85043846	ENSMUSG00000027067	Ssrp1	+	305	40.7427	74	9.88512
1792	chr2:85043847-85093342	ENSMUSG00000033955	Tnks1bp1	+	415	8.38452	108	2.18199
1793	chr2:85093343-85166461	ENSMUSG00000044338	Aplnr	+	5	0.0683817	10	0.136763
1794	chr2:85166462-85268006	ENSMUSG00000075224	Lrrc55	-	82	0.807524	1	0.00984785
1795	chr2:85268007-85351270	ENSMUSG00000075223	Olfr987	-	1	0.01201	1	0.01201
1796	chr2:85351271-85386333	ENSMUSG00000075222	Olfr988	-	1	0.0285201	0	0
1797	chr2:85386334-85412158	ENSMUSG00000075221	Olfr992	-	1	0.0387222	1	0.0387222
1798	chr2:85412159-85425601	ENSMUSG00000075220	Olfr993	-	13	0.967046	12	0.892658
1799	chr2:85425602-85439982	ENSMUSG00000075219	Olfr994	-	8	0.55629	11	0.764898
1800	chr2:85439983-85481331	ENSMUSG00000075218	Olfr995	-	0	0	2	0.0483688
1801	chr2:85481332-85549119	ENSMUSG00000075217	4833423E24Rik	-	0	0	1	0.0147519
1802	chr2:85549120-85584081	ENSMUSG00000111179	Olfr996	+	2	0.057205	0	0
1803	chr2:85584082-85600407	ENSMUSG00000111454	Olfr998	+	2	0.122504	1	0.061252
1804	chr2:85600408-85631285	ENSMUSG00000075215	Olfr1000	-	3	0.0971566	4	0.129542
1805	chr2:85631286-85657579	ENSMUSG00000075214	Olfr1002	-	10	0.380315	3	0.114094
1806	chr2:85657580-85671431	ENSMUSG00000075212	Olfr154	-	0	0	0	0
1807	chr2:85671432-85683919	ENSMUSG00000075211	Olfr1006	-	0	0	1	0.0800769
1808	chr2:85683920-85702424	ENSMUSG00000050603	Olfr1008	+	3	0.162118	4	0.216158
1809	chr2:85702425-85738759	ENSMUSG00000043226	Olfr1009	+	718	19.7606	139	3.82551
1810	chr2:85738760-85764598	ENSMUSG00000075210	Olfr1012	-	156	6.03739	20	0.774024
1811	chr2:85764599-85769905	ENSMUSG00000053287	Olfr1013	+	0	0	0	0
1812	chr2:85769906-85777366	ENSMUSG00000059379	Olfr1014	+	0	0	1	0.13403
1813	chr2:85777367-85792282	ENSMUSG00000033850	Olfr1015	+	0	0	2	0.134084
1814	chr2:85792283-85810511	ENSMUSG00000075209	Olfr1016	-	0	0	0	0
1815	chr2:85810512-85831980	ENSMUSG00000043892	Olfr1018	+	1	0.0465788	2	0.0931576
1816	chr2:85831981-85846256	ENSMUSG00000075208	Olfr1019	-	92	6.44438	48	3.36229
1817	chr2:85846257-85857811	ENSMUSG00000046975	Olfr1020	+	64	5.53873	27	2.33665
1818	chr2:85857812-85877116	ENSMUSG00000057761	Olfr1022	+	54	2.7972	9	0.4662
1819	chr2:85877117-85895345	ENSMUSG00000050128	Olfr1023	+	6	0.329146	10	0.548576
1820	chr2:85895346-85910122	ENSMUSG00000075206	Olfr1024	-	7	0.473709	6	0.406036
1821	chr2:85910123-85918403	ENSMUSG00000058884	Olfr1025-ps1	+	14	1.69062	20	2.41517
1822	chr2:85918404-85936025	ENSMUSG00000042863	Olfr1026	+	12	0.680967	27	1.53218
1823	chr2:85936026-85962165	ENSMUSG00000057207	Olfr1028	+	118	4.51415	48	1.83627
1824	chr2:85962166-85976585	ENSMUSG00000059873	Olfr1029	+	495	34.3273	129	8.94591
1825	chr2:85976586-85984789	ENSMUSG00000044923	Olfr1030	+	36	4.3881	41	4.99756
1826	chr2:85984790-85998479	ENSMUSG00000043267	Olfr1031	+	205	14.9744	92	6.72023
1827	chr2:85998480-86022600	ENSMUSG00000042796	Olfr1032	+	219	9.07923	68	2.81912
1828	chr2:86022601-86042203	ENSMUSG00000045392	Olfr1033	+	150	7.65189	26	1.32633
1829	chr2:86042204-86059926	ENSMUSG00000102091	Olfr1034	+	34	1.91841	19	1.07205
1830	chr2:86059927-86080686	ENSMUSG00000099820	Olfr1036	+	169	8.14066	54	2.60116
1831	chr2:86080687-86111654	ENSMUSG00000075205	Olfr1037	-	0	0	1	0.0322914
1832	chr2:86111655-86141329	ENSMUSG00000075204	Olfr1039	-	0	0	0	0
1833	chr2:86141330-86154284	ENSMUSG00000075203	Olfr1040	-	2	0.154381	1	0.0771903
1834	chr2:86154285-86164679	ENSMUSG00000075202	Olfr1042	-	3	0.2886	1	0.0962001
1835	chr2:86164680-86172670	ENSMUSG00000075201	Olfr1043	-	233	29.1578	50	6.25704
1836	chr2:86172671-86181751	ENSMUSG00000075200	Olfr1044	-	361	39.7533	84	9.25008
1837	chr2:86181752-86194305	ENSMUSG00000075199	Olfr52	-	206	16.4091	55	4.38107
1838	chr2:86194306-86211121	ENSMUSG00000075198	Olfr1045	-	112	6.66032	30	1.78402
1839	chr2:86211122-86225357	ENSMUSG00000075197	Olfr1046	-	550	38.6344	117	8.2186
1840	chr2:86225358-86234116	ENSMUSG00000075196	Olfr1047	-	733	83.6854	148	16.8969
1841	chr2:86234117-86247580	ENSMUSG00000075195	Olfr1048	-	617	45.8259	125	9.28402
1842	chr2:86247581-86268664	ENSMUSG00000075194	Olfr1049	-	500	23.7147	106	5.02751
1843	chr2:86268665-86285728	ENSMUSG00000075193	Olfr1051	-	344	20.1594	65	3.80919
1844	chr2:86285729-86303869	ENSMUSG00000047149	Olfr1052	+	30	1.65371	18	0.992228
1845	chr2:86303870-86325358	ENSMUSG00000075192	Olfr1053	-	0	0	1	0.0465354
1846	chr2:86325359-86342858	ENSMUSG00000075190	Olfr1054	-	929	53.0857	192	10.9714
1847	chr2:86342859-86356376	ENSMUSG00000075189	Olfr1055	-	878	64.9504	263	19.4555
1848	chr2:86356377-86370430	ENSMUSG00000075188	Olfr1056	-	1008	71.7234	223	15.8674
1849	chr2:86370431-86383476	ENSMUSG00000075187	Olfr1057	-	125	9.58148	29	2.2229
1850	chr2:86383477-86401305	ENSMUSG00000075186	Olfr1058	-	77	4.31881	19	1.06568
1851	chr2:86401306-86420399	ENSMUSG00000075185	Olfr1061	-	347	18.1732	76	3.98031
1852	chr2:86420400-86438669	ENSMUSG00000090059	Olfr1062	-	8632	472.469	1403	76.7926
1853	chr2:86438670-86453429	ENSMUSG00000111306	Olfr1065	-	1627	110.23	297	20.122
1854	chr2:86453430-86471827	ENSMUSG00000075181	Olfr1066	-	971	52.7775	195	10.599
1855	chr2:86471828-86497923	ENSMUSG00000111772	Olfr228	-	1159	44.4129	236	9.04353
1856	chr2:86497924-86523686	ENSMUSG00000060742	Olfr1076	+	1155	44.8317	193	7.49136
1857	chr2:86523687-86548573	ENSMUSG00000075179	Olfr1079	-	488	19.6086	78	3.13417
1858	chr2:86548574-86578600	ENSMUSG00000110912	Olfr1080	-	391	13.0216	66	2.19802
1859	chr2:86578601-86619345	ENSMUSG00000111689	Olfr1082	-	355	8.71273	71	1.74255
1860	chr2:86619346-86650865	ENSMUSG00000110804	Olfr1084	-	497	15.7678	86	2.72843
1861	chr2:86650866-86671048	ENSMUSG00000075176	Olfr1085	-	1496	74.1218	242	11.9903
1862	chr2:86671049-86689243	ENSMUSG00000075175	Olfr1086	-	1412	77.6037	258	14.1797
1863	chr2:86689244-86716047	ENSMUSG00000075174	Olfr1087	-	1256	46.8587	232	8.65542
1864	chr2:86716048-86746327	ENSMUSG00000111711	Olfr1089	-	626	20.6737	117	3.86394
1865	chr2:86746328-86770716	ENSMUSG00000075172	Olfr1090	-	490	20.091	100	4.10021
1866	chr2:86770717-86796248	ENSMUSG00000047969	Olfr1093	+	833	32.6257	126	4.93498
1867	chr2:86796249-86817340	ENSMUSG00000078420	Olfr141	-	2141	101.508	353	16.7362
1868	chr2:86817341-86838179	ENSMUSG00000044213	Olfr1094	+	3	0.143961	5	0.239935
1869	chr2:86838180-86863248	ENSMUSG00000075171	Olfr1095	-	4	0.15956	3	0.11967
1870	chr2:86863249-86883496	ENSMUSG00000086338	Gm13723	-	7	0.345713	5	0.246938
1871	chr2:86883497-86908368	ENSMUSG00000075170	Olfr1097	-	5	0.201029	3	0.120618
1872	chr2:86908369-86942618	ENSMUSG00000075169	Olfr1098	-	1	0.0291971	1	0.0291971
1873	chr2:86942619-86970323	ENSMUSG00000075168	Olfr1099	-	1	0.0360946	4	0.144378
1874	chr2:86970324-86985587	ENSMUSG00000070875	Olfr1100	-	0	0	0	0
1875	chr2:86985588-86994809	ENSMUSG00000075167	Olfr1101	-	6	0.650618	3	0.325309
1876	chr2:86994810-87012738	ENSMUSG00000049843	Olfr1102	+	9	0.50198	2	0.111551
1877	chr2:87012739-87031805	ENSMUSG00000075166	Olfr1104	-	8	0.419573	4	0.209787
1878	chr2:87031806-87044401	ENSMUSG00000075165	Olfr1105	-	8	0.635122	10	0.793903
1879	chr2:87044402-87064044	ENSMUSG00000075164	Olfr1106	-	11	0.559996	20	1.01817
1880	chr2:87064045-87085912	ENSMUSG00000075163	Olfr1107	-	3733	170.706	590	26.9801
1881	chr2:87085913-87102976	ENSMUSG00000075161	Olfr1109	-	807	47.2925	101	5.91889
1882	chr2:87102977-87125122	ENSMUSG00000075160	Olfr259	-	533	24.0676	80	3.61239
1883	chr2:87125123-87146461	ENSMUSG00000075159	Olfr1110	-	595	27.8832	70	3.28038
1884	chr2:87146462-87170210	ENSMUSG00000075158	Olfr1111	-	529	22.2746	93	3.91595
1885	chr2:87170211-87198383	ENSMUSG00000044487	Olfr1112	+	216	7.66692	55	1.95222
1886	chr2:87198384-87228503	ENSMUSG00000070857	Olfr1113	+	12	0.398406	11	0.365206
1887	chr2:87228504-87257785	ENSMUSG00000070856	Olfr1115	+	20	0.683013	1	0.0341507
1888	chr2:87257786-87287557	ENSMUSG00000070855	Olfr1116	+	0	0	0	0
1889	chr2:87287558-87338737	ENSMUSG00000083706	Olfr1118	+	2	0.0390778	2	0.0390778
1890	chr2:87338738-87377871	ENSMUSG00000070852	Olfr1121	+	11	0.281086	13	0.332192
1891	chr2:87377872-87401949	ENSMUSG00000047594	Olfr1122	+	7	0.290722	7	0.290722
1892	chr2:87401950-87424162	ENSMUSG00000043274	Olfr1123	+	9	0.405168	4	0.180075
1893	chr2:87424163-87442118	ENSMUSG00000050772	Olfr1124	+	5	0.278458	5	0.278458
1894	chr2:87442119-87473189	ENSMUSG00000058194	Olfr1126	+	0	0	0	0
1895	chr2:87473190-87499921	ENSMUSG00000025839	Pramel7	-	0	0	0	0
1896	chr2:87499922-87519610	ENSMUSG00000025838	Pramel6	+	0	0	0	0
1897	chr2:87519611-87538668	ENSMUSG00000061520	Olfr153	+	0	0	1	0.0524714
1898	chr2:87538669-87559722	ENSMUSG00000075156	Olfr1128	-	1	0.0474969	0	0
1899	chr2:87559723-87590079	ENSMUSG00000062272	Olfr1129	+	0	0	0	0
1900	chr2:87590080-87616687	ENSMUSG00000059205	Olfr1130	+	0	0	0	0
1901	chr2:87616688-87632326	ENSMUSG00000068819	Olfr1131	+	1	0.0639427	0	0
1902	chr2:87632327-87642454	ENSMUSG00000068818	Olfr1132	-	14	1.38231	12	1.18483
1903	chr2:87642455-87652916	ENSMUSG00000075155	Olfr1133	-	38	3.63219	19	1.8161
1904	chr2:87652917-87666061	ENSMUSG00000111747	Olfr1134	-	18	1.36934	22	1.67364
1905	chr2:87666062-87683805	ENSMUSG00000075153	Olfr1135	-	97	5.46664	51	2.87421
1906	chr2:87683806-87703562	ENSMUSG00000075151	Olfr1136	-	1046	52.9433	249	12.6031
1907	chr2:87703563-87726578	ENSMUSG00000075150	Olfr1137	-	578	25.113	136	5.90893
1908	chr2:87726579-87741865	ENSMUSG00000075149	Olfr1138	-	449	29.3714	155	10.1393
1909	chr2:87741866-87748872	ENSMUSG00000068817	Olfr1140	+	189	26.973	79	11.2744
1910	chr2:87748873-87768263	ENSMUSG00000075148	Olfr1141	-	1980	102.109	418	21.5564
1911	chr2:87768264-87792463	ENSMUSG00000068816	Olfr152	+	1369	56.5702	328	13.5537
1912	chr2:87792464-87806106	ENSMUSG00000068815	Olfr1143	+	17	1.24606	21	1.53925
1913	chr2:87806107-87820177	ENSMUSG00000068814	Olfr1145	+	62	4.40623	41	2.91379
1914	chr2:87820178-87837262	ENSMUSG00000061875	Olfr1148	+	83	4.85806	71	4.15569
1915	chr2:87837263-87849927	ENSMUSG00000070853	Olfr1150-ps1	+	973	76.8259	176	13.8966
1916	chr2:87849928-87861176	ENSMUSG00000047039	Olfr1151	+	16	1.42235	33	2.93359
1917	chr2:87861177-87881334	ENSMUSG00000045225	Olfr1152	+	61	3.02609	29	1.43863
1918	chr2:87881335-87900671	ENSMUSG00000048197	Olfr1153	+	16	0.827429	14	0.724001
1919	chr2:87900672-87925151	ENSMUSG00000075146	Olfr1154	-	281	11.4788	56	2.28758
1920	chr2:87925152-87949118	ENSMUSG00000075145	Olfr1155	-	1391	58.0381	258	10.7648
1921	chr2:87949119-87960699	ENSMUSG00000075144	Olfr1156	-	67	5.78534	47	4.05837
1922	chr2:87960700-87971480	ENSMUSG00000075143	Olfr1157	-	645	59.8275	198	18.3656
1923	chr2:87971481-87982387	ENSMUSG00000075142	Olfr74	-	566	51.8933	139	12.7441
1924	chr2:87982388-87998444	ENSMUSG00000062793	Olfr1158	+	941	58.6037	207	12.8916
1925	chr2:87998445-88014774	ENSMUSG00000075141	Olfr1160	-	104	6.36865	33	2.02082
1926	chr2:88014775-88030236	ENSMUSG00000045150	Olfr1161	+	2	0.129349	7	0.452723
1927	chr2:88030237-88044413	ENSMUSG00000075140	Olfr73	-	6	0.423221	0	0
1928	chr2:88044414-88061479	ENSMUSG00000075139	Olfr1162	-	2	0.117192	3	0.175788
1929	chr2:88061480-88082897	ENSMUSG00000075137	Olfr1163	-	2	0.0933794	6	0.280138
1930	chr2:88082898-88111118	ENSMUSG00000075136	Olfr1164	-	1	0.0354346	1	0.0354346
1931	chr2:88111119-88141732	ENSMUSG00000101078	Olfr1166	-	0	0	0	0
1932	chr2:88141733-88168536	ENSMUSG00000100899	Olfr1167	-	11	0.410387	5	0.186539
1933	chr2:88168537-88205106	ENSMUSG00000061342	Olfr1168	+	2	0.0546896	9	0.246103
1934	chr2:88205107-88253367	ENSMUSG00000075133	Olfr1170	-	2	0.0414413	1	0.0207207
1935	chr2:88253368-88307561	ENSMUSG00000075132	Olfr1173	-	2	0.0369045	1	0.0184522
1936	chr2:88307562-88361891	ENSMUSG00000050023	Olfr1176	+	34	0.625805	0	0
1937	chr2:88361892-88396757	ENSMUSG00000056995	Olfr1178	+	0	0	0	0
1938	chr2:88396758-88416311	ENSMUSG00000075127	Olfr1179	-	5	0.255702	2	0.102281
1939	chr2:88416312-88437650	ENSMUSG00000075125	Olfr1181	-	3	0.140588	10	0.468626
1940	chr2:88437651-88451998	ENSMUSG00000090097	Gm13757	-	123	8.57262	30	2.09088
1941	chr2:88451999-88469232	ENSMUSG00000049372	Olfr1183	+	1532	88.894	344	19.9605
1942	chr2:88469233-88488458	ENSMUSG00000051424	Olfr1184	+	102	5.30532	16	0.832206
1943	chr2:88488459-88526385	ENSMUSG00000057735	Olfr1185-ps1	+	3	0.0790993	1	0.0263664
1944	chr2:88526386-88572952	ENSMUSG00000068809	Olfr1188	+	0	0	1	0.0214744
1945	chr2:88572953-88613497	ENSMUSG00000068808	Olfr1189	+	1	0.024664	0	0
1946	chr2:88613498-88644617	ENSMUSG00000081948	Olfr1191-ps1	+	0	0	0	0
1947	chr2:88644618-88663275	ENSMUSG00000111590	Olfr1192-ps1	+	7	0.375174	1	0.0535963
1948	chr2:88663276-88683521	ENSMUSG00000060827	Olfr1193	+	3	0.148177	0	0
1949	chr2:88683522-88696828	ENSMUSG00000075121	Olfr1195	-	11	0.826633	2	0.150297
1950	chr2:88696829-88718417	ENSMUSG00000075120	Olfr1196	-	10	0.463199	4	0.18528
1951	chr2:88718418-88741867	ENSMUSG00000075119	Olfr1197	-	6	0.255864	6	0.255864
1952	chr2:88741868-88755919	ENSMUSG00000075117	Olfr1198	-	106	7.54341	29	2.06376
1953	chr2:88755920-88765478	ENSMUSG00000089892	Olfr1199	-	138	14.4367	52	5.4399
1954	chr2:88765479-88781761	ENSMUSG00000075115	Olfr1200	-	145	8.90499	43	2.64079
1955	chr2:88781762-88803765	ENSMUSG00000059023	Olfr1201	+	28	1.2725	30	1.36339
1956	chr2:88803766-88822116	ENSMUSG00000064084	Olfr1202	+	11	0.599422	14	0.762901
1957	chr2:88822117-88839514	ENSMUSG00000057447	Olfr1205	+	1	0.0574779	0	0
1958	chr2:88839515-88856261	ENSMUSG00000061798	Olfr1204	+	0	0	0	0
1959	chr2:88856262-88882746	ENSMUSG00000062757	Olfr1206	+	0	0	0	0
1960	chr2:88882747-88908709	ENSMUSG00000075114	Olfr1208	-	6	0.231098	3	0.115549
1961	chr2:88908710-88926630	ENSMUSG00000075113	Olfr1209	-	0	0	0	0
1962	chr2:88926631-88946036	ENSMUSG00000075112	Olfr1211	-	2	0.103061	2	0.103061
1963	chr2:88946037-88967124	ENSMUSG00000048226	Olfr1212	+	2	0.0948407	0	0
1964	chr2:88967125-88986466	ENSMUSG00000075111	Gm13762	-	29	1.49933	0	0
1965	chr2:88986467-88999812	ENSMUSG00000075110	Olfr1214	-	0	0	0	0
1966	chr2:88999813-89012656	ENSMUSG00000100016	Olfr1215	-	0	0	0	0
1967	chr2:89012657-89024145	ENSMUSG00000075107	Olfr1216	-	3	0.261119	3	0.261119
1968	chr2:89024146-89045559	ENSMUSG00000101391	Olfr1217	-	14	0.653778	2	0.0933968
1969	chr2:89045560-89072340	ENSMUSG00000075105	Olfr1218	-	0	0	0	0
1970	chr2:89072341-89095173	ENSMUSG00000075104	Olfr1219	-	0	0	0	0
1971	chr2:89095174-89112058	ENSMUSG00000101480	Olfr1220	-	0	0	1	0.0592242
1972	chr2:89112059-89125168	ENSMUSG00000075102	Olfr1221	-	202	15.4081	31	2.36461
1973	chr2:89125169-89142306	ENSMUSG00000075101	Olfr1222	-	783	45.6879	148	8.63578
1974	chr2:89142307-89155983	ENSMUSG00000075100	Olfr1223	-	328	23.9819	38	2.77839
1975	chr2:89155984-89167524	ENSMUSG00000075099	Olfr1224-ps1	-	77	6.67187	5	0.433238
1976	chr2:89167525-89187332	ENSMUSG00000101918	Olfr1225	-	61	3.07956	6	0.302908
1977	chr2:89187333-89224899	ENSMUSG00000075097	Olfr1226	-	249	6.62816	35	0.931669
1978	chr2:89224900-89268894	ENSMUSG00000099486	Olfr1228	-	59	1.34106	5	0.113649
1979	chr2:89268895-89292640	ENSMUSG00000075095	Olfr1229	-	3	0.126337	0	0
1980	chr2:89292641-89302170	ENSMUSG00000075094	Olfr1230	-	0	0	0	0
1981	chr2:89302171-89318361	ENSMUSG00000075093	Olfr1231	-	1	0.0617627	0	0
1982	chr2:89318362-89335789	ENSMUSG00000075092	Olfr1232	-	0	0	0	0
1983	chr2:89335790-89353396	ENSMUSG00000075091	Olfr1233	-	243	13.8013	35	1.98785
1984	chr2:89353397-89387270	ENSMUSG00000075090	Olfr1234	-	687	20.281	184	5.43189
1985	chr2:89387271-89415041	ENSMUSG00000111517	Olfr1238	-	97	3.49285	33	1.18829
1986	chr2:89415042-89431703	ENSMUSG00000075088	Olfr1239	-	8	0.480134	12	0.720202
1987	chr2:89431704-89465062	ENSMUSG00000111174	Olfr1240	-	3	0.0899308	10	0.299769
1988	chr2:89465063-89492668	ENSMUSG00000075086	Olfr1241	-	2	0.072448	5	0.18112
1989	chr2:89492669-89514849	ENSMUSG00000075085	Olfr1242	-	0	0	0	0
1990	chr2:89514850-89554966	ENSMUSG00000075084	Olfr1243	-	1	0.0249271	0	0
1991	chr2:89554967-89585786	ENSMUSG00000111456	Olfr1245	-	2	0.0648929	2	0.0648929
1992	chr2:89585787-89603622	ENSMUSG00000111715	Olfr1246	-	10	0.560664	9	0.504597
1993	chr2:89603623-89616181	ENSMUSG00000075081	Olfr1247	-	383	30.4961	67	5.33482
1994	chr2:89616182-89626613	ENSMUSG00000111239	Olfr1248	-	642	61.5414	132	12.6534
1995	chr2:89626614-89648224	ENSMUSG00000075079	Olfr1249	-	1836	84.9567	322	14.8998
1996	chr2:89648225-89666701	ENSMUSG00000075078	Olfr1250	-	2054	111.165	329	17.8059
1997	chr2:89666702-89698473	ENSMUSG00000111567	Olfr1251	-	752	23.6686	122	3.83986
1998	chr2:89698474-89740930	ENSMUSG00000110819	Olfr1252	-	1426	33.5869	255	6.00608
[truncated: 19,426 more rows]
