# Supplementary material for: Single-housing–induced islet epigenomic changes are related to polymorphisms in diabetic KK mice
Source: Life Sci Alliance. 2024 Jun 14;7(8):e202302099. doi: 10.26508/lsa.202302099 (PMC11178941; doi:10.26508/lsa.202302099)
Supplement: Supplementary file 8 [file LSA-2023-02099_TableS8.xlsx]

## Sheet: Supplemental Table S8
Table S8. Differential expression analysis of genes with islet-merged H3K27ac regions showing changes in response to single housing.
#	Gene ID	# Associated H3K27ac regions (decrease)	# Associated H3K27ac regions (increase)	# Associated H3K27ac regions (no change)	Total	FoldChange (Experimental group vs Control group)	Probability threshold	Rank
1	Xkr4	0	1	0	1	0.900657	0.453687	8772
2	Sox17	0	1	1	2	0.94093	0.171073	14309
3	Mrpl15	0	1	1	2	1.0569	0.344673	10996
4	Lypla1	0	1	1	2	1.04641	0.309649	11794
5	Tcea1	0	1	2	3	1.02427	0.195161	13987
6	Rgs20	1	2	0	3	0	0.469249	8507.5
7	Atp6v1h	0	1	1	2	1.06657	0.422091	9474.5
8	Rb1cc1	1	1	0	2	1.03131	0.243102	12852
9	St18	6	1	1	8	1.0077	0.119503	15474
10	Pcmtd1	4	3	5	12	1.12792	0.601725	5631
11	Sntg1	1	1	3	5	1.06178	0.290415	12071
12	Rrs1	0	1	0	1	0.776645	0.720582	2945.5
13	Adhfe1	1	0	1	2	0.857292	0.127208	15146
14	Vxn	1	0	1	2	0	0.425567	9362
15	Mybl1	0	1	0	1	1.52959	0.766667	2045.5
16	Vcpip1	0	1	0	1	1.02382	0.20057	13872
17	Sgk3	0	1	2	3	1.14441	0.627766	5154
18	Mcmdc2	0	0	3	3	n.d.	n.d.	n.d.
19	Tcf24	0	1	4	5	1.33866	0.782061	1809
20	Ppp1r42	0	2	2	4	1.07316	0.280816	12308
21	Cops5	0	0	1	1	1.04591	0.310003	11789
22	Cspp1	3	3	6	12	1.19687	0.690199	3607
23	Arfgef1	2	1	3	6	0.928021	0.422076	9478.5
24	Cpa6	1	1	1	3	0	0.469249	8507.5
25	Prex2	0	0	2	2	0.975633	0.156471	14690
26	Sulf1	0	1	0	1	0.266713	0.96393	148
27	Slco5a1	0	0	2	2	n.d.	n.d.	n.d.
28	Prdm14	1	3	9	13	1.33737	0.251567	12706
29	Ncoa2	1	3	11	15	0.974501	0.159053	14629
30	Tram1	1	1	0	2	1.21684	0.71367	3076.5
31	Lactb2	0	2	1	3	0.9792	0.153787	14729
32	Eya1	1	0	4	5	0.869116	0.604193	5584
33	Kcnb2	0	1	0	1	0.798123	0.719254	2987
34	Terf1	0	1	1	2	0.994073	0.0168333	17106.5
35	4930444P10Rik	0	1	0	1	n.d.	n.d.	n.d.
36	Rpl7	0	1	0	1	0.963925	0.243813	12812
37	Rdh10	0	1	1	2	1.12892	0.565211	6567
38	Stau2	1	2	3	6	0.964739	0.229023	13336
39	Ube2w	1	1	1	3	1.11189	0.567336	6489
40	Eloc	0	0	1	1	n.d.	n.d.	n.d.
41	Tmem70	0	1	1	2	1.16377	0.646895	4678.5
42	Ly96	0	0	1	1	0.990648	0.0392982	16575
43	Jph1	0	1	0	1	1.28594	0.247977	12743
44	Gdap1	0	1	0	1	1.13362	0.601602	5650
45	Tfap2b	1	0	0	1	n.d.	n.d.	n.d.
46	Pkhd1	1	0	2	3	0.489645	0.91657	404
47	Mcm3	0	1	0	1	1.30476	0.743108	2507
48	Paqr8	0	0	1	1	0.494591	0.763836	2100.5
49	Efhc1	2	0	4	6	1.07708	0.401632	9845
50	Tram2	3	0	4	7	n.d.	n.d.	n.d.
51	Tmem14a	0	0	2	2	0.931926	0.20681	13656
52	Rims1	0	0	1	1	0.514375	0.399798	9864
53	Ogfrl1	2	1	2	5	0.882779	0.432488	9237
54	B3gat2	0	0	1	1	0.904053	0.370991	10505
55	Smap1	0	1	0	1	1.00625	0.0691111	16287
56	Sdhaf4	1	0	1	2	1.10758	0.527889	7255
57	Fam135a	1	0	5	6	1.10636	0.551974	6770
58	Col9a1	1	0	1	2	n.d.	n.d.	n.d.
59	Col19a1	1	0	0	1	1.66351	0.745418	2451
60	Lmbrd1	0	2	2	4	1.22081	0.7135	3095
61	Adgrb3	0	1	1	2	1.05618	0.285269	12216
62	4931408C20Rik	0	0	1	1	n.d.	n.d.	n.d.
63	Gm597	1	0	0	1	n.d.	n.d.	n.d.
64	Phf3	2	2	4	8	0.99259	0.0749503	16190
65	Ptp4a1	0	1	0	1	0.772648	0.720652	2940
66	Lgsn	1	0	0	1	n.d.	n.d.	n.d.
67	Prim2	1	0	1	2	1.10961	0.457994	8733
68	Rab23	0	1	1	2	1.14961	0.611266	5483
69	Bag2	0	2	2	4	1.12205	0.586763	6054.5
70	Zfp451	0	1	0	1	1.02784	0.19714	13959
71	Bend6	0	1	0	1	0.771562	0.180705	14184.5
72	Dst	2	1	13	16	0.933289	0.422482	9439
73	Ccdc115	1	7	4	12	1.02766	0.193453	14027
74	Ptpn18	0	1	1	2	0.692243	0.712342	3144
75	Amer3	0	1	0	1	1.29916	0.72436	2877
76	Arhgef4	0	2	0	2	1.20327	0.547646	6967
77	Fam168b	0	1	0	1	1.0986	0.460596	8701
78	Plekhb2	0	1	0	1	1.03893	0.289067	12117
79	Hs6st1	2	4	3	9	0.760484	0.76917	2003
80	Uggt1	3	1	5	9	0.92852	0.422468	9440
81	Neurl3	0	1	1	2	0.310886	0.960608	161
82	Arid5a	0	3	2	5	0.733818	0.775064	1905
83	Kansl3	0	3	1	4	1.06002	0.395175	10020
84	Lman2l	0	0	1	1	0.703081	0.802114	1501
85	Cnnm4	0	1	1	2	0.772238	0.74857	2407
86	Cnnm3	0	3	1	4	0.971516	0.181117	14173.5
87	Ankrd39	0	1	0	1	0.796867	0.72819	2777
88	Sema4c	0	1	3	4	0.772072	0.755053	2275
89	Fam178b	0	3	1	4	0	0.425567	9362
90	Cox5b	0	1	0	1	0.859339	0.642304	4790.5
91	4933424G06Rik	0	1	0	1	1.02875	0.0382427	16583
92	Zap70	1	3	0	4	n.d.	n.d.	n.d.
93	Tmem131	0	4	4	8	0.814327	0.711556	3160
94	Vwa3b	0	3	3	6	n.d.	n.d.	n.d.
95	Cnga3	0	2	3	5	0	0.469249	8507.5
96	Inpp4a	0	1	0	1	0.744647	0.782047	1811
97	Coa5	0	0	2	2	0.948379	0.211237	13540
98	Unc50	0	1	1	2	1.28016	0.755781	2245
99	Mgat4a	0	3	3	6	0.983126	0.103614	15794
100	2010300C02Rik	0	4	3	7	1.18227	0.675731	3928
101	Tsga10	0	1	2	3	0.927385	0.378193	10350
102	Lipt1	0	0	1	1	0.881127	0.495067	7862
103	Mitd1	0	1	1	2	0.842457	0.658111	4377
104	Txndc9	0	1	0	1	0.90248	0.520444	7475
105	Eif5b	1	0	2	3	0.865762	0.616617	5309
106	Rev1	2	1	4	7	1.12227	0.585722	6098
107	Aff3	1	2	3	6	1.02875	0.0628041	16371
108	Lonrf2	0	1	0	1	0.931677	0.407152	9790
109	Chst10	0	1	0	1	1.31276	0.731117	2742
110	Pdcl3	1	2	2	5	1.17394	0.6625	4288
111	Npas2	0	1	0	1	0.232925	0.910269	442
112	Rpl31	0	4	1	5	0.954811	0.291477	12011.5
113	Tbc1d8	0	4	1	5	1.17806	0.672845	3999
114	Cnot11	0	2	4	6	1.01603	0.154251	14723
115	Rnf149	0	1	0	1	0.984661	0.108602	15746.5
116	Creg2	0	1	2	3	0.948379	0.130257	15116
117	Rfx8	0	3	3	6	0.324868	0.639009	4896
118	Map4k4	0	2	4	6	0.965895	0.240816	12950
119	Il1r2	0	5	3	8	1.54896	0.841482	977
120	Il1r1	1	0	0	1	1.04909	0.321892	11254
121	Il1rl2	0	1	1	2	1.57742	0.442792	9015
122	Tmem182	0	0	1	1	n.d.	n.d.	n.d.
123	Pou3f3	0	1	0	1	n.d.	n.d.	n.d.
124	Mrps9	0	2	1	3	1.12078	0.574465	6302
125	Gpr45	0	2	3	5	1.43547	0.736026	2648
126	Tgfbrap1	0	4	2	6	0.95986	0.282673	12273
127	AI597479	0	0	1	1	0.960071	0.235637	13171
128	Fhl2	3	1	0	4	0.771563	0.451503	8808
129	Nck2	0	1	5	6	1.0445	0.312029	11657
130	Uxs1	0	1	1	2	0.945015	0.263213	12575
131	Tpp2	0	1	1	2	1.01571	0.16312	14486
132	Tex30	0	1	0	1	1.0964	0.494713	7869
133	Bivm	0	0	1	1	1.03297	0.21957	13453
134	Ercc5	0	2	0	2	0.959491	0.278205	12354
135	Gulp1	0	1	0	1	1.54312	0.715205	3057
136	Wdr75	1	0	1	2	0.936998	0.394316	10039
137	Gm5269	1	1	0	2	n.d.	n.d.	n.d.
138	Slc40a1	1	0	1	2	1.14807	0.622731	5235
139	Slc39a10	0	1	0	1	1.26894	0.746924	2431
140	Cavin2	0	0	1	1	n.d.	n.d.	n.d.
141	Nabp1	1	0	4	5	0.892577	0.562161	6624
142	Myo1b	3	1	11	15	0.759102	0.769365	1995
143	Stat4	1	0	1	2	0.891583	0.149523	14835
144	Stat1	0	2	5	7	0.793469	0.739164	2593
145	Gls	3	1	4	8	1.0774	0.445371	8908.5
146	Nab1	3	1	3	7	0.910742	0.488228	8058
147	Nemp2	0	0	3	3	n.d.	n.d.	n.d.
148	Mfsd6	0	1	1	2	1.06213	0.394526	10036
149	Inpp1	1	1	0	2	0.930601	0.331424	11144
150	Hibch	0	1	0	1	1.07476	0.432471	9238
151	1700019D03Rik	2	0	1	3	0.855213	0.650263	4593
152	Mstn	0	0	1	1	0	0.425567	9362
153	1700019A02Rik	1	0	0	1	n.d.	n.d.	n.d.
154	Ormdl1	0	1	0	1	1.15719	0.639351	4888
155	Osgepl1	0	0	1	1	1.35838	0.787029	1738
156	Gm28551	0	1	0	1	n.d.	n.d.	n.d.
157	Stk17b	2	1	0	3	0.713941	0.760228	2160
158	Hecw2	0	1	0	1	1.02379	0.19264	14034
159	Ccdc150	0	0	1	1	0	0.541143	7077
160	Gtf3c3	1	0	2	3	0.992344	0.0732515	16228
161	Pgap1	8	1	7	16	1.24268	0.733661	2679.5
162	Ankrd44	1	2	15	18	0.976363	0.158222	14649
163	Sf3b1	0	2	1	3	1.1066	0.55212	6755.5
164	Coq10b	0	1	0	1	1.19931	0.696901	3496
165	Hspd1	0	1	3	4	0.903902	0.52388	7323
166	Mob4	0	1	1	2	1.05682	0.358365	10717
167	Rftn2	0	0	2	2	1.05513	0.122573	15294.5
168	Mars2	0	1	0	1	0.897352	0.482412	8167
169	Boll	0	1	0	1	n.d.	n.d.	n.d.
170	Plcl1	0	1	0	1	1.07447	0.16938	14327
171	Hsfy2	0	0	1	1	n.d.	n.d.	n.d.
172	Satb2	0	1	0	1	n.d.	n.d.	n.d.
173	1700066M21Rik	0	1	0	1	0.997322	0.00737135	17163
174	Maip1	0	1	0	1	n.d.	n.d.	n.d.
175	Spats2l	0	1	1	2	0.828018	0.327439	11189.5
176	Kctd18	0	1	0	1	1.20651	0.693886	3544
177	Sgo2a	0	0	1	1	n.d.	n.d.	n.d.
178	Aox1	0	1	2	3	0.868555	0.624585	5210
179	Bzw1	1	1	2	4	0.876555	0.614357	5351
180	Clk1	0	0	1	1	0.873475	0.614421	5345.5
181	Ppil3	0	2	1	3	0.910664	0.455491	8761
182	Orc2	0	1	0	1	1.00627	0.0772193	16121
183	Ndufb3	1	0	1	2	0.994869	0.0248801	16810
184	Flacc1	0	1	0	1	n.d.	n.d.	n.d.
185	Cflar	0	1	1	2	1.04286	0.291117	12041
186	Casp8	0	0	4	4	0.962804	0.21688	13471
187	Trak2	1	1	2	4	1.15696	0.642222	4800
188	Tmem237	0	1	0	1	1.17338	0.642015	4820
189	Mpp4	2	0	0	2	0.812171	0.337	11082.5
190	Als2	1	1	3	5	0.866787	0.629804	5092
191	Cdk15	1	2	2	5	1.67849	0.545936	6991
192	Fzd7	0	3	1	4	1.07314	0.409851	9755
193	Gm973	0	1	3	4	2.54162	0.800254	1533
194	Sumo1	1	0	2	3	1.11435	0.566901	6517.5
195	Nop58	0	0	2	2	0.993229	0.0738596	16215
196	Bmpr2	0	1	2	3	0.969251	0.200734	13861
197	Fam117b	4	2	2	8	0.933495	0.416655	9657
198	Ica1l	2	2	2	6	1.20379	0.698839	3427.5
199	Wdr12	1	1	0	2	0.973504	0.156816	14684
200	Carf	0	1	1	2	1.18478	0.679266	3878
201	Cyp20a1	0	1	2	3	1.1072	0.550667	6861
202	Abi2	1	1	0	2	1.12242	0.587368	6012
203	Raph1	0	2	0	2	0.966056	0.18157	14167
204	Cd28	2	0	0	2	0.771563	0.133237	15081
205	Ctla4	1	1	1	3	n.d.	n.d.	n.d.
206	Icos	1	0	2	3	n.d.	n.d.	n.d.
207	Pard3b	3	1	3	7	0.733287	0.789582	1701
208	Nrp2	1	0	4	5	0.747904	0.769693	1983
209	Ino80d	2	3	3	8	0.775733	0.742617	2517
210	Ndufs1	0	0	1	1	1.04572	0.321418	11295
211	Eef1b2	0	0	1	1	1.02977	0.243342	12837
212	Gpr1	0	0	2	2	0	0.425567	9362
213	Zdbf2	1	1	1	3	1.01831	0.15333	14737
214	Adam23	1	1	1	3	0.763084	0.705529	3314
215	Fastkd2	0	0	1	1	0.846411	0.67017	4090
216	Klf7	7	1	7	15	1.01131	0.0683216	16295.5
217	Creb1	2	1	0	3	0.908794	0.477257	8293
218	Mettl21a	1	1	2	4	1.2148	0.704737	3336
219	Ccnyl1	0	1	0	1	1.13127	0.543716	7019
220	Fzd5	0	1	1	2	1.15734	0.371409	10500
221	Plekhm3	2	1	2	5	0.942239	0.345792	10984
222	Cryga	0	0	1	1	n.d.	n.d.	n.d.
223	D630023F18Rik	0	0	1	1	2.469	0.88755	561
224	Idh1	0	0	3	3	0.917264	0.470389	8438.5
225	Pikfyve	0	0	1	1	1.02271	0.20726	13637.5
226	Crygf	1	0	0	1	n.d.	n.d.	n.d.
227	Map2	12	0	6	18	1.07481	0.443599	8996
228	Unc80	4	1	4	9	0.980649	0.121518	15312
229	Rpe	3	3	2	8	0.642804	0.83998	991
230	Kansl1l	0	1	1	2	0.867851	0.630316	5061.5
231	Acadl	0	1	0	1	0.727399	0.655102	4424
232	Myl1	1	0	0	1	n.d.	n.d.	n.d.
233	Lancl1	0	2	0	2	1.23158	0.720342	2961
234	Ikzf2	2	1	4	7	0.949256	0.220605	13435
235	Bard1	0	0	2	2	1.99699	0.810825	1367
236	Atic	0	1	1	2	1.01669	0.160684	14564
237	Fn1	0	0	1	1	0.49751	0.881781	604.5
238	Mreg	1	8	2	11	1.24455	0.73319	2697
239	Pecr	0	0	3	3	1.26326	0.743208	2506
240	Xrcc5	1	0	5	6	1.0417	0.288456	12129
241	March4	2	2	7	11	0.696048	0.81281	1337
242	Smarcal1	1	1	5	7	0.913444	0.490401	7992
243	Rpl37a	0	0	1	1	0.986952	0.0807836	15979
244	Igfbp5	1	1	2	4	0.839329	0.674216	3956
245	Tnp1	2	0	4	6	n.d.	n.d.	n.d.
246	Tns1	0	4	9	13	0.717548	0.797825	1562
247	Cxcr1	0	0	1	1	n.d.	n.d.	n.d.
248	Arpc2	0	0	2	2	1.01926	0.163319	14480
249	Gpbar1	0	0	1	1	0	0.506673	7718
250	Pnkd	0	1	0	1	1.01996	0.141468	14987
251	Tmbim1	0	1	2	3	1.01997	0.160599	14568
252	Catip	0	3	2	5	1.9932	0.799608	1547
253	Slc11a1	0	1	0	1	0.653867	0.764901	2067
254	Ctdsp1	0	1	0	1	1.02103	0.146053	14929.5
255	Vil1	1	2	0	3	1.00502	0.0735117	16221
256	Cnot9	0	1	1	2	n.d.	n.d.	n.d.
257	Plcd4	0	0	1	1	1.71458	0.585944	6091.5
258	Zfp142	0	2	1	3	0.996361	0.0170175	17105
259	Bcs1l	0	1	0	1	0.835255	0.683611	3750
260	Stk36	0	1	0	1	1.10639	0.445047	8936
261	Ttll4	0	1	1	2	1.10399	0.543246	7026.5
262	Wnt10a	0	1	0	1	n.d.	n.d.	n.d.
263	Cdk5r2	0	1	0	1	1.00237	0.0338684	16630
264	Fev	0	0	1	1	0.360063	0.632032	4997.5
265	Cryba2	0	1	0	1	1.12218	0.584123	6136
266	Ihh	0	1	0	1	0.4115	0.440734	9062
267	Nhej1	0	0	2	2	1.11273	0.25952	12611
268	Slc23a3	0	0	2	2	0.55724	0.506687	7691
269	Retreg2	0	1	0	1	n.d.	n.d.	n.d.
270	Zfand2b	0	1	0	1	0.955764	0.25686	12655
271	Atg9a	0	1	0	1	0.968181	0.196006	13976
272	Tuba4a	0	1	0	1	0.742234	0.78645	1748
273	Dnajb2	0	1	0	1	0.910048	0.48983	8019
274	Resp18	0	0	1	1	0.947065	0.322023	11247
275	Dnpep	0	1	1	2	1.09899	0.523427	7368.5
276	Des	0	0	2	2	0.903709	0.46343	8664
277	Speg	0	3	0	3	1.02875	0.185336	14122
278	Gmppa	0	3	0	3	1.05265	0.360114	10623
279	Asic4	0	1	0	1	1.02875	0.0279883	16681.5
280	Chpf	0	1	0	1	0.992034	0.0792485	16038
281	Tmem198	0	1	0	1	1.15085	0.637336	4924
282	Obsl1	0	1	0	1	1.19201	0.68943	3664
283	Inha	0	1	0	1	1.30917	0.76838	2018
284	Stk11ip	0	2	1	3	0.895564	0.562871	6612
285	Slc4a3	0	2	0	2	1.22596	0.720573	2947.5
286	Epha4	0	1	1	2	0.642969	0.805825	1438
287	Sgpp2	1	0	9	10	1.03823	0.196181	13972
288	Farsb	1	0	6	7	0.773918	0.760058	2175
289	BC035947	0	1	2	3	n.d.	n.d.	n.d.
290	Acsl3	0	1	1	2	1.19775	0.689617	3645
291	Utp14b	0	0	2	2	0.892089	0.481035	8185
292	Kcne4	3	0	3	6	0.4115	0.885749	574
293	Scg2	10	1	2	13	1.62312	0.853202	823
294	Ap1s3	0	2	2	4	1.46673	0.772854	1945
295	Wdfy1	0	1	2	3	1.0365	0.288863	12122
296	Mrpl44	0	0	1	1	1.04114	0.276985	12371
297	Serpine2	0	1	2	3	0.521486	0.898064	507
298	Cul3	3	1	1	5	1.00484	0.0798743	16009
299	Dock10	1	1	2	4	1.02263	0.19874	13919
300	Nyap2	1	0	1	2	1.02875	0.0530497	16475
301	Gm9747	1	0	1	2	n.d.	n.d.	n.d.
302	Irs1	1	1	1	3	1.13897	0.588558	5939
303	Rhbdd1	3	2	6	11	0.804403	0.724246	2881
304	Col4a3	0	0	1	1	0.909475	0.233213	13212
305	Mff	0	0	1	1	1.05319	0.356313	10781
306	Tm4sf20	0	0	1	1	n.d.	n.d.	n.d.
307	Agfg1	3	2	4	9	1.1238	0.587395	6005
308	Slc19a3	0	0	1	1	n.d.	n.d.	n.d.
309	Daw1	2	1	2	5	n.d.	n.d.	n.d.
310	Sphkap	10	0	7	17	1.47617	0.828135	1118
311	Pid1	4	0	4	8	1.46698	0.824944	1173
312	Dner	0	1	1	2	1.30394	0.765327	2062
313	Trip12	0	1	2	3	0.997647	0.0254561	16788
314	Slc16a14	1	0	5	6	n.d.	n.d.	n.d.
315	A530032D15Rik	0	5	4	9	0	0.541143	7077
316	C130026I21Rik	0	3	7	10	0	0.599675	5742
317	Sp110	0	4	9	13	0.845861	0.316184	11584
318	Sp140	1	0	1	2	0.870087	0.51514	7592
319	Sp100	1	0	3	4	0.685833	0.64852	4622
320	A630001G21Rik	0	1	0	1	0.367411	0.539608	7122.5
321	Cab39	2	1	1	4	1.08013	0.47152	8369
322	Itm2c	0	2	2	4	1.28637	0.760322	2149.5
323	Spata3	0	1	0	1	n.d.	n.d.	n.d.
324	2810459M11Rik	0	1	0	1	n.d.	n.d.	n.d.
325	Psmd1	0	2	0	2	1.03223	0.243053	12855
326	Gm21972	0	1	0	1	n.d.	n.d.	n.d.
327	Armc9	0	3	3	6	0.938374	0.355111	10807
328	B3gnt7	0	3	0	3	0	0.571906	6359
329	Ncl	1	1	1	3	0.967515	0.174792	14269
330	Nmur1	0	0	2	2	n.d.	n.d.	n.d.
331	Tex44	0	3	2	5	n.d.	n.d.	n.d.
332	Ptma	0	2	1	3	0.94864	0.321933	11251
333	Pde6d	0	1	1	2	0.963747	0.185798	14115
334	Cops7b	0	1	0	1	0.897034	0.512927	7623
335	Nppc	0	1	0	1	n.d.	n.d.	n.d.
336	Dis3l2	2	1	0	3	0.898998	0.546798	6983
337	Alppl2	0	5	0	5	n.d.	n.d.	n.d.
338	Eif4e2	0	1	0	1	1.06518	0.40924	9766
339	Efhd1	1	1	0	2	1.42882	0.399444	9869
340	Gigyf2	0	1	0	1	1.13742	0.61414	5383
341	Kcnj13	1	0	1	2	1.12019	0.264368	12567
342	Snorc	0	0	1	1	n.d.	n.d.	n.d.
343	Neu2	0	0	1	1	0.436439	0.71307	3119
344	Inpp5d	0	1	2	3	0.527058	0.891883	540
345	Atg16l1	0	1	1	2	0.933821	0.395842	9995.5
346	Sag	0	2	1	3	n.d.	n.d.	n.d.
347	Dgkd	1	1	5	7	1.02667	0.207363	13633
348	Usp40	1	2	1	4	1.06213	0.385971	10198
349	Ugt1a9	0	0	1	1	0.630524	0.503272	7781.5
350	Ugt1a6b	0	0	2	2	7.66886	0.978664	106
351	Ugt1a6a	0	0	1	1	n.d.	n.d.	n.d.
352	Ugt1a5	0	1	0	1	n.d.	n.d.	n.d.
353	Dnajb3	0	1	0	1	1.41453	0.564058	6587
354	Trpm8	1	0	0	1	n.d.	n.d.	n.d.
355	Spp2	0	0	1	1	0	0.425567	9362
356	Glrp1	0	0	1	1	n.d.	n.d.	n.d.
357	Arl4c	1	5	3	9	0.900156	0.216947	13470
358	Sh3bp4	2	5	9	16	0.698731	0.80926	1402
359	Agap1	0	7	6	13	0.92605	0.445251	8920
360	Gbx2	0	15	1	16	n.d.	n.d.	n.d.
361	Asb18	0	0	1	1	n.d.	n.d.	n.d.
362	Iqca	0	1	0	1	n.d.	n.d.	n.d.
363	Ackr3	0	0	2	2	1.00858	0.058769	16422
364	Cops8	3	1	4	8	0.975158	0.15236	14749
365	Col6a3	0	1	2	3	1.16335	0.649023	4616
366	Mlph	0	1	1	2	0.633783	0.773088	1937
367	Rab17	0	1	1	2	0	0.825234	1162.5
368	Lrrfip1	1	3	5	9	0.66311	0.826749	1140
369	Ramp1	0	3	0	3	1.12227	0.317249	11544.5
370	Ube2f	1	2	1	4	0.897152	0.543494	7021
371	Scly	0	1	0	1	0.914371	0.490997	7956
372	Klhl30	0	4	0	4	1.85839	0.740295	2548
373	Erfe	0	1	0	1	n.d.	n.d.	n.d.
374	Ilkap	1	2	1	4	0.973127	0.200503	13874
375	Hes6	0	1	0	1	1.22942	0.720556	2950
376	Per2	0	0	2	2	0.943897	0.353129	10849
377	Traf3ip1	0	2	2	4	1.04619	0.244351	12802
378	Asb1	0	3	0	3	1.21636	0.713512	3094
379	Twist2	0	11	2	13	n.d.	n.d.	n.d.
380	Hdac4	0	12	7	19	0.931452	0.405298	9812
381	Ndufa10	0	8	3	11	0.866467	0.630284	5067.5
382	Olfr1414	0	0	1	1	n.d.	n.d.	n.d.
383	Cops9	0	1	0	1	n.d.	n.d.	n.d.
384	Otos	1	1	2	4	n.d.	n.d.	n.d.
385	Gpc1	0	3	0	3	0.840983	0.654655	4429
386	Ankmy1	0	1	0	1	n.d.	n.d.	n.d.
387	Rnpepl1	0	1	0	1	0.934242	0.393374	10076
388	Capn10	0	2	0	2	1.15675	0.641906	4821
389	Aqp12	0	2	0	2	0.189699	0.983053	95
390	Kif1a	0	2	1	3	0.89857	0.552053	6759
391	Sned1	0	3	1	4	0.674403	0.698158	3467
392	Mterf4	0	2	1	3	1.07882	0.403868	9822
393	Ppp1r7	0	1	0	1	1.04629	0.295637	11954
394	Ano7	0	2	0	2	n.d.	n.d.	n.d.
395	Hdlbp	2	1	3	6	1.02476	0.208588	13564
396	Sept2	0	1	0	1	0.958707	0.291368	12027.5
397	Farp2	0	1	0	1	1.07348	0.414442	9697
398	Stk25	0	1	1	2	1.11253	0.567553	6452.5
399	Bok	0	4	1	5	0.884946	0.351333	10895
400	Thap4	0	2	3	5	0.898093	0.538325	7140
401	Atg4b	0	0	1	1	0.993502	0.0662105	16328
402	Dtymk	0	2	0	2	1.18252	0.671249	4070
403	Ing5	0	1	0	1	1.11205	0.480556	8191
404	D2hgdh	0	3	1	4	1.40215	0.800032	1540
405	Neu4	1	0	0	1	n.d.	n.d.	n.d.
406	Fam174a	2	1	1	4	1.4699	0.825392	1151
407	St8sia4	0	1	0	1	1.34248	0.737491	2631
408	D1Ertd622e	3	1	0	4	1.07426	0.44031	9072
409	Ppip5k2	6	0	7	13	1.04802	0.320895	11330.5
410	Pam	5	2	2	9	1.40036	0.805953	1432.5
411	Slco6d1	2	0	1	3	n.d.	n.d.	n.d.
412	Rnf152	0	1	1	2	1.28594	0.148211	14889
413	Pign	0	1	0	1	0.921353	0.433041	9226
414	Tnfrsf11a	0	2	3	5	0.978567	0.0970673	15846
415	Zcchc2	2	3	6	11	0.964319	0.237497	13050
416	Phlpp1	6	3	8	17	1.23535	0.725874	2849
417	Bcl2	0	1	2	3	0.886853	0.282526	12275.5
418	Kdsr	0	1	0	1	1.14384	0.624652	5209
419	Vps4b	0	0	1	1	1.0317	0.240015	12969
420	Cdh7	1	1	0	2	0.410061	0.935047	323
421	Dsel	0	1	0	1	1.13684	0.599155	5779
422	Gm29106	0	0	1	1	n.d.	n.d.	n.d.
423	Tsn	0	2	2	4	1.14122	0.613035	5430
424	Nifk	0	0	1	1	0.96509	0.235167	13178
425	Clasp1	2	3	7	12	1.02961	0.230228	13261
426	Tfcp2l1	0	6	6	12	1.65335	0.628023	5149
427	Gli2	1	1	2	4	n.d.	n.d.	n.d.
428	Inhbb	0	2	1	3	0.669658	0.732406	2720
429	Ralb	0	2	0	2	1.01924	0.156535	14689
430	Tmem185b	0	1	0	1	0.805877	0.724857	2866
431	Epb41l5	1	1	4	6	n.d.	n.d.	n.d.
432	Ptpn4	0	2	1	3	1.11043	0.566813	6520
433	Tmem177	0	0	3	3	1.02432	0.167874	14344
434	Tmem37	0	0	1	1	1.30168	0.505503	7757
435	Dbi	0	2	0	2	0.854057	0.641114	4852
436	3110009E18Rik	0	2	1	3	0.55724	0.760392	2148
437	Steap3	0	1	0	1	0.45386	0.706617	3254.5
438	En1	1	0	1	2	n.d.	n.d.	n.d.
439	Insig2	1	0	2	3	1.13667	0.602599	5606
440	Ccdc93	0	1	0	1	0.882401	0.598904	5783
441	Htr5b	0	0	1	1	n.d.	n.d.	n.d.
442	Ddx18	0	1	3	4	0.878636	0.597129	5821
443	Dpp10	3	2	1	6	1.36013	0.79183	1659
444	Actr3	5	2	3	10	1.03666	0.290994	12048
445	Slc35f5	1	0	4	5	1.09981	0.523795	7335
446	Gpr39	0	0	1	1	0.766997	0.749664	2389
447	Lypd1	1	0	1	2	n.d.	n.d.	n.d.
448	Nckap5	1	1	3	5	0.86601	0.500819	7805
449	Mgat5	2	1	7	10	1.02875	0.184427	14136
450	Tmem163	1	10	8	19	1.38294	0.800281	1530.5
451	Ccnt2	1	0	3	4	1.28922	0.760184	2166
452	Map3k19	0	0	1	1	1.2345	0.341535	11032.5
453	Rab3gap1	0	4	4	8	1.19441	0.690406	3590
454	Zranb3	0	0	1	1	0.998314	0.0144152	17122.5
455	R3hdm1	0	1	0	1	0.806963	0.722365	2907
456	Ubxn4	1	1	0	2	1.07012	0.42231	9455
457	Mcm6	0	1	0	1	1.64498	0.852301	836
458	Dars	0	1	1	2	1.01766	0.160751	14562
459	Pfkfb2	0	1	0	1	1.18379	0.681819	3787.5
460	AA986860	1	1	0	2	2.09865	0.783769	1789
461	Fcamr	0	2	0	2	0.900156	0.115284	15603.5
462	Pigr	2	0	0	2	0.0668104	0.999766	12
463	Mapkapk2	1	2	0	3	0.855912	0.652918	4473
464	Dyrk3	0	1	0	1	0.868236	0.598667	5791
465	Eif2d	0	2	3	5	1.10947	0.549687	6922
466	Rassf5	0	1	2	3	0.746527	0.653216	4447.5
467	Ikbke	0	1	1	2	0.800555	0.732743	2708
468	Srgap2	0	1	0	1	0.730831	0.762608	2126
469	Avpr1b	0	0	3	3	0.488656	0.91567	410
470	Ctse	0	0	1	1	0.707266	0.305164	11854.5
471	Slc41a1	0	1	0	1	0.954828	0.227047	13354
472	Rab29	0	0	1	1	0.401038	0.928687	358
473	Nucks1	0	1	0	1	1.08474	0.464175	8653
474	Elk4	0	1	2	3	0.750709	0.722594	2903
475	Mfsd4a	1	1	0	2	n.d.	n.d.	n.d.
476	Cdk18	0	2	2	4	1.27321	0.749342	2394
477	Klhdc8a	0	3	1	4	1.37853	0.784322	1781
478	Nuak2	0	1	2	3	1.10393	0.525804	7264
479	Tmcc2	0	3	0	3	1.22335	0.712784	3132
480	Dstyk	0	1	2	3	1.02314	0.202363	13807
481	Rbbp5	0	0	2	2	0.991426	0.0722076	16246.5
482	Tmem81	0	2	1	3	1.17412	0.467003	8588
483	Cntn2	0	1	3	4	n.d.	n.d.	n.d.
484	Nfasc	2	5	3	10	0.575951	0.864959	703
485	Lrrn2	0	4	0	4	0.524872	0.716772	3032
486	Mdm4	2	0	2	4	1.00946	0.106722	15764
487	Pik3c2b	0	2	3	5	0.794663	0.645313	4707.5
488	Ppp1r15b	0	2	1	3	1.01709	0.163763	14453
489	Plekha6	0	2	0	2	1.03233	0.241558	12927
490	Gm28040	0	0	1	1	n.d.	n.d.	n.d.
491	Kiss1	0	1	0	1	1.09733	0.182082	14158
492	Etnk2	0	2	0	2	1.05213	0.174605	14272
493	Sox13	0	2	3	5	0.896482	0.491883	7889
494	Snrpe	1	4	1	6	1.18241	0.67464	3950
495	Zbed6	1	0	2	3	0.881296	0.600292	5700
496	Zc3h11a	0	1	0	1	0.932424	0.421798	9499
497	Lax1	1	1	1	3	0.955268	0.0612573	16396
498	Atp2b4	0	4	2	6	0.941133	0.352816	10862
499	Optc	0	3	1	4	n.d.	n.d.	n.d.
500	Prelp	0	0	2	2	0.276971	0.742389	2519.5
501	Fmod	0	1	0	1	1.02875	0.0315614	16644
502	Btg2	0	1	0	1	0.949265	0.321567	11286
503	Chit1	0	1	0	1	n.d.	n.d.	n.d.
504	Chil1	0	1	0	1	1.10788	0.143851	14957.5
505	Mybph	0	1	0	1	0.685833	0.310447	11781.5
506	Adora1	0	1	0	1	1.00805	0.107588	15758
507	Myog	0	0	2	2	n.d.	n.d.	n.d.
508	Ppfia4	0	2	1	3	1.40977	0.471737	8346
509	Tmem183a	0	0	2	2	1.00339	0.0775263	16109
510	Cyb5r1	0	0	1	1	1.07784	0.435909	9130
511	Adipor1	0	0	1	1	1.0133	0.12038	15435
512	Klhl12	0	1	0	1	1.06985	0.407822	9785
513	Rabif	0	1	2	3	1.00693	0.0734123	16225
514	Kdm5b	0	2	1	3	1.09173	0.49098	7960
515	Syt2	0	5	6	11	1.33356	0.695702	3517
516	Ppp1r12b	2	2	5	9	1.18213	0.67467	3949
517	Ube2t	0	1	1	2	2.0575	0.524939	7282.5
518	Ptpn7	0	2	0	2	n.d.	n.d.	n.d.
519	Arl8a	0	1	0	1	0.985885	0.0737076	16217
520	Gpr37l1	0	2	5	7	0.240487	0.947404	243
521	Elf3	0	0	1	1	0.440535	0.942143	279
522	Rnpep	0	2	0	2	0.713429	0.802927	1489
523	Timm17a	0	1	0	1	0.956855	0.267474	12514
524	Lmod1	0	1	1	2	0.816468	0.420594	9559.5
525	Shisa4	1	1	3	5	n.d.	n.d.	n.d.
526	Ipo9	0	5	4	9	1.0244	0.200719	13862
527	Nav1	0	5	5	10	0.735213	0.782594	1797
528	Csrp1	0	2	3	5	1.05328	0.356491	10776.5
529	Phlda3	0	2	2	4	0.91316	0.257804	12648.5
530	Lad1	0	2	0	2	0.714894	0.701547	3379
531	Igfn1	0	0	1	1	n.d.	n.d.	n.d.
532	Tmem9	0	1	0	1	1.21017	0.705594	3311.5
533	Ascl5	0	1	0	1	n.d.	n.d.	n.d.
534	Kif21b	1	2	2	5	0.32733	0.835944	1037.5
535	Mroh3	0	2	0	2	n.d.	n.d.	n.d.
536	Gpr25	0	1	0	1	n.d.	n.d.	n.d.
537	Camsap2	1	1	1	3	0.861384	0.642094	4811
538	Ddx59	0	1	1	2	0.94792	0.268667	12495
539	Zfp281	0	2	2	4	1.04251	0.283988	12253
540	Nr5a2	0	1	0	1	0.656649	0.575061	6293
541	Nek7	2	2	5	9	1.01038	0.117094	15552
542	2310009B15Rik	0	1	0	1	1.10591	0.406898	9793
543	Dennd1b	1	1	2	4	0.998524	0.0241462	16863
544	Crb1	0	0	1	1	1.11778	0.558213	6680
545	Zbtb41	0	1	0	1	1.03674	0.289781	12097
546	Aspm	0	0	1	1	2.41113	0.937187	310
547	Kcnt2	3	0	2	5	0.925875	0.113465	15654
548	B3galt2	2	0	4	6	0.862022	0.637898	4916
549	Cdc73	0	1	0	1	0.836443	0.671406	4061
550	Glrx2	0	0	1	1	1.1822	0.671254	4069
551	Ro60	0	0	1	1	1.09244	0.488433	8048
552	Uchl5	0	1	0	1	0.961344	0.215067	13504
553	Rgs2	2	0	2	4	1.11663	0.529909	7239
554	Rgs13	2	0	0	2	n.d.	n.d.	n.d.
555	Brinp3	0	1	0	1	n.d.	n.d.	n.d.
556	Pdc	0	0	1	1	n.d.	n.d.	n.d.
557	Tpr	0	1	0	1	1.02172	0.207617	13613
558	Odr4	1	0	0	1	1.10654	0.551228	6836
559	Hmcn1	2	0	1	3	0.738961	0.566509	6529
560	Ivns1abp	1	2	7	10	0.881465	0.601819	5622
561	Swt1	0	1	0	1	0.897166	0.546003	6989
562	Trmt1l	1	1	0	2	0.990584	0.0724649	16242
563	Rnf2	1	1	3	5	1.16043	0.652757	4503.5
564	Fam129a	0	2	0	2	1.01877	0.15283	14744
565	Edem3	0	5	6	11	1.07784	0.44564	8883
566	1700025G04Rik	0	2	1	3	0.806318	0.340023	11057
567	Tsen15	0	1	1	2	0.947746	0.28007	12323
568	Colgalt2	1	1	1	3	0.679175	0.814702	1321
569	Rgl1	0	6	14	20	0.885795	0.584374	6131
570	Apobec4	0	3	5	8	1.07161	0.123208	15288.5
571	Arpc5	0	2	1	3	0.92153	0.441447	9049.5
572	Ncf2	0	2	1	3	n.d.	n.d.	n.d.
573	Smg7	1	1	1	3	1.07199	0.414936	9689
574	Nmnat2	0	2	2	4	1.08289	0.124927	15256
575	Lamc2	1	1	1	3	0.61094	0.854073	811
576	Lamc1	1	1	5	7	0.777793	0.755611	2258
577	Shcbp1l	0	0	1	1	n.d.	n.d.	n.d.
578	Dhx9	1	1	0	2	1.0033	0.0746023	16199
579	Npl	0	0	2	2	0.715652	0.357114	10762
580	Rgs8	0	4	3	7	2.64536	0.948556	231
581	Rgs16	0	3	0	3	1.12185	0.586523	6069.5
582	Rnasel	0	0	1	1	0.499679	0.868348	680
583	Glul	1	1	8	10	0.887678	0.587754	5957
584	Zfp648	0	0	3	3	n.d.	n.d.	n.d.
585	Cacna1e	0	0	1	1	0.59811	0.613398	5420.5
586	Ier5	1	4	2	7	1.25439	0.739401	2585
587	Mr1	0	0	1	1	1.30648	0.764143	2093
588	Stx6	0	3	2	5	0.988799	0.0785058	16071
589	BC034090	1	4	2	7	n.d.	n.d.	n.d.
590	Xpr1	1	1	1	3	0.992082	0.0677632	16307.5
591	Acbd6	1	2	0	3	0.909528	0.478734	8217
592	Lhx4	0	0	1	1	n.d.	n.d.	n.d.
593	Qsox1	1	1	5	7	1.20757	0.706427	3273
594	Cep350	2	2	1	5	1.04452	0.31912	11413
595	Tor1aip2	0	1	0	1	0.936158	0.397193	9923
596	Tor1aip1	1	1	2	4	0.928281	0.400345	9858
597	Fam163a	1	3	2	6	0.725083	0.739386	2586
598	Soat1	0	0	1	1	1.00783	0.0913421	15891.5
599	Abl2	0	2	2	4	1.04974	0.286365	12182
600	Tor3a	1	4	3	8	0.782246	0.750781	2362.5
601	Fam20b	0	1	0	1	0.965365	0.239582	12990.5
602	Angptl1	0	1	2	3	1.97837	0.585535	6103.5
603	Ralgps2	0	2	5	7	1.08307	0.446874	8850
604	Tex35	2	1	3	6	n.d.	n.d.	n.d.
605	Rasal2	0	1	0	1	0.925037	0.433722	9217
606	Cryzl2	1	1	2	4	1.84598	0.87576	643
607	Sec16b	3	4	12	19	1.27836	0.755886	2241
608	Astn1	0	0	1	1	0.962379	0.0629795	16365
609	Pappa2	3	1	5	9	2.08205	0.923178	381
610	Cop1	0	1	0	1	1.24406	0.733506	2686
611	Tnr	1	0	6	7	1.28942	0.759368	2190
612	4930523C07Rik	4	0	5	9	0.694626	0.723553	2889
613	Mrps14	0	1	1	2	0.942941	0.347649	10956
614	Cacybp	5	2	9	16	0.886539	0.587091	6037
615	Rabgap1l	3	1	2	6	0.994506	0.025386	16792
616	Rc3h1	2	1	1	4	0.985656	0.108348	15752
617	Serpinc1	1	0	0	1	n.d.	n.d.	n.d.
618	Zbtb37	0	0	1	1	1.06757	0.360187	10610
619	Cenpl	0	0	1	1	0.642969	0.433488	9220
620	Klhl20	0	0	1	1	0.842099	0.656211	4408
621	Prdx6	0	0	1	1	1.08575	0.471611	8359.5
622	Fasl	0	1	0	1	n.d.	n.d.	n.d.
623	Suco	1	0	1	2	1.0396	0.291091	12043
624	Pigc	0	0	1	1	0.977368	0.149082	14842
625	4930558K02Rik	3	0	2	5	n.d.	n.d.	n.d.
626	Dnm3	1	0	2	3	1.0984	0.4015	9848
627	Eef1aknmt	0	1	1	2	0.827539	0.694064	3534.5
628	Vamp4	1	0	2	3	0.877659	0.59648	5835
629	Myocos	0	1	0	1	n.d.	n.d.	n.d.
630	Prrc2c	0	1	2	3	0.819742	0.706436	3271.5
631	Fmo4	2	0	0	2	0.908506	0.246655	12768.5
632	Fmo1	1	0	0	1	0.686431	0.818851	1234
633	Fmo2	1	0	0	1	0.618797	0.849272	881
634	Prrx1	2	0	1	3	0.83646	0.482339	8169
635	Gorab	0	1	0	1	0.991252	0.0632076	16359
636	Kifap3	0	0	1	1	0.960048	0.232126	13235
637	Scyl3	2	2	3	7	1.10235	0.520936	7458
638	Mettl18	0	0	1	1	1.26072	0.706746	3252
639	Slc19a2	0	2	0	2	0.918772	0.422348	9449
640	Ccdc181	0	0	1	1	0.909605	0.4775	8285
641	Blzf1	0	0	1	1	0.963246	0.231602	13245
642	Nme7	0	1	2	3	1.09512	0.428713	9288
643	Atp1b1	1	1	2	4	0.992224	0.0786813	16060
644	Dpt	0	0	2	2	0.124307	0.996091	34
645	Xcl1	1	1	1	3	n.d.	n.d.	n.d.
646	Tbx19	0	4	3	7	n.d.	n.d.	n.d.
647	Sft2d2	0	1	2	3	0.989929	0.0436199	16537.5
648	Tiprl	0	1	1	2	1.10396	0.541173	7051.5
649	Gpr161	1	3	0	4	1.70497	0.862322	731
650	Dcaf6	1	1	0	2	1.08266	0.471228	8392.5
651	Mpc2	0	1	0	1	0.893448	0.565023	6571
652	Adcy10	0	0	1	1	n.d.	n.d.	n.d.
653	Mpzl1	0	2	5	7	0.786691	0.672263	4033
654	Rcsd1	0	0	5	5	1.00884	0.0595848	16414.5
655	Creg1	0	1	0	1	0.863217	0.642374	4774.5
656	Cd247	0	1	3	4	n.d.	n.d.	n.d.
657	Pou2f1	0	1	0	1	1.03925	0.275544	12411
658	Dusp27	0	0	1	1	0	0.374105	10437
659	Gpa33	0	1	1	2	0.20575	0.718041	3008
660	Tada1	0	2	0	2	1.02043	0.151091	14774
661	Pogk	0	1	0	1	0.964526	0.222599	13414
662	Fam78b	1	1	3	5	0.61082	0.692994	3563
663	Uck2	0	1	1	2	0.910832	0.489769	8020
664	Tmco1	0	1	0	1	1.09069	0.490173	7999.5
665	Aldh9a1	0	3	1	4	0.954482	0.267719	12511.5
666	Mgst3	0	0	1	1	1.07038	0.357813	10741
667	Pbx1	3	6	12	21	0.774818	0.665977	4184
668	Nuf2	1	1	4	6	2.0956	0.798673	1552
669	Rgs5	2	0	1	3	1.18641	0.68176	3794
670	Rgs4	6	0	0	6	0.273489	0.971304	124
671	Ccdc190	7	0	2	9	n.d.	n.d.	n.d.
672	Hsd17b7	0	0	1	1	1.51098	0.78698	1740
673	Uap1	0	0	1	1	1.01368	0.117178	15547
674	Uhmk1	0	1	0	1	0.908072	0.511924	7636
675	Sh2d1b1	0	1	0	1	0.36504	0.738789	2608.5
676	Spata46	0	0	1	1	n.d.	n.d.	n.d.
677	Nos1ap	0	1	2	3	0	0.541143	7077
678	Olfml2b	2	3	5	10	0.691823	0.797868	1561
679	Atf6	4	3	1	8	1.05858	0.396287	9979
680	Dusp12	0	1	0	1	1.15185	0.638775	4900
681	Fcgr2b	1	0	0	1	0.313098	0.693839	3546.5
682	Fcgr4	0	0	2	2	0.61725	0.201906	13825
683	Fcgr3	0	3	1	4	0.447697	0.909386	447
684	Cfap126	0	2	1	3	0.834122	0.303757	11876
685	Sdhc	0	1	0	1	0.941954	0.335316	11098
686	Mpz	1	1	0	2	1.61661	0.540675	7110
687	Pcp4l1	0	1	4	5	1.16293	0.236904	13140.5
688	Fcer1g	0	1	0	1	0.661339	0.815629	1289.5
689	Adamts4	0	0	1	1	0	0.879915	613.5
690	Ppox	0	1	0	1	1.10503	0.524056	7305
691	Dedd	0	2	0	2	0.879311	0.572988	6322
692	Pfdn2	0	0	1	1	1.08019	0.264582	12565
693	Klhdc9	0	1	0	1	1.50662	0.820532	1211
694	Arhgap30	0	1	1	2	0.408775	0.937234	308
695	Tstd1	0	1	0	1	0.734821	0.374877	10399
696	F11r	0	0	3	3	0.862988	0.640699	4859
697	Cd48	0	1	0	1	0.476738	0.727404	2799.5
698	Gm10521	0	0	1	1	n.d.	n.d.	n.d.
699	Vangl2	0	3	0	3	1.89923	0.799827	1543
700	Nhlh1	0	1	0	1	n.d.	n.d.	n.d.
701	Copa	0	0	1	1	1.02937	0.243863	12807
702	Ncstn	0	1	1	2	1.08713	0.469073	8548
703	Pex19	0	1	3	4	1.14133	0.610471	5496
704	Pea15a	0	0	1	1	0.792235	0.738865	2604
705	Casq1	0	0	2	2	n.d.	n.d.	n.d.
706	Atp1a2	0	1	3	4	0.804055	0.717424	3020.5
707	Igsf8	0	2	0	2	1.03972	0.277044	12368.5
708	Kcnj9	0	1	0	1	n.d.	n.d.	n.d.
709	Pigm	0	1	0	1	0.894033	0.502635	7792
710	Slamf9	1	0	0	1	0.353633	0.929053	356
711	Igsf9	0	0	2	2	1.2345	0.472342	8334.5
712	Tagln2	0	1	0	1	0.81806	0.709778	3199
713	Cfap45	0	1	2	3	0.9053	0.161187	14544.5
714	Vsig8	0	2	1	3	4.97229	0.817237	1271
715	Fcrl6	0	0	1	1	n.d.	n.d.	n.d.
716	Dusp23	0	1	1	2	0.953344	0.191933	14042
717	Crp	0	1	0	1	0.642969	0.246266	12774
718	Fmn2	0	2	6	8	1.02666	0.173512	14287
719	Grem2	1	0	1	2	0.515711	0.898126	506
720	Rgs7	4	1	1	6	0.778996	0.750617	2372
721	Fh1	0	1	1	2	0.95047	0.321491	11293
722	Opn3	0	1	0	1	0.937772	0.244488	12799
723	Wdr64	1	0	1	2	n.d.	n.d.	n.d.
724	Exo1	0	1	0	1	1.19335	0.274807	12416.5
725	Rbm8a2	1	0	0	1	n.d.	n.d.	n.d.
726	Cep170	1	1	3	5	1.06399	0.396497	9966
727	Sdccag8	3	4	5	12	1.07097	0.418684	9606
728	Akt3	1	2	3	6	1.11789	0.567363	6486
729	Zbtb18	0	2	0	2	0.975219	0.158292	14646
730	1700016C15Rik	0	1	1	2	n.d.	n.d.	n.d.
731	Adss	0	1	0	1	1.0184	0.158523	14638
732	Catspere2	0	1	0	1	1.44025	0.301184	11893.5
733	Desi2	0	0	4	4	0.915693	0.467839	8566
734	Cox20	0	2	0	2	1.06939	0.380953	10317
735	Hnrnpu	1	1	0	2	1.04939	0.32176	11265
736	Efcab2	0	3	0	3	1.0611	0.258985	12630
737	Kif26b	0	2	1	3	0.342917	0.765471	2059
738	Smyd3	4	2	11	17	1.13437	0.607836	5543
739	Cnst	0	0	4	4	1.06188	0.396711	9956
740	Sccpdh	0	4	2	6	1.21534	0.712819	3129
741	Gm10518	0	1	0	1	n.d.	n.d.	n.d.
742	Ahctf1	0	0	2	2	1.01754	0.164173	14440
743	Cdc42bpa	0	1	4	5	1.02741	0.206231	13669
744	Coq8a	0	4	1	5	n.d.	n.d.	n.d.
745	Psen2	0	2	2	4	1.04454	0.305599	11840
746	Itpkb	0	3	1	4	1.10665	0.551816	6790
747	Stum	0	4	3	7	n.d.	n.d.	n.d.
748	Parp1	0	4	2	6	1.00016	0.0268713	16700
749	Lin9	0	1	1	2	1.11105	0.480906	8186
750	Acbd3	0	2	3	5	0.999385	0.0261813	16756.5
751	H3f3a	0	3	2	5	1.11647	0.567564	6448.5
752	Sde2	0	0	3	3	0.990212	0.0708743	16269.5
753	Pycr2	0	2	0	2	1.11166	0.567614	6440
754	Lefty1	0	2	0	2	1.29818	0.469868	8456
755	Tmem63a	0	1	0	1	1.27729	0.755766	2248.5
756	Ephx1	0	4	1	5	0.965459	0.224287	13400
757	9130409I23Rik	1	0	2	3	0.771563	0.133237	15081
758	Nvl	0	0	1	1	0.881116	0.595161	5848
759	Cnih4	0	1	1	2	0.827473	0.550518	6871
760	Wdr26	0	2	3	5	0.972667	0.19455	13995
761	Cnih3	0	1	0	1	n.d.	n.d.	n.d.
762	Dnah14	0	0	1	1	n.d.	n.d.	n.d.
763	Lbr	0	3	4	7	1.14007	0.612482	5456
764	Enah	5	2	1	8	1.10168	0.522661	7408
765	Srp9	0	4	2	6	1.15012	0.642468	4768.5
766	Degs1	0	3	0	3	0.815137	0.713576	3090.5
767	Fbxo28	0	2	2	4	0.917651	0.47017	8446
768	Trp53bp2	0	0	2	2	0.941813	0.306424	11835
769	Capn2	0	3	3	6	1.01934	0.164257	14437
770	Capn8	1	2	2	5	0.642969	0.246266	12774
771	Ccdc185	0	1	0	1	n.d.	n.d.	n.d.
772	Susd4	0	2	0	2	1.09548	0.39286	10081
773	Tlr5	0	11	0	11	0.841705	0.168699	14337.5
774	Disp1	0	2	3	5	1.10623	0.459444	8714
775	Aida	0	1	2	3	1.0922	0.489444	8027
776	Mia3	0	3	1	4	1.10511	0.55212	6755.5
777	Taf1a	0	1	1	2	0.779069	0.753149	2311
778	Hhipl2	0	3	3	6	0.2469	0.752082	2327
779	1700056E22Rik	6	1	6	13	1.09225	0.261096	12604
780	Dusp10	1	2	1	4	0.955063	0.277906	12358
781	Hlx	0	0	4	4	0.558464	0.844126	950
782	Marc1	0	1	0	1	n.d.	n.d.	n.d.
783	Marc2	0	2	2	4	n.d.	n.d.	n.d.
784	C130074G19Rik	0	1	2	3	0.64856	0.57881	6242.5
785	Mark1	0	2	1	3	0.845045	0.655544	4416
786	Rab3gap2	1	1	1	3	0.970318	0.208032	13596
787	Iars2	0	3	2	5	1.10369	0.551699	6803
788	Eprs	0	0	5	5	0.96102	0.24381	12813
789	Slc30a10	0	0	2	2	0	0.624942	5192.5
790	Lyplal1	2	1	0	3	1.06039	0.392737	10082
791	Tgfb2	0	1	1	2	0.696895	0.436591	9121
792	Rrp15	0	0	2	2	0.900156	0.503816	7774
793	D1Pas1	1	1	1	3	n.d.	n.d.	n.d.
794	Spata17	0	0	1	1	1.2345	0.243395	12833
795	Gpatch2	0	7	6	13	1.02282	0.201658	13845
796	Esrrg	0	2	5	7	1.28928	0.750105	2383
797	Ush2a	1	1	4	6	1.42586	0.815608	1292
798	Kctd3	3	5	6	14	1.17007	0.66119	4329
799	Cenpf	0	0	1	1	2.56442	0.944158	268
800	Ptpn14	0	4	3	7	0.675117	0.709708	3200
801	Smyd2	2	8	9	19	1.05246	0.35786	10739
802	Prox1	1	3	6	10	0.891939	0.545333	6999
803	Rps6kc1	0	7	10	17	0.976165	0.156871	14682
804	Angel2	0	1	1	2	1.03563	0.240175	12963.5
805	Vash2	0	2	1	3	1.35362	0.359924	10637.5
806	Flvcr1	0	1	1	2	0.936142	0.35457	10819
807	Spata45	0	1	0	1	n.d.	n.d.	n.d.
808	Tatdn3	0	1	0	1	1.02875	0.155643	14704
809	Nsl1	0	0	1	1	1.48597	0.305117	11858.5
810	Atf3	0	1	1	2	0.701971	0.656825	4403
811	Nenf	0	4	0	4	1.2139	0.70633	3277
812	Pacc1	0	1	0	1	0.858541	0.652506	4527
813	Ppp2r5a	4	4	11	19	1.0006	0.0266871	16708
814	Dtl	0	1	3	4	3.02195	0.853254	821
815	Ints7	0	3	4	7	1.14416	0.616047	5317
816	Lpgat1	3	1	3	7	1.09026	0.491316	7927
817	Nek2	0	4	0	4	4.40076	0.955877	186
818	Slc30a1	0	4	1	5	0.932573	0.387646	10172.5
819	Rd3	0	5	2	7	n.d.	n.d.	n.d.
820	Traf5	0	5	2	7	0.74449	0.703974	3351
821	Rcor3	1	1	0	2	1.11678	0.531982	7229
822	Kcnh1	0	11	15	26	1.02359	0.195436	13982
823	Hhat	1	7	2	10	1.17195	0.618152	5292
824	Sertad4	0	2	3	5	2.0575	0.524939	7282.5
825	Syt14	2	1	2	5	1.08697	0.468909	8553
826	Utp25	0	4	2	6	0.985786	0.087424	15924.5
827	A130010J15Rik	0	1	1	2	1.17494	0.652292	4535
828	Traf3ip3	0	0	1	1	1.05267	0.207629	13612
829	Hsd11b1	0	0	2	2	0.349387	0.859099	766
830	G0s2	0	0	1	1	0.831755	0.343193	11012.5
831	Camk1g	5	7	6	18	1.00498	0.0554971	16456
832	Plxna2	11	0	6	17	0.839211	0.681205	3830
833	Cd34	3	0	3	6	0.772879	0.759865	2181
834	Cd46	2	0	1	3	0.872201	0.274643	12420
835	Cr1l	0	1	0	1	1.01354	0.118135	15524.5
836	Cr2	0	1	0	1	0	0.85919	764.5
837	Iyd	0	0	2	2	1.02875	0.0262749	16738.5
838	Plekhg1	0	0	1	1	1.06576	0.261404	12600
839	Mthfd1l	0	8	11	19	1.08667	0.471222	8394
840	Akap12	0	3	4	7	0.938922	0.347518	10958
841	Zbtb2	0	3	6	9	0.791991	0.732152	2724
842	Rmnd1	0	1	1	2	0.931992	0.407102	9791
843	Ccdc170	1	0	0	1	n.d.	n.d.	n.d.
844	Esr1	1	0	1	2	n.d.	n.d.	n.d.
845	Gm10097	5	1	7	13	n.d.	n.d.	n.d.
846	Syne1	1	1	3	5	0.779404	0.755906	2239.5
847	Myct1	1	0	0	1	0.978567	0.0644444	16343.5
848	Fbxo5	0	1	0	1	1.80365	0.848874	885
849	Mtrf1l	2	0	2	4	0.932804	0.356307	10782
850	Rgs17	3	0	1	4	0.37379	0.951404	208
851	Ipcef1	1	0	3	4	0.517492	0.884939	581
852	Cnksr3	0	6	8	14	1.25217	0.695447	3522
853	Lrp11	0	2	1	3	0.983662	0.121444	15313
854	Pcmt1	0	2	0	2	1.21171	0.706251	3289
855	Nup43	0	0	1	1	1.14745	0.569205	6412
856	Lats1	0	1	1	2	1.01331	0.116418	15567
857	Katna1	1	2	1	4	0.912884	0.487921	8066
858	Ginm1	0	1	2	3	0.984511	0.117576	15539
859	Ppil4	0	0	1	1	0.952162	0.317506	11533
860	Zc3h12d	0	0	1	1	0.162434	0.724313	2879.5
861	Tab2	2	3	3	8	0.997943	0.0178099	17094
862	Ust	0	0	7	7	0.690951	0.747994	2414
863	Sash1	1	3	9	13	0.924591	0.423278	9428
864	Samd5	2	2	0	4	1.72565	0.682898	3761.5
865	Stxbp5	1	3	2	6	1.05126	0.35717	10759
866	Adgb	1	0	1	2	0.889109	0.566009	6541
867	Rab32	0	1	0	1	0.333257	0.907222	456
868	Gm10944	1	1	0	2	n.d.	n.d.	n.d.
869	Shprh	0	1	1	2	1.08181	0.470746	8428
870	Fbxo30	0	1	0	1	0.849212	0.651953	4544
871	Epm2a	1	4	4	9	1.20856	0.689342	3665
872	Utrn	5	8	11	24	1.09159	0.491541	7901
873	Stx11	0	1	1	2	0.514375	0.693971	3540
874	Sf3b5	0	0	1	1	0.902523	0.454617	8764
875	Plagl1	0	0	1	1	1.26105	0.511918	7637
876	Zc2hc1b	1	0	0	1	n.d.	n.d.	n.d.
877	Ltv1	1	1	0	2	0.838327	0.679003	3880
878	Phactr2	0	1	0	1	0.825898	0.557211	6693
879	Fuca2	0	0	1	1	0.849577	0.662529	4286
880	Adat2	0	0	1	1	0.861804	0.550713	6858
881	Pex3	0	0	1	1	1.0429	0.285594	12202
882	Aig1	0	1	7	8	1.27465	0.750635	2369
883	Hivep2	1	4	10	15	0.971324	0.195965	13977
884	Vta1	0	0	1	1	1.10836	0.548711	6950
885	Cited2	5	1	9	15	1.70783	0.861561	741
886	Txlnb	0	1	2	3	1.40284	0.297032	11944
887	Heca	1	1	0	2	1.124	0.587225	6027
888	Abracl	1	1	0	2	1.06044	0.391754	10101.5
889	Reps1	0	2	4	6	1.00123	0.070655	16272
890	Ect2l	0	0	1	1	n.d.	n.d.	n.d.
891	Ccdc28a	0	1	1	2	1.25517	0.701623	3378
892	Nhsl1	1	0	1	2	0.746527	0.653216	4447.5
893	Hebp2	3	2	3	8	0.280568	0.698667	3445
894	Arfgef3	2	1	6	9	1.04311	0.291547	12001
895	Gm4922	1	0	0	1	1.10223	0.180208	14195
896	Perp	0	1	0	1	1.12107	0.444374	8973
897	Tnfaip3	2	0	3	5	0.607481	0.85233	835
898	Olig3	0	0	1	1	n.d.	n.d.	n.d.
899	Ifngr1	0	0	2	2	0.886712	0.584901	6123
900	Il22ra2	1	0	1	2	n.d.	n.d.	n.d.
901	Il20ra	0	0	1	1	n.d.	n.d.	n.d.
902	Slc35d3	1	2	1	4	1.08771	0.479041	8214
903	Pex7	0	2	2	4	1.13153	0.601333	5669
904	Map3k5	0	4	4	8	1.19037	0.690079	3618.5
905	Map7	2	9	6	17	1.01156	0.117681	15534
906	Bclaf1	0	3	5	8	1.2375	0.727465	2791
907	Mtfr2	1	0	1	2	1.646	0.38683	10187.5
908	Pde7b	2	2	8	12	0.668248	0.750974	2353
909	Ahi1	0	2	1	3	1.05226	0.359684	10654
910	Hbs1l	0	2	1	3	0.95533	0.290904	12050
911	Aldh8a1	0	1	2	3	n.d.	n.d.	n.d.
912	1700020N01Rik	1	2	0	3	n.d.	n.d.	n.d.
913	Sgk1	0	0	1	1	1.14877	0.629711	5096
914	4930444G20Rik	0	0	2	2	n.d.	n.d.	n.d.
915	E030030I06Rik	0	0	1	1	0.257188	0.689798	3635.5
916	Raet1e	0	1	0	1	n.d.	n.d.	n.d.
917	Slc2a12	0	1	0	1	0.561136	0.483784	8147.5
918	Tbpl1	0	2	2	4	0.99793	0.0179766	17089
919	Tcf21	0	1	0	1	0	0.624942	5192.5
920	Rps12	0	0	1	1	1.00726	0.0800614	15997
921	Slc18b1	1	0	1	2	1.68341	0.80417	1476
922	Taar1	0	0	2	2	1.34994	0.775488	1902
923	Taar4	0	0	1	1	1.02875	0.0262749	16738.5
924	Taar6	0	0	2	2	n.d.	n.d.	n.d.
925	Taar8b	1	0	0	1	2.67475	0.525091	7279
926	Taar9	0	1	0	1	n.d.	n.d.	n.d.
927	Stx7	1	0	1	2	0.950921	0.320901	11329
928	Ccn2	0	1	0	1	0.467614	0.834807	1053
929	Enpp1	1	0	1	2	0.579577	0.739632	2571
930	Enpp3	1	0	0	1	0	0.740184	2557
931	Med23	0	0	2	2	1.07103	0.420058	9573
932	Arg1	1	0	1	2	0.75294	0.774535	1909
933	Akap7	0	1	0	1	0.856505	0.62745	5156
934	Epb41l2	1	0	1	2	n.d.	n.d.	n.d.
935	Smlr1	1	1	1	3	n.d.	n.d.	n.d.
936	L3mbtl3	0	1	0	1	0.71441	0.774395	1911
937	Arhgap18	1	0	2	3	1.18702	0.675485	3931
938	Lama2	1	0	0	1	0.607898	0.85219	840
939	Ptprk	0	0	1	1	0.692102	0.816433	1283
940	Themis	1	0	0	1	n.d.	n.d.	n.d.
941	Soga3	1	1	1	3	0.969683	0.193532	14024
942	Echdc1	0	1	0	1	1.08347	0.450944	8815
943	Rnf146	2	1	0	3	1.07981	0.444713	8950
944	Rspo3	0	0	1	1	0	0.599675	5742
945	Cenpw	1	1	1	3	2.27795	0.852266	837.5
946	Trmt11	0	1	0	1	1.09963	0.498731	7834
947	Hint3	2	0	1	3	1.06778	0.414605	9695
948	Ncoa7	8	1	2	11	0.669116	0.830073	1097
949	Hey2	0	0	1	1	0.848411	0.592456	5895
950	Hddc2	1	1	0	2	1.16391	0.604687	5578.5
951	Tpd52l1	4	1	2	7	1.22828	0.718275	3003
952	Rnf217	8	1	3	12	0.94723	0.310836	11774
953	Trdn	1	0	0	1	n.d.	n.d.	n.d.
954	Rsph4a	0	1	0	1	1.27707	0.601801	5624
955	Zup1	0	0	1	1	0.849171	0.657795	4381
956	Rwdd1	2	0	2	4	1.05605	0.357927	10738
957	Dse	1	0	1	2	1.09539	0.491284	7932
958	Tspyl1	0	1	1	2	1.159	0.652904	4477.5
959	Tspyl4	0	0	1	1	1.10249	0.524035	7306
960	Col10a1	0	0	1	1	0.610275	0.675199	3936
961	Nt5dc1	0	0	1	1	1.31216	0.771819	1961
962	Frk	3	0	1	4	0.942735	0.358944	10692
963	Hdac2	0	2	0	2	0.915194	0.470956	8416
964	Marcks	3	1	2	6	0.9442	0.358632	10705
965	Rfpl4b	1	0	0	1	n.d.	n.d.	n.d.
966	Lama4	0	0	1	1	0.725058	0.796769	1581
967	Fam229b	0	0	1	1	1.19269	0.64605	4696
968	Tube1	0	0	1	1	1.00017	0.0116579	17135.5
969	Ccn6	0	0	1	1	n.d.	n.d.	n.d.
970	Fyn	1	1	5	7	0.726475	0.79117	1666
971	Traf3ip2	0	6	6	12	0.768839	0.762526	2128.5
972	Rev3l	0	2	3	5	1.0192	0.163289	14481
973	Mfsd4b4	1	1	0	2	n.d.	n.d.	n.d.
974	Mfsd4b3-ps	0	1	0	1	n.d.	n.d.	n.d.
975	Mfsd4b1	0	2	2	4	n.d.	n.d.	n.d.
976	Slc16a10	0	3	2	5	1.22379	0.72086	2920.5
977	Rpf2	0	0	3	3	0.900673	0.516819	7526
978	Gtf3c6	0	0	1	1	1.23936	0.699962	3398
979	Amd1	0	1	1	2	12.2131	0.999518	16
980	Cdk19	0	3	0	3	0.827943	0.666219	4178
981	Slc22a16	0	1	1	2	n.d.	n.d.	n.d.
982	Ddo	0	1	1	2	1.12335	0.574216	6309
983	Cdc40	0	2	3	5	0.866316	0.582664	6164
984	Wasf1	0	1	0	1	0.914444	0.121287	15330.5
985	Gpr6	0	0	1	1	n.d.	n.d.	n.d.
986	Fig4	0	2	5	7	1.01124	0.112091	15684
987	Zbtb24	0	3	0	3	0.983454	0.111427	15696
988	Mical1	0	1	0	1	0.828715	0.593851	5873
989	Ppil6	0	0	1	1	1.20285	0.444567	8960.5
990	Cd164	1	1	2	4	0.995265	0.0271754	16690
991	Ccdc162	0	7	4	11	1.40048	0.797336	1569
992	Cep57l1	1	0	2	3	1.19622	0.63195	5003
993	Sesn1	0	1	9	10	1.21333	0.706319	3279.5
994	Armc2	1	2	3	6	0.907721	0.135901	15050.5
995	Foxo3	0	3	2	5	0.865354	0.626947	5160.5
996	Afg1l	1	0	2	3	n.d.	n.d.	n.d.
997	Snx3	0	2	1	3	0.875058	0.614018	5390
998	Ostm1	0	1	0	1	1.11174	0.550269	6883
999	Sec63	0	2	1	3	1.12753	0.601544	5656.5
1000	Scml4	1	8	5	14	1.29501	0.763316	2108
1001	Sobp	2	3	10	15	0.902583	0.405737	9809
1002	Pdss2	0	1	2	3	1.11313	0.508465	7673
1003	Bend3	0	4	1	5	0.773556	0.637316	4925.5
1004	Gm9803	0	3	0	3	n.d.	n.d.	n.d.
1005	Cd24a	0	3	2	5	0.846407	0.672409	4029
1006	Qrsl1	0	0	2	2	1.03412	0.1935	14025
1007	Rtn4ip1	0	0	2	2	0.999726	0.0188129	17081
1008	Crybg1	0	0	2	2	n.d.	n.d.	n.d.
1009	Atg5	0	0	2	2	0.924165	0.43493	9144
1010	Prdm1	4	1	4	9	0.948127	0.250149	12725
1011	Prep	1	7	5	13	1.0577	0.331523	11143
1012	Popdc3	1	0	0	1	3.292	0.614705	5335.5
1013	Hace1	1	1	3	5	1.00695	0.0755263	16174.5
1014	Grik2	0	0	1	1	0.854877	0.373111	10479.5
1015	Ascc3	2	2	3	7	1.04388	0.321716	11272.5
1016	Sim1	1	0	1	2	0.823	0.679874	3867
1017	Rfx6	6	0	4	10	0.991211	0.0762164	16150
1018	Ros1	0	0	1	1	3.08625	0.819751	1224
1019	Dcbld1	1	1	0	2	0.763726	0.752544	2322
1020	Gopc	0	1	1	2	1.05321	0.335383	11097
1021	Nus1	1	1	1	3	0.874438	0.60007	5705
1022	Slc35f1	1	2	0	3	1.35125	0.780167	1844
1023	Cep85l	1	2	1	4	1.15278	0.499883	7820
1024	Asf1a	1	2	2	5	1.07946	0.427716	9292
1025	Mcm9	0	1	1	2	0.956109	0.250728	12720.5
1026	Fam184a	2	1	1	4	1.13203	0.598965	5781
1027	Man1a	2	0	3	5	0.960372	0.242289	12892
1028	Msl3l2	1	2	1	4	1.00747	0.0694649	16283
1029	Tbc1d32	0	0	1	1	0.984625	0.104395	15787
1030	Gja1	0	0	1	1	0.813344	0.671354	4063
1031	Hsf2	1	1	1	3	0.948981	0.309518	11796
1032	Serinc1	0	0	1	1	1.32079	0.778629	1856
1033	Pkib	1	0	1	2	0.995565	0.0178099	17094
1034	Smpdl3a	0	0	1	1	1.08123	0.467228	8586
1035	AW822073	0	1	0	1	n.d.	n.d.	n.d.
1036	Duxf3	0	1	0	1	n.d.	n.d.	n.d.
1037	Gm4981	0	1	0	1	n.d.	n.d.	n.d.
1038	Gcc2	0	1	4	5	1.05464	0.359257	10678.5
1039	Lims1	6	0	2	8	1.11835	0.587269	6024
1040	Ranbp2	1	1	0	2	1.10122	0.52407	7303
1041	Ccdc138	0	0	2	2	1.02875	0.0832135	15964
1042	Edar	0	4	0	4	2.13663	0.645263	4712.5
1043	Sept10	1	0	1	2	0.999273	0.0218918	16916
1044	Sowahc	2	2	1	5	0.751545	0.778608	1858
1045	P4ha1	0	1	2	3	0.852069	0.663389	4237.5
1046	Pla2g12b	1	0	1	2	n.d.	n.d.	n.d.
1047	Gm10322	1	1	0	2	n.d.	n.d.	n.d.
1048	Micu1	0	1	3	4	0.965534	0.23705	13136
1049	Dnajb12	0	3	0	3	1.06264	0.381482	10306
1050	Ddit4	0	3	2	5	0.870111	0.598442	5797
1051	Anapc16	0	2	0	2	1.08328	0.469368	8469
1052	Ascc1	0	1	0	1	1.02354	0.176287	14259
1053	Spock2	0	5	0	5	1.28838	0.760313	2151
1054	Chst3	0	2	0	2	1.80031	0.398971	9880.5
1055	Psap	0	1	1	2	0.922989	0.445906	8864
1056	Vsir	0	3	1	4	n.d.	n.d.	n.d.
1057	Gm17455	0	2	1	3	n.d.	n.d.	n.d.
1058	Cdh23	0	6	0	6	n.d.	n.d.	n.d.
1059	Slc29a3	0	4	2	6	1.17667	0.557292	6692
1060	Unc5b	0	8	1	9	1.15912	0.649409	4606
1061	Pcbd1	0	2	3	5	1.07546	0.445415	8904
1062	Sgpl1	0	1	1	2	0.849702	0.6635	4219
1063	Tbata	0	1	0	1	n.d.	n.d.	n.d.
1064	Prf1	0	1	2	3	n.d.	n.d.	n.d.
1065	Pald1	0	2	2	4	0.923776	0.394444	10038
1066	Nodal	0	3	1	4	0.771563	0.133237	15081
1067	Eif4ebp2	0	1	0	1	1.00191	0.0325789	16639.5
1068	Lrrc20	0	5	1	6	1.00413	0.0571725	16442
1069	Npffr1	0	1	0	1	n.d.	n.d.	n.d.
1070	Ppa1	0	0	1	1	0.863565	0.642196	4805
1071	Tysnd1	0	1	1	2	0.983201	0.114626	15629
1072	Aifm2	0	3	2	5	0.963798	0.200687	13863
1073	H2afy2	0	2	1	3	0.875993	0.611193	5484
1074	Col13a1	0	4	3	7	0.971296	0.190023	14063
1075	Fam241b	0	1	0	1	1.086	0.448971	8834
1076	Neurog3	0	1	2	3	0.608304	0.794886	1607
1077	Tspan15	0	2	0	2	1.13468	0.614111	5385
1078	Tacr2	0	0	1	1	n.d.	n.d.	n.d.
1079	Hk1	0	2	0	2	0.597227	0.854988	802
1080	Supv3l1	0	1	0	1	1.123	0.582696	6160
1081	Vps26a	0	1	0	1	0.9387	0.393637	10065
1082	Srgn	1	0	3	4	0.986588	0.0886842	15916
1083	Kif1bp	0	3	1	4	1.13399	0.61407	5387
1084	Ddx21	0	0	2	2	1.00461	0.0778041	16094
1085	Ddx50	1	1	4	6	1.16867	0.663576	4211.5
1086	Stox1	1	1	3	5	1.19047	0.683374	3754
1087	Ccar1	0	1	2	3	1.03815	0.282564	12274
1088	Tet1	0	2	1	3	1.09633	0.47912	8212
1089	Slc25a16	0	1	0	1	1.20558	0.698465	3459
1090	Dna2	0	1	1	2	0.689068	0.7125	3141
1091	Rufy2	0	2	2	4	0.97529	0.161488	14533
1092	Hnrnph3	0	2	0	2	0.918723	0.332781	11127
1093	Pbld2	0	0	1	1	1.3969	0.80133	1511
1094	Pbld1	0	1	1	2	0.490994	0.728933	2769
1095	Atoh7	0	0	1	1	n.d.	n.d.	n.d.
1096	Herc4	1	2	0	3	0.976153	0.159766	14584
1097	Sirt1	1	2	0	3	1.0449	0.300687	11901
1098	Dnajc12	0	0	1	1	1.14899	0.629939	5087
1099	Gm7075	0	0	1	1	n.d.	n.d.	n.d.
1100	Ctnna3	1	0	0	1	1.26105	0.373196	10477
1101	Gm10118	1	0	1	2	n.d.	n.d.	n.d.
1102	Reep3	2	1	7	10	0.975199	0.125143	15251
1103	Jmjd1c	2	0	2	4	0.918128	0.471012	8413.5
1104	Nrbf2	4	1	2	7	1.13728	0.592231	5898
1105	Egr2	0	2	1	3	0	0.541143	7077
1106	Ado	0	1	1	2	1.00925	0.112383	15680
1107	Zfp365	1	1	2	4	0.768107	0.760216	2162
1108	Rtkn2	4	1	3	8	1.12895	0.577851	6262
1109	Arid5b	3	0	3	6	0.721307	0.749564	2390
1110	Cabcoco1	0	0	2	2	1.41139	0.787918	1728
1111	Tmem26	1	0	1	2	0.838827	0.387643	10174
1112	A930033H14Rik	1	4	3	8	n.d.	n.d.	n.d.
1113	Rhobtb1	0	2	1	3	0.830113	0.690357	3598
1114	Cdk1	0	3	2	5	2.07086	0.905635	465
1115	Ank3	3	2	7	12	0.820065	0.706234	3290
1116	Ccdc6	2	4	11	17	0.844943	0.667436	4158
1117	Mrln	0	2	1	3	1.22779	0.720491	2953
1118	Slc16a9	0	3	2	5	1.06137	0.34293	11021
1119	Fam13c	0	1	0	1	0.470286	0.69624	3504.5
1120	Phyhipl	2	1	3	6	0.845667	0.484316	8138
1121	Bicc1	3	8	17	28	1.16662	0.650988	4579.5
1122	Tfam	0	1	2	3	1.04366	0.292342	11978
1123	Ube2d1	0	2	1	3	1.18036	0.479322	8207
1124	Cisd1	0	1	0	1	1.06644	0.420354	9568
1125	Ipmk	0	1	2	3	1.00783	0.115482	15589.5
1126	Zwint	1	0	1	2	1.04381	0.321292	11302.5
1127	Pcdh15	2	0	2	4	0.757498	0.770152	1975
1128	Gnaz	0	3	0	3	1.064	0.39674	9953
1129	Rab36	0	1	0	1	1.27958	0.741792	2530
1130	Bcr	0	2	0	2	0.932608	0.421854	9493
1131	Specc1l	1	2	4	7	1.00801	0.120003	15452
1132	Adora2a	0	2	2	4	0.897166	0.309491	11797.5
1133	Upb1	0	2	6	8	1.14948	0.63048	5048.5
1134	Gucd1	0	1	1	2	0.864404	0.641865	4825
1135	Lrrc75b	0	1	0	1	0.154313	0.741064	2539
1136	Ggt5	0	0	1	1	1.11919	0.360655	10590
1137	Susd2	0	5	1	6	0.857292	0.30836	11818.5
1138	Cabin1	0	5	2	7	0.799607	0.733421	2692
1139	Ddt	0	0	1	1	0.912137	0.467608	8574.5
1140	Gm20441	0	1	0	1	n.d.	n.d.	n.d.
1141	Gstt3	0	1	0	1	0.857292	0.269412	12486.5
1142	Gstt1	0	0	1	1	0.911608	0.487389	8074.5
1143	Gstt4	0	0	1	1	n.d.	n.d.	n.d.
1144	Gstt2	0	0	1	1	1.41739	0.810778	1368
1145	Mif	0	1	1	2	0.825524	0.698506	3457
1146	Derl3	0	3	0	3	1.88176	0.893433	533
1147	Smarcb1	0	2	0	2	0.843873	0.672175	4035
1148	Mmp11	0	0	1	1	0.630524	0.503272	7781.5
1149	Gm867	0	1	1	2	n.d.	n.d.	n.d.
1150	Zfp280b	1	2	0	3	1.13295	0.586471	6071
1151	Prmt2	0	1	0	1	1.03247	0.208608	13562
1152	S100b	0	2	0	2	0.544632	0.608456	5533.5
1153	Dip2a	0	4	0	4	0.933774	0.387143	10179
1154	Pcnt	0	2	0	2	0.946168	0.353781	10833
1155	Ybey	0	2	0	2	0.997888	0.0114795	17138.5
1156	Lss	0	2	0	2	1.03063	0.240541	12955
1157	Spatc1l	0	1	0	1	0	0.469249	8507.5
1158	Col6a1	0	6	3	9	0.342917	0.958594	173
1159	Pcbp3	1	4	7	12	1.05406	0.349792	10929
1160	Slc19a1	0	6	0	6	1.15387	0.56574	6549
1161	Col18a1	0	5	3	8	0.824964	0.680985	3835
1162	Pofut2	0	7	3	10	1.08678	0.47162	8357.5
1163	Adarb1	0	5	6	11	1.03772	0.287395	12163
1164	Fam207a	0	3	0	3	1.04163	0.285322	12213
1165	Itgb2	0	1	0	1	0.468259	0.914129	415
1166	Pttg1ip	0	2	0	2	1.10188	0.523813	7331
1167	Ube2g2	0	2	0	2	1.01066	0.117453	15542
1168	Tspear	0	0	1	1	1.12227	0.194222	14000.5
1169	Gm19402	0	1	0	1	n.d.	n.d.	n.d.
1170	Gm18596	0	0	1	1	n.d.	n.d.	n.d.
1171	Gm3233	0	1	0	1	n.d.	n.d.	n.d.
1172	Gm3238	0	1	0	1	n.d.	n.d.	n.d.
1173	Gm7138	0	1	0	1	n.d.	n.d.	n.d.
1174	Gm3250	0	1	0	1	n.d.	n.d.	n.d.
1175	Gm7137	0	1	0	1	n.d.	n.d.	n.d.
1176	Gm49918	0	1	0	1	n.d.	n.d.	n.d.
1177	Krtap10-4	0	1	0	1	n.d.	n.d.	n.d.
1178	Krtap10-10	0	1	0	1	n.d.	n.d.	n.d.
1179	Gm3285	0	0	1	1	n.d.	n.d.	n.d.
1180	Lrrc3	0	1	0	1	0.867377	0.300632	11902
1181	Trpm2	0	0	1	1	0.944006	0.31674	11564
1182	Cfap410	0	1	0	1	1.23685	0.726924	2825
1183	Pfkl	0	2	0	2	0.958003	0.288056	12141
1184	Dnmt3l	0	1	0	1	n.d.	n.d.	n.d.
1185	Icosl	0	0	1	1	0.416601	0.926787	368
1186	Gatd3a	0	1	2	3	1.07041	0.418371	9618
1187	Pwp2	0	4	1	5	0.843469	0.671675	4054.5
1188	Trappc10	0	4	0	4	0.954757	0.290886	12051
1189	Agpat3	0	1	0	1	0.929131	0.421845	9496
1190	Rrp1	0	2	0	2	1.01578	0.163173	14485
1191	Cstb	0	3	0	3	0.903014	0.516415	7531
1192	Pdxk	0	1	1	2	1.15558	0.641904	4822
1193	Ilvbl	0	0	1	1	1.19813	0.685529	3731
1194	Syde1	0	1	1	2	0.968939	0.090269	15904
1195	Ccdc105	0	1	0	1	n.d.	n.d.	n.d.
1196	Slc1a6	0	0	1	1	n.d.	n.d.	n.d.
1197	2610008E11Rik	0	1	0	1	0.979147	0.155944	14699
1198	Vmn2r83	1	0	0	1	n.d.	n.d.	n.d.
1199	Plpp2	0	1	0	1	n.d.	n.d.	n.d.
1200	C2cd4c	0	1	0	1	1.13115	0.591398	5910
1201	Odf3l2	0	1	1	2	0.480083	0.477494	8287.5
1202	Madcam1	0	0	1	1	1.80031	0.398971	9880.5
1203	Tpgs1	0	1	0	1	1.11621	0.537576	7154
1204	Cdc34	0	1	0	1	0.95857	0.285354	12211
1205	Hcn2	0	1	0	1	0.912857	0.467488	8580.5
1206	Polrmt	0	1	1	2	0.900844	0.537433	7156
1207	Rnf126	0	1	0	1	0.976894	0.139699	15003.5
1208	Fstl3	0	2	0	2	0.812171	0.466237	8607
1209	Palm	0	1	2	3	1.13786	0.514126	7606
1210	Misp	0	0	2	2	0.724801	0.708307	3221
1211	Ptbp1	0	1	1	2	0.868385	0.630599	5033
1212	Prtn3	0	1	0	1	n.d.	n.d.	n.d.
1213	Kiss1r	0	1	0	1	0.996091	0.0116579	17135.5
1214	Wdr18	0	3	1	4	0.907683	0.521547	7442
1215	Grin3b	0	1	0	1	1.17571	0.273146	12440.5
1216	Tmem259	0	1	0	1	1.09572	0.523222	7386.5
1217	Abca7	0	1	0	1	1.14339	0.63067	5023
1218	Arhgap45	0	1	0	1	n.d.	n.d.	n.d.
1219	Polr2e	0	1	0	1	1.08194	0.459146	8720
1220	Gpx4	0	1	0	1	0.869401	0.630605	5032
1221	Midn	0	1	0	1	0.738545	0.784365	1780
1222	Efna2	0	1	0	1	1.00303	0.0308743	16651
1223	Pwwp3a	0	1	0	1	1.12041	0.586725	6056
1224	Gamt	0	1	0	1	0.55141	0.840424	988
1225	Apc2	0	1	0	1	0.99502	0.0166023	17108.5
1226	Reep6	0	1	0	1	0.679147	0.817553	1264
1227	Plk5	0	1	0	1	1.38971	0.624076	5219
1228	Mex3d	0	1	1	2	0.895273	0.494974	7865
1229	Mbd3	0	1	0	1	0.905059	0.504906	7762
1230	Tcf3	0	1	0	1	0.84264	0.672061	4045
1231	Onecut3	0	3	0	3	n.d.	n.d.	n.d.
1232	Atp8b3	0	1	0	1	n.d.	n.d.	n.d.
1233	Rexo1	0	1	0	1	0.916798	0.44936	8832
1234	Klf16	0	1	0	1	0.794829	0.726757	2828
1235	Csnk1g2	0	1	0	1	1.03626	0.290354	12076
1236	Mknk2	0	2	0	2	0.834874	0.68902	3671
1237	Izumo4	0	1	0	1	1.54552	0.840173	989
1238	Sf3a2	0	1	0	1	0.996348	0.00932164	17151.5
1239	Lingo3	0	1	0	1	0.917057	0.327208	11192
1240	Tmprss9	0	1	0	1	1.22659	0.311094	11771
1241	Timm13	0	1	0	1	0.853627	0.651772	4552
1242	Gadd45b	0	4	0	4	1.013	0.0745702	16201
1243	Gng7	0	5	0	5	1.72683	0.793851	1623.5
1244	Diras1	0	1	0	1	1.12912	0.500734	7807
1245	Slc39a3	0	1	0	1	1.10666	0.551099	6842
1246	Sgta	0	1	0	1	1.00514	0.0770468	16126
1247	Thop1	0	1	0	1	0.913762	0.485018	8121
1248	Creb3l3	0	0	1	1	2.51015	0.867126	689
1249	Zbtb7a	0	1	0	1	0.951914	0.303827	11874
1250	4930442H23Rik	0	1	0	1	n.d.	n.d.	n.d.
1251	Zfr2	0	1	0	1	1.03973	0.255681	12669
1252	Matk	0	1	0	1	1.46626	0.75438	2297
1253	Apba3	0	1	0	1	1.02704	0.197731	13946.5
1254	Cactin	0	1	0	1	0.771563	0.759427	2188
1255	Gipc3	0	2	0	2	n.d.	n.d.	n.d.
1256	Hmg20b	0	1	0	1	1.0706	0.393564	10068
1257	Smim24	0	1	0	1	0.590984	0.63983	4879
1258	Celf5	0	3	0	3	1.31451	0.323085	11239.5
1259	Ncln	0	1	0	1	0.996636	0.0206111	17063
1260	Gna15	0	2	0	2	1.0911	0.169357	14328
1261	Gna11	0	1	0	1	1.01393	0.120266	15441
1262	Tle2	0	1	0	1	1.04368	0.292292	11980
1263	Tle6	0	1	0	1	0.903208	0.443383	9000
1264	BC025920	0	0	1	1	0.804535	0.483702	8150
1265	Ankrd24	0	1	0	1	1.19547	0.689936	3628
1266	Gm10778	0	1	0	1	1.1292	0.588705	5938
1267	Zfp433	0	1	0	1	1.29893	0.760237	2159
1268	Gm3055	0	0	1	1	n.d.	n.d.	n.d.
1269	Gm4767	0	1	0	1	n.d.	n.d.	n.d.
1270	Gm32687	0	1	0	1	n.d.	n.d.	n.d.
1271	Zfp781	0	1	1	2	1.22617	0.71726	3026
1272	Zfp873	0	0	2	2	1.26661	0.735927	2650
1273	BC024063	0	1	0	1	n.d.	n.d.	n.d.
1274	AU041133	0	1	1	2	1.15933	0.644439	4720
1275	Zfp938	0	1	0	1	0.977959	0.152249	14752
1276	Gm4924	0	1	0	1	n.d.	n.d.	n.d.
1277	1190007I07Rik	0	1	0	1	0.718886	0.628456	5133.5
1278	Tdg	0	1	0	1	1.05258	0.268436	12504
1279	Hcfc2	0	1	0	1	1.14266	0.630316	5061.5
1280	Nfyb	0	1	6	7	1.09189	0.465175	8633
1281	Txnrd1	0	1	3	4	0.947063	0.320649	11345.5
1282	Eid3	0	3	2	5	0.777278	0.41438	9698
1283	Chst11	0	7	3	10	0.879293	0.601579	5653.5
1284	Slc41a2	2	1	4	7	0.812652	0.716792	3031
1285	D10Wsu102e	0	1	0	1	0.955616	0.259942	12610
1286	Aldh1l2	1	0	0	1	0.727605	0.794108	1614
1287	Washc4	0	1	2	3	n.d.	n.d.	n.d.
1288	Appl2	0	1	2	3	0.875357	0.614246	5365
1289	1500009L16Rik	0	2	5	7	1.19725	0.640629	4862
1290	Nuak1	0	10	1	11	1.08171	0.456336	8754
1291	Ckap4	0	2	1	3	1.25789	0.74467	2476
1292	Tcp11l2	1	1	2	4	1.12378	0.577588	6266
1293	Polr3b	0	2	4	6	0.931969	0.41248	9722
1294	Rfx4	0	1	3	4	2.0575	0.651064	4574.5
1295	Ric8b	3	4	6	13	1.27728	0.755822	2243
1296	Fhl4	0	1	0	1	1.2724	0.423032	9433
1297	Tmem263	0	1	1	2	1.17851	0.672997	3989
1298	Mterf2	1	0	2	3	1.12535	0.558161	6681
1299	Cry1	1	1	1	3	1.17391	0.662061	4309
1300	Btbd11	0	1	2	3	1.38538	0.675029	3940
1301	Pwp1	0	2	1	3	1.0977	0.520807	7460
1302	Prdm4	0	1	0	1	0.960167	0.22588	13377
1303	Ascl4	0	1	1	2	2.74333	0.581819	6175
1304	Rtcb	0	0	1	1	0.929979	0.422146	9470.5
1305	Fbxo7	1	2	7	10	0.943528	0.349456	10935
1306	Timp3	1	1	10	12	1.26703	0.750626	2370
1307	Syn3	0	1	3	4	0.717345	0.760132	2170
1308	Hsp90b1	1	1	1	3	1.07333	0.445909	8862
1309	Ttc41	0	0	2	2	0.806001	0.705342	3323
1310	Nt5dc3	0	5	0	5	1.01519	0.152515	14747
1311	Stab2	0	1	2	3	1.00934	0.0374006	16591.5
1312	1700113H08Rik	2	2	1	5	n.d.	n.d.	n.d.
1313	Ascl1	1	1	0	2	0.395673	0.834687	1054.5
1314	Pah	1	0	0	1	0.234028	0.98088	101
1315	Igf1	1	0	0	1	0	0.506673	7718
1316	Nup37	0	0	1	1	1.04215	0.225506	13386
1317	Washc3	1	0	2	3	n.d.	n.d.	n.d.
1318	Dram1	0	1	3	4	0.832475	0.555702	6721
1319	Gnptab	0	2	0	2	0.938927	0.371485	10499
1320	Chpt1	0	1	0	1	1.23667	0.724377	2876
1321	Arl1	0	2	2	4	1.06473	0.397143	9927
1322	Utp20	0	0	1	1	0.910219	0.489029	8034
1323	Gas2l3	0	0	1	1	2.30244	0.804272	1473.5
1324	Nr1h4	1	0	0	1	0.595592	0.740716	2543.5
1325	Scyl2	0	2	0	2	1.12987	0.600792	5684
1326	Actr6	0	0	1	1	1.1471	0.593263	5880
1327	Uhrf1bp1l	1	4	2	7	1.01136	0.116743	15558.5
1328	Apaf1	0	1	1	2	0.88061	0.554225	6739
1329	Slc25a3	0	0	3	3	1.11653	0.567594	6441
1330	Tmpo	0	1	7	8	1.07048	0.422178	9463.5
1331	Nedd1	1	1	1	3	0.798394	0.718792	2997
1332	Cfap54	1	0	1	2	n.d.	n.d.	n.d.
1333	Cdk17	2	3	3	8	0.971442	0.182813	14152
1334	Elk3	0	1	5	6	1.09221	0.47064	8432
1335	Lta4h	0	1	1	2	0.953401	0.282702	12271
1336	Snrpf	0	1	0	1	0.805854	0.567825	6424
1337	Ntn4	1	0	2	3	0.863146	0.534234	7197
1338	Usp44	0	0	2	2	n.d.	n.d.	n.d.
1339	Metap2	0	1	2	3	1.0001	0.0256754	16775
1340	Vezt	1	0	0	1	1.07973	0.43114	9258.5
1341	Fgd6	0	1	2	3	0.811291	0.699947	3399
1342	Nr2c1	2	2	2	6	1.19505	0.652213	4537
1343	Ndufa12	4	0	5	9	1.00308	0.0744825	16204
1344	Tmcc3	1	10	6	17	0.972089	0.173781	14281
1345	Cep83	0	0	2	2	0.804274	0.725652	2856
1346	Plxnc1	0	3	3	6	0.514375	0.873439	649
1347	Cradd	2	3	8	13	0.892492	0.401746	9843
1348	Socs2	1	1	3	5	0.841705	0.667076	4165
1349	Mrpl42	0	0	2	2	0.97669	0.149538	14834
1350	Ube2n	2	1	1	4	1.08159	0.466064	8612
1351	Nudt4	0	1	2	3	0.989134	0.0705351	16275
1352	Anapc15-ps	2	1	5	8	n.d.	n.d.	n.d.
1353	Eea1	1	1	2	4	1.02626	0.206363	13665
1354	Gm5426	3	1	5	9	n.d.	n.d.	n.d.
1355	Btg1	5	1	2	8	1.10404	0.550956	6848
1356	Dcn	0	0	1	1	0.229992	0.983129	94
1357	Atp2b1	5	2	4	11	1.15754	0.65302	4456.5
1358	Galnt4	0	1	0	1	1.17238	0.663094	4264.5
1359	Phxr2	0	2	3	5	n.d.	n.d.	n.d.
1360	Dusp6	1	1	3	5	1.14013	0.612912	5438
1361	Csl	0	0	1	1	0.685833	0.138664	15019.5
1362	Kitl	0	0	1	1	1.04464	0.278784	12342
1363	Gm4301	0	1	0	1	0	0.311485	11714.5
1364	Tmtc3	2	0	1	3	1.51628	0.835135	1046
1365	4930430F08Rik	0	0	1	1	1.19786	0.679798	3868.5
1366	Rassf9	0	0	1	1	0.742263	0.587582	5977.5
1367	Alx1	1	0	0	1	n.d.	n.d.	n.d.
1368	Slc6a15	1	0	0	1	n.d.	n.d.	n.d.
1369	Tmtc2	2	1	7	10	1.01205	0.110906	15706
1370	Ccdc59	0	0	2	2	0.977312	0.128193	15128
1371	Mettl25	0	1	1	2	1.23491	0.722784	2900
1372	Lin7a	1	0	1	2	0.547776	0.784991	1772
1373	Otogl	1	0	1	2	n.d.	n.d.	n.d.
1374	Ppp1r12a	4	1	3	8	0.968973	0.205491	13712
1375	Pawr	2	6	7	15	0.836484	0.678468	3890
1376	Gm5136	5	0	0	5	n.d.	n.d.	n.d.
1377	Syt1	0	0	1	1	1.28594	0.349626	10932
1378	Nav3	0	0	1	1	0.884082	0.499266	7827
1379	E2f7	3	1	1	5	1.82889	0.437117	9113.5
1380	Csrp2	2	1	2	5	0.514375	0.869865	667
1381	Zdhhc17	1	1	4	6	1.05389	0.355491	10801
1382	Osbpl8	0	3	4	7	1.21979	0.713579	3088
1383	Bbs10	0	1	1	2	1.01704	0.134126	15064
1384	Nap1l1	1	0	1	2	1.06032	0.396541	9962
1385	Phlda1	0	1	11	12	0.635404	0.520649	7465.5
1386	Krr1	1	2	2	5	0.909621	0.490173	7999.5
1387	Kcnc2	1	1	1	3	1.29997	0.665711	4189
1388	Atxn7l3b	1	1	0	2	1.07747	0.445319	8910.5
1389	Tph2	2	1	4	7	0.435706	0.941865	281
1390	Tbc1d15	0	0	3	3	1.0066	0.0769298	16130
1391	Rab21	0	1	3	4	0.999528	0.0251901	16800
1392	Tmem19	0	0	2	2	0.982641	0.110073	15719
1393	Thap2	0	1	0	1	0.766986	0.761184	2142
1394	Zfc3h1	0	1	1	2	1.02442	0.205398	13714
1395	Ptprr	1	1	0	2	1.70803	0.863982	714
1396	Taf7l2	0	1	2	3	0.771563	0.133237	15081
1397	Ptprb	1	2	2	5	0.989343	0.0764532	16143
1398	Kcnmb4	0	2	0	2	n.d.	n.d.	n.d.
1399	Cnot2	1	1	5	7	1.10044	0.523427	7368.5
1400	Myrfl	0	1	3	4	n.d.	n.d.	n.d.
1401	Rab3ip	0	3	0	3	0.955486	0.282058	12285
1402	Gm10271	0	0	1	1	n.d.	n.d.	n.d.
1403	Best3	0	3	0	3	1.46764	0.82245	1197
1404	Lrrc10	0	2	1	3	0.748182	0.225307	13389.5
1405	Cct2	0	2	5	7	0.94645	0.359962	10633
1406	Frs2	0	1	2	3	0.903794	0.499825	7821
1407	Yeats4	0	1	1	2	1.0018	0.0678772	16305
1408	Lyz1	1	0	1	2	n.d.	n.d.	n.d.
1409	Cpsf6	0	3	1	4	1.05022	0.321275	11306
1410	Cpm	2	1	2	5	0.733953	0.789161	1709
1411	Mdm2	1	2	2	5	1.03329	0.240427	12958
1412	Slc35e3	0	3	1	4	0.944885	0.292076	11982
1413	Nup107	0	4	1	5	1.13678	0.609784	5504
1414	Rap1b	2	3	3	8	1.22593	0.720825	2924
1415	Mdm1	2	6	5	13	1.33347	0.782073	1808
1416	Ifng	1	0	2	3	n.d.	n.d.	n.d.
1417	Dyrk2	0	6	5	11	1.06094	0.379927	10331
1418	Cand1	0	4	10	14	1.06439	0.397409	9906
1419	Grip1	2	2	12	16	1.35624	0.790345	1680
1420	Helb	1	1	1	3	0.893388	0.543781	7017
1421	Irak3	0	0	1	1	0.497229	0.788284	1723
1422	Tmbim4	0	0	1	1	1.02583	0.203646	13767
1423	Llph	0	1	1	2	0.774509	0.752825	2317
1424	Msrb3	1	2	2	5	1.01818	0.115251	15611
1425	Lemd3	1	2	1	4	1.20653	0.692965	3565
1426	Tbc1d30	0	3	3	6	1.03107	0.196494	13971
1427	Gns	0	4	1	5	1.01243	0.121573	15309.5
1428	Rassf3	0	2	1	3	1.04401	0.250728	12720.5
1429	Tbk1	0	2	0	2	1.10754	0.548398	6957
1430	Xpot	0	1	1	2	1.11238	0.5675	6458
1431	BC048403	0	1	2	3	0.968235	0.0990439	15831
1432	Srgap1	2	4	5	11	0.685833	0.797763	1563
1433	Rxylt1	0	1	0	1	0.942517	0.332351	11130
1434	Avpr1a	1	1	0	2	0.857292	0.223591	13406.5
1435	Ppm1h	1	1	3	5	0.786567	0.744164	2486
1436	Mon2	1	5	10	16	1.00761	0.0800058	16000
1437	Usp15	0	1	2	3	0.988983	0.0787339	16057
1438	Tafa2	0	1	1	2	1.94921	0.668272	4143.5
1439	Slc16a7	0	1	0	1	0.502413	0.71095	3169
1440	Lrig3	1	1	0	2	0.642969	0.35312	10854
1441	Atp23	0	2	2	4	n.d.	n.d.	n.d.
1442	Ctdsp2	0	2	1	3	0.995722	0.0255819	16780
1443	Avil	0	1	0	1	0.291943	0.924535	376
1444	Tsfm	0	1	0	1	1.12023	0.576977	6272
1445	Eef1akmt3	0	1	0	1	n.d.	n.d.	n.d.
1446	Cyp27b1	0	2	0	2	0.705429	0.452506	8795
1447	Cdk4	0	1	0	1	0.946231	0.359257	10678.5
1448	Agap2	0	3	0	3	1.29445	0.754561	2295
1449	Os9	0	1	0	1	1.25482	0.739626	2572
1450	B4galnt1	0	0	1	1	0.30682	0.888462	557.5
1451	Dtx3	0	1	0	1	0.921797	0.444635	8955
1452	Kif5a	0	1	0	1	1.01065	0.0852281	15946
1453	Mbd6	0	1	0	1	0.744815	0.755626	2256
1454	Mars	0	1	0	1	0.839402	0.681702	3800.5
1455	R3hdm2	0	3	3	6	0.829014	0.685558	3730
1456	Stac3	0	2	2	4	1.32268	0.206029	13686
1457	Ndufa4l2	0	1	0	1	1.79079	0.678269	3900
1458	Shmt2	0	0	1	1	0.770613	0.756053	2231.5
1459	Nxph4	0	4	2	6	n.d.	n.d.	n.d.
1460	Lrp1	0	3	0	3	0.632716	0.846254	917
1461	Stat6	0	0	1	1	0.858989	0.652073	4540
1462	Nab2	0	1	0	1	0.75521	0.708047	3226
1463	Nemp1	0	0	1	1	n.d.	n.d.	n.d.
1464	Gpr182	0	0	1	1	0.657922	0.802725	1492
1465	Rdh16f1	0	0	1	1	n.d.	n.d.	n.d.
1466	Rdh16	0	0	1	1	n.d.	n.d.	n.d.
1467	Rdh19	0	1	0	1	n.d.	n.d.	n.d.
1468	Rdh16f2	0	0	1	1	n.d.	n.d.	n.d.
1469	Rdh7	1	0	1	2	n.d.	n.d.	n.d.
1470	Sdr9c7	0	0	2	2	1.2345	0.148547	14876
1471	Naca	0	2	0	2	0.980942	0.120965	15339.5
1472	Ptges3	0	1	0	1	0.918013	0.471202	8398
1473	Baz2a	0	3	1	4	0.826219	0.69848	3458
1474	Rbms2	1	0	4	5	0.85001	0.594863	5852
1475	Gls2	0	1	0	1	1.2903	0.71814	3005
1476	Spryd4	0	0	1	1	1.15472	0.628178	5140
1477	Timeless	0	1	0	1	1.09536	0.441556	9043
1478	Apon	0	2	0	2	n.d.	n.d.	n.d.
1479	Stat2	0	2	1	3	0.950069	0.278994	12336
1480	Il23a	0	0	1	1	n.d.	n.d.	n.d.
1481	Pan2	0	0	2	2	1.05141	0.346807	10966
1482	Cnpy2	0	1	1	2	1.04862	0.320234	11368
1483	Cs	0	0	2	2	0.912091	0.490871	7971
1484	Coq10a	0	1	0	1	1.19494	0.688073	3695
1485	Slc39a5	0	1	0	1	0.237802	0.978886	105
1486	Rnf41	0	1	1	2	0.902949	0.522301	7421.5
1487	Smarcc2	0	1	0	1	0.999164	0.0262368	16753
1488	Myl6	0	1	0	1	0.863322	0.642561	4757
1489	Esyt1	0	2	0	2	0.99888	0.026617	16711
1490	Zc3h10	0	1	0	1	1.14545	0.628702	5124
1491	Pa2g4	0	2	0	2	0.947103	0.310447	11781.5
1492	Erbb3	1	2	0	3	0.704884	0.800965	1518
1493	Rps26	0	0	2	2	0.772621	0.760187	2165
1494	Ikzf4	0	0	2	2	0.434361	0.787579	1732
1495	Suox	0	0	2	2	1.03393	0.242661	12871
1496	Rab5b	0	1	1	2	1.01822	0.151439	14767
1497	Cdk2	0	1	0	1	0.972047	0.102664	15803.5
1498	Pym1	0	0	2	2	n.d.	n.d.	n.d.
1499	Mmp19	1	0	0	1	0.685833	0.276789	12378.5
1500	Dnajc14	0	1	0	1	0.974193	0.163705	14455
1501	Ormdl2	0	0	2	2	0.927495	0.382254	10251
1502	Gdf11	0	1	0	1	0.903293	0.371249	10501
1503	Cd63	0	0	1	1	0.863089	0.64248	4766
1504	Rdh5	0	1	0	1	0.792643	0.452532	8793
1505	Vmn2r85	0	1	0	1	n.d.	n.d.	n.d.
1506	Vmn2r87	0	1	0	1	n.d.	n.d.	n.d.
1507	Sfi1	0	1	0	1	0.938993	0.397377	9908
1508	Eif4enif1	2	1	0	3	0.992477	0.0667778	16321.5
1509	Drg1	0	0	3	3	0.972188	0.203667	13766
1510	Patz1	0	2	0	2	1.12826	0.59555	5840
1511	Pik3ip1	0	3	2	5	1.29358	0.647775	4664
1512	Limk2	1	3	3	7	1.1163	0.565231	6566
1513	Rnf185	0	0	1	1	1.05447	0.288178	12137
1514	Pla2g3	0	3	0	3	0	0.374105	10437
1515	Inpp5j	0	1	1	2	0.86395	0.534032	7200
1516	Selenom	0	1	0	1	n.d.	n.d.	n.d.
1517	Smtn	0	2	1	3	1.00132	0.0342105	16623
1518	Morc2a	0	6	1	7	1.20106	0.698582	3453
1519	Osbp2	0	4	1	5	0.950219	0.17783	14214
1520	4921536K21Rik	0	0	1	1	2.22896	0.485906	8105.5
1521	Slc35e4	0	2	0	2	1.19178	0.688985	3672.5
1522	Tcn2	0	0	1	1	0.958021	0.287436	12161
1523	Pes1	0	0	1	1	0.931736	0.417149	9646
1524	Gal3st1	0	1	0	1	0.86558	0.620374	5269
1525	Sec14l4	0	0	2	2	1.50356	0.376465	10385
1526	Mtfp1	0	1	1	2	0.908059	0.375766	10392
1527	Sec14l2	0	0	1	1	0	0.541143	7077
1528	Rnf215	0	1	0	1	1.13753	0.605754	5570
1529	Ccdc157	0	1	0	1	1.12787	0.588836	5937
1530	Sf3a1	0	0	1	1	0.839754	0.679795	3870
1531	Tbc1d10a	0	1	1	2	0.950171	0.309292	11803
1532	Castor1	0	1	0	1	0.997576	0.0060848	17168.5
1533	Lif	0	4	2	6	0	0.599675	5742
1534	Hormad2	2	3	1	6	n.d.	n.d.	n.d.
1535	Mtmr3	4	3	4	11	1.03486	0.243143	12850
1536	Ascc2	0	1	2	3	0.872249	0.612921	5435
1537	Uqcr10	0	3	1	4	0.864813	0.642307	4788.5
1538	Zmat5	0	1	0	1	0.885803	0.580368	6217
1539	Cabp7	0	3	2	5	0.754005	0.774026	1922
1540	Nf2	1	1	6	8	0.986511	0.113591	15651.5
1541	Nipsnap1	0	1	1	2	0.994601	0.0242281	16824
1542	Thoc5	0	1	1	2	0.9503	0.31143	11767
1543	Nefh	0	2	0	2	0.9876	0.0405234	16564
1544	Ap1b1	0	2	2	4	0.938297	0.397152	9925
1545	Rasl10a	0	1	0	1	n.d.	n.d.	n.d.
1546	Gas2l1	0	1	1	2	1.03135	0.191082	14049
1547	Rhbdd3	1	1	2	4	0.923453	0.434105	9155
1548	Ewsr1	0	2	2	4	1.1342	0.614368	5349.5
1549	Emid1	0	5	1	6	0.847766	0.46017	8705
1550	Kremen1	2	3	4	9	0.68346	0.812743	1338
1551	Znrf3	3	2	3	8	0.906118	0.356079	10788
1552	Xbp1	0	1	3	4	1.0611	0.397474	9901.5
1553	Ccdc117	0	1	0	1	0.989769	0.077769	16096
1554	Mrps24	0	3	0	3	0.841954	0.668249	4145.5
1555	Urgcp	0	2	0	2	1.08503	0.471213	8395
1556	Dbnl	0	1	2	3	0.855044	0.651702	4554
1557	Pgam2	0	2	0	2	1.49169	0.459325	8718
1558	Polm	0	3	0	3	1.0859	0.316228	11579.5
1559	Aebp1	0	1	0	1	0.726176	0.511111	7650.5
1560	Pold2	0	1	0	1	1.15435	0.639851	4877
1561	Myl7	0	2	0	2	2.33807	0.659304	4363
1562	Ykt6	0	1	2	3	0.925572	0.445196	8925.5
1563	Camk2b	0	2	3	5	0.852748	0.663389	4237.5
1564	Nudcd3	2	0	2	4	0.907943	0.517132	7523
1565	Npc1l1	0	1	0	1	n.d.	n.d.	n.d.
1566	Ddx56	0	3	0	3	1.00795	0.112219	15682
1567	Ogdh	0	1	4	5	1.0147	0.165354	14393
1568	Zmiz2	0	1	3	4	0.774214	0.748886	2401
1569	Ppia	0	1	0	1	1.09255	0.491146	7944
1570	H2afv	0	1	0	1	1.16935	0.625029	5179
1571	Purb	0	1	2	3	0.888225	0.538971	7134
1572	Myo1g	0	1	1	2	0.293929	0.890515	547
1573	Ccm2	0	1	1	2	0.993858	0.0248333	16812
1574	Nacad	0	2	1	3	1.1258	0.29055	12066
1575	Tbrg4	0	2	0	2	1.06983	0.391822	10098
1576	Ramp3	0	3	2	5	0.749844	0.742719	2515
1577	Adcy1	1	2	2	5	0.350845	0.951962	200
1578	Igfbp3	0	1	0	1	0.731975	0.79352	1636
1579	Tns3	0	10	4	14	0.991891	0.0781228	16084
1580	Pkd1l1	0	3	1	4	n.d.	n.d.	n.d.
1581	Hus1	0	0	1	1	0.921199	0.421363	9531
1582	Gm11992	0	0	2	2	0.407618	0.938696	303
1583	Upp1	0	0	1	1	0.374259	0.952307	197
1584	Vwc2	0	0	1	1	n.d.	n.d.	n.d.
1585	Zpbp	0	1	0	1	1.07934	0.201488	13848.5
1586	Fignl1	0	2	1	3	2.23219	0.916129	406
1587	Ddc	0	0	3	3	1.21843	0.713658	3079.5
1588	Grb10	1	2	1	4	0.770772	0.75998	2179.5
1589	Cobl	2	2	0	4	0.657725	0.6355	4946.5
1590	Vstm2a	1	0	1	2	0	0.624942	5192.5
1591	Sec61g	0	0	2	2	0.98985	0.0794649	16026.5
1592	Egfr	4	1	2	7	1.23653	0.726269	2841
1593	Fbxo48	1	0	0	1	2.26325	0.453371	8780.5
1594	Cnrip1	0	0	1	1	0.703033	0.800754	1522
1595	Ppp3r1	0	0	1	1	1.01887	0.162433	14499
1596	Pno1	0	0	1	1	0.901585	0.549295	6936
1597	Wdr92	0	0	2	2	0.991159	0.0672427	16317
1598	C1d	1	1	1	3	1.00992	0.103289	15799
1599	Etaa1	0	0	2	2	0.951594	0.260591	12607
1600	Meis1	2	2	11	15	0.943547	0.329515	11168
1601	Spred2	0	8	3	11	1.16102	0.513947	7609
1602	Actr2	0	1	7	8	0.937867	0.393892	10055
1603	Rab1a	0	0	1	1	n.d.	n.d.	n.d.
1604	Cep68	0	1	0	1	1.1561	0.641178	4850
1605	Slc1a4	0	0	2	2	0.851064	0.66214	4306
1606	Sertad2	0	2	2	4	0.887179	0.372421	10488
1607	Aftph	0	1	3	4	1.10718	0.551974	6770
1608	Lgalsl	1	1	3	5	1.5729	0.846351	916
1609	Peli1	0	1	2	3	1.06046	0.364386	10566
1610	Vps54	0	2	0	2	1.167	0.663251	4255
1611	Ugp2	0	1	0	1	1.08659	0.467813	8569
1612	Mdh1	1	0	0	1	1.06198	0.397503	9899
1613	Wdpcp	1	0	0	1	0.979124	0.153836	14728
1614	Ehbp1	3	3	1	7	1.10415	0.548529	6953
1615	Tmem17	3	2	4	9	1.15387	0.508556	7672
1616	B3gnt2	0	2	6	8	1.0532	0.350953	10899
1617	Zrsr1	1	1	2	4	0.93153	0.410453	9745
1618	Cct4	0	0	1	1	0.846746	0.673003	3986.5
1619	Fam161a	0	1	1	2	1.32585	0.762526	2128.5
1620	Xpo1	0	1	2	3	0.979567	0.163871	14450
1621	Usp34	1	1	2	4	0.978751	0.164319	14434
1622	Ahsa2	0	1	0	1	0.756408	0.773904	1925
1623	0610010F05Rik	0	1	0	1	1.08745	0.47081	8423
1624	Pus10	0	2	0	2	1.18077	0.671997	4046
1625	Rel	0	1	0	1	0.685833	0.498515	7837.5
1626	Papolg	0	1	0	1	0.977705	0.145298	14942
1627	Bcl11a	0	4	2	6	1.53116	0.662187	4303
1628	5730522E02Rik	1	2	0	3	0.734821	0.32431	11224
1629	Fancl	0	1	0	1	1.01343	0.0944971	15862
1630	Gm6899	0	0	1	1	n.d.	n.d.	n.d.
1631	Ccdc85a	1	2	0	3	0.857292	0.223591	13406.5
1632	Pnpt1	0	0	1	1	0.999748	0.0249444	16809
1633	Ppp4r3b	0	1	1	2	n.d.	n.d.	n.d.
1634	Cfap36	3	1	1	5	1.04697	0.318529	11429
1635	Ccdc88a	1	1	1	3	1.06821	0.419623	9584
1636	Prorsd1	0	0	1	1	1.05203	0.314143	11616
1637	Mtif2	0	1	0	1	1.08851	0.486696	8091
1638	Clhc1	0	1	0	1	n.d.	n.d.	n.d.
1639	Rps27a	1	0	0	1	0.825818	0.699026	3412
1640	Rtn4	5	2	4	11	0.944546	0.360155	10616
1641	4931440F15Rik	2	1	2	5	0.970519	0.0699006	16282
1642	Eml6	0	1	3	4	1.04433	0.31643	11570
1643	Sptbn1	5	1	7	13	1.00135	0.0799503	16005
1644	4930505A04Rik	1	0	0	1	1.31254	0.408646	9774
1645	Acyp2	0	1	0	1	0.993276	0.0375906	16588
1646	Psme4	2	2	2	6	1.07374	0.445749	8873
1647	Gpr75	0	0	1	1	1.14306	0.237167	13132
1648	Erlec1	0	1	0	1	1.18869	0.681348	3825
1649	Chac2	0	0	1	1	0.880433	0.541289	7050
1650	Gm17332	1	0	0	1	n.d.	n.d.	n.d.
1651	Stc2	0	2	1	3	1.56801	0.824959	1171
1652	Bod1	0	4	4	8	1.09283	0.490827	7972
1653	Cpeb4	6	2	3	11	0.921712	0.438906	9095
1654	4930524B15Rik	0	1	0	1	n.d.	n.d.	n.d.
1655	Il9r	0	1	0	1	n.d.	n.d.	n.d.
1656	Snrnp25	0	2	0	2	1.60485	0.82231	1199
1657	Mpg	0	1	0	1	1.15824	0.633737	4967.5
1658	Nprl3	0	1	1	2	1.0555	0.356947	10768
1659	Sh3pxd2b	0	1	1	2	0.514375	0.77862	1857
1660	Ubtd2	2	1	2	5	1.07593	0.424091	9419
1661	Efcab9	2	1	1	4	0.32733	0.675058	3939
1662	Stk10	0	3	0	3	0.771563	0.720719	2930
1663	Fbxw11	4	5	6	15	0.991308	0.0789561	16046
1664	Smim23	1	0	2	3	n.d.	n.d.	n.d.
1665	Fgf18	0	1	0	1	n.d.	n.d.	n.d.
1666	Npm1	0	1	0	1	0.996109	0.0255146	16785
1667	Ranbp17	0	1	0	1	1.30072	0.750383	2376
1668	Gabrp	0	0	1	1	n.d.	n.d.	n.d.
1669	D130052B06Rik	1	0	2	3	n.d.	n.d.	n.d.
1670	Kcnip1	1	9	6	16	1.12078	0.587406	6001.5
1671	Kcnmb1	1	2	2	5	1.01636	0.0656345	16333
1672	Dock2	0	0	1	1	0.70357	0.765468	2060
1673	Spdl1	0	0	1	1	1.84707	0.801693	1507
1674	Slit3	1	1	0	2	1.02875	0.102351	15806.5
1675	Pank3	0	3	2	5	1.12208	0.587696	5963
1676	Rars	0	0	3	3	0.891501	0.567135	6502
1677	Wwc1	1	4	8	13	0.693024	0.817418	1266
1678	Tenm2	2	0	0	2	1.00177	0.0584415	16425.5
1679	Mat2b	0	1	0	1	1.13661	0.614026	5389
1680	Nudcd2	0	1	0	1	1.17041	0.661404	4325
1681	Ccng1	1	0	1	2	1.04479	0.321684	11277
1682	Atp10b	0	0	1	1	n.d.	n.d.	n.d.
1683	Pttg1	1	0	0	1	1.43484	0.567804	6425
1684	Slu7	0	1	0	1	1.02331	0.201757	13839.5
1685	C1qtnf2	1	0	0	1	0.685833	0.439968	9079
1686	Ccnjl	0	1	0	1	n.d.	n.d.	n.d.
1687	4933415A04Rik	0	0	1	1	n.d.	n.d.	n.d.
1688	Fabp6	0	0	1	1	n.d.	n.d.	n.d.
1689	Pwwp2a	0	2	1	3	0.873802	0.576702	6274
1690	Ttc1	0	0	2	2	0.966176	0.232135	13234
1691	Ublcp1	2	1	0	3	0.988876	0.0608246	16402
1692	Rnf145	0	3	1	4	1.10686	0.551857	6783
1693	Ebf1	0	0	5	5	0.880462	0.390509	10129
1694	Clint1	2	3	9	14	1.01403	0.117456	15541
1695	Lsm11	0	1	0	1	0.5761	0.666944	4167
1696	Thg1l	0	1	0	1	0.762694	0.731789	2732
1697	Sox30	0	1	0	1	n.d.	n.d.	n.d.
1698	Adam19	0	1	2	3	0.250915	0.858515	770.5
1699	Nipal4	0	1	0	1	n.d.	n.d.	n.d.
1700	Fndc9	0	2	0	2	0.955268	0.110213	15716
1701	Cyfip2	0	1	0	1	1.01516	0.165199	14405
1702	Itk	1	0	0	1	0	0.425567	9362
1703	Fam71b	2	1	1	4	n.d.	n.d.	n.d.
1704	Med7	0	1	0	1	0.959221	0.261836	12590
1705	Timd4	0	0	1	1	n.d.	n.d.	n.d.
1706	Sgcd	5	1	0	6	1.8577	0.885272	576
1707	Rack1	1	1	1	3	n.d.	n.d.	n.d.
1708	Gm12184	0	1	0	1	n.d.	n.d.	n.d.
1709	Trim7	0	1	1	2	1.01025	0.0788041	16052
1710	Irgm1	0	1	1	2	0.767705	0.763439	2106.5
1711	Ifi47	2	0	1	3	0.57489	0.734193	2669.5
1712	Olfr1396	0	0	1	1	n.d.	n.d.	n.d.
1713	Btnl9	0	0	1	1	0.885007	0.536173	7173
1714	Zfp62	0	0	1	1	0.941036	0.355956	10791
1715	Mgat1	0	0	1	1	0.952743	0.319275	11403
1716	Olfr1393	0	0	2	2	n.d.	n.d.	n.d.
1717	Flt4	0	2	1	3	0.681506	0.815143	1316
1718	Scgb3a1	0	1	1	2	n.d.	n.d.	n.d.
1719	Cnot6	0	1	2	3	1.13828	0.613442	5416
1720	Gfpt2	0	0	1	1	0	0.740184	2557
1721	Mapk9	0	0	2	2	1.09152	0.491064	7950
1722	Rasgef1c	0	3	1	4	0	0.740184	2557
1723	Rnf130	2	0	1	3	1.17598	0.673143	3972
1724	Tbc1d9b	0	4	4	8	0.928756	0.421994	9485.5
1725	Mrnip	0	3	1	4	n.d.	n.d.	n.d.
1726	Sqstm1	0	1	0	1	0.974111	0.166219	14358
1727	Mgat4b	0	1	0	1	0.775885	0.749377	2392
1728	Maml1	2	2	0	4	0.981217	0.0869474	15928
1729	Canx	1	0	1	2	0.990763	0.0810351	15974
1730	Cby3	0	0	2	2	n.d.	n.d.	n.d.
1731	Hnrnph1	0	4	1	5	1.14037	0.614436	5342.5
1732	Rufy1	0	3	0	3	0.993913	0.0257485	16773
1733	Adamts2	1	5	0	6	0.243998	0.97469	114
1734	Zfp354c	0	0	1	1	0.953107	0.175693	14261.5
1735	Zfp879	0	0	1	1	0.703196	0.637994	4915
1736	Zfp454	0	0	1	1	1.09017	0.236202	13160
1737	Zfp2	0	0	1	1	1.2258	0.71126	3164
1738	Zfp354b	0	1	0	1	0.974345	0.105222	15778
1739	Zfp354a	0	1	0	1	1.01548	0.112085	15685
1740	Clk4	0	1	0	1	1.10639	0.551614	6809.5
1741	Phykpl	0	1	0	1	1.32023	0.771284	1966
1742	Nhp2	0	0	1	1	0.75013	0.747731	2418
1743	Rmnd5b	0	1	0	1	0.839656	0.680015	3863
1744	D930048N14Rik	0	1	0	1	n.d.	n.d.	n.d.
1745	0610009B22Rik	0	2	1	3	0.916771	0.464351	8652
1746	Sec24a	0	1	2	3	0.949747	0.286561	12177
1747	Sar1b	0	1	5	6	1.19254	0.690398	3591.5
1748	Jade2	0	3	2	5	1.03587	0.214018	13514
1749	Cdkn2aipnl	1	4	2	7	1.19828	0.688535	3685
1750	Ube2b	0	1	0	1	1.14031	0.614088	5386
1751	Ppp2ca	1	1	2	4	1.03204	0.243424	12828
1752	Olfr1373	0	1	0	1	n.d.	n.d.	n.d.
1753	Skp1a	0	1	2	3	0.946785	0.32102	11322
1754	Tcf7	0	4	0	4	n.d.	n.d.	n.d.
1755	Vdac1	0	2	1	3	1.11504	0.567515	6457
1756	9530068E07Rik	0	1	0	1	1.08624	0.47148	8372
1757	Hspa4	0	2	4	6	0.931675	0.422175	9465
1758	Zcchc10	0	0	1	1	1.48597	0.305117	11858.5
1759	Aff4	3	1	1	5	1.01495	0.164839	14416
1760	Leap2	2	0	2	4	0.870481	0.163398	14474
1761	Gm10447	0	2	1	3	n.d.	n.d.	n.d.
1762	Shroom1	0	0	1	1	1.17445	0.660629	4340
1763	Gm9837	0	1	0	1	n.d.	n.d.	n.d.
1764	Gm9945	0	1	0	1	n.d.	n.d.	n.d.
1765	Sept8	0	3	0	3	0.945721	0.313076	11641
1766	Kif3a	0	0	1	1	0.836717	0.63602	4941
1767	Il13	0	0	1	1	n.d.	n.d.	n.d.
1768	Rad50	1	0	1	2	1.15892	0.639462	4885
1769	Irf1	1	2	1	4	0.6794	0.822404	1198
1770	Gm12216	1	1	5	7	0	0.669757	4110
1771	Slc22a5	0	1	1	2	0.93506	0.361102	10588
1772	Slc22a21	0	1	1	2	0.611689	0.563658	6595
1773	Slc22a4	0	1	1	2	2.469	0.491509	7906.5
1774	Pdlim4	0	2	0	2	0.623485	0.525775	7265.5
1775	P4ha2	0	5	3	8	1.09082	0.486164	8096
1776	Acsl6	0	2	0	2	0.952114	0.310067	11787.5
1777	Meikin	1	0	2	3	0.428646	0.639135	4892.5
1778	Fnip1	1	1	1	3	0.884364	0.587576	5979
1779	Rapgef6	0	0	2	2	0.919309	0.465058	8636
1780	Cdc42se2	4	2	5	11	1.02277	0.207281	13635
1781	Lyrm7	1	0	2	3	0.960167	0.110523	15710
1782	Hint1	0	1	1	2	0.914481	0.47114	8404.5
1783	Gpx3	0	1	1	2	0.857682	0.651684	4556
1784	Tnip1	0	3	1	4	0.590732	0.861953	738
1785	Anxa6	0	2	1	3	0.83257	0.690418	3589
1786	Gm2a	0	0	1	1	1.15387	0.613792	5402
1787	Slc36a1	0	3	0	3	1.01321	0.0892661	15913
1788	Sparc	2	1	0	3	0.740017	0.786515	1746
1789	Atox1	0	0	1	1	0.931741	0.406795	9794
1790	G3bp1	0	2	0	2	0.974917	0.165088	14409.5
1791	Nmur2	1	0	1	2	n.d.	n.d.	n.d.
1792	Gria1	0	1	0	1	1.71458	0.21645	13479
1793	Fam114a2	0	1	1	2	0.906953	0.520605	7471
1794	Mfap3	0	0	2	2	0.990648	0.0552749	16459
1795	Galnt10	0	4	2	6	0.913342	0.484681	8129
1796	Sap30l	0	7	1	8	1.13555	0.608275	5537.5
1797	Larp1	0	3	2	5	0.926567	0.443213	9003
1798	Gm12248	0	1	3	4	n.d.	n.d.	n.d.
1799	Cnot8	0	2	0	2	1.16216	0.652775	4496
1800	Gemin5	0	1	0	1	0.962117	0.232719	13217
1801	Mrpl22	0	1	1	2	1.08088	0.391146	10110
1802	Igtp	0	0	1	1	1.13647	0.507746	7681
1803	Irgm2	0	0	2	2	0.558236	0.837798	1016
1804	Zfp692	0	2	1	3	0.959004	0.26719	12515
1805	Zfp672	0	1	0	1	1.01038	0.109459	15730
1806	Sh3bp5l	0	2	0	2	1.21595	0.713102	3118
1807	Olfr324	0	1	0	1	n.d.	n.d.	n.d.
1808	2810021J22Rik	0	1	1	2	1.05033	0.274503	12423
1809	Zfp39	0	1	0	1	1.05782	0.34705	10963
1810	Rnf187	0	2	0	2	0.935162	0.397058	9939
1811	Hist3h2ba	0	1	0	1	1.26045	0.626439	5167
1812	Hist3h2a	0	1	1	2	0.800548	0.727895	2779
1813	Trim17	0	2	0	2	1.11105	0.190991	14052
1814	Trim11	0	3	0	3	1.04222	0.277544	12361
1815	Iba57	0	2	0	2	0.682488	0.797442	1568
1816	Gjc2	0	1	0	1	0.72334	0.564576	6578
1817	2310033P09Rik	0	1	0	1	0.844563	0.592173	5899
1818	Arf1	0	0	1	1	1.01979	0.166026	14365
1819	Wnt9a	0	1	1	2	0.69955	0.38881	10157
1820	Prss38	0	2	0	2	n.d.	n.d.	n.d.
1821	Snap47	0	4	1	5	1.14306	0.630547	5038
1822	Zfp867	0	1	2	3	1.23699	0.713234	3112
1823	Zkscan17	0	1	0	1	1.05321	0.339658	11060
1824	Nlrp3	0	1	0	1	0.870481	0.163398	14474
1825	Mprip	0	1	6	7	1.06591	0.422269	9457
1826	Pld6	0	2	3	5	1.74887	0.42595	9313.5
1827	Flcn	0	1	1	2	0.933045	0.421541	9515.5
1828	Cops3	0	1	1	2	1.03983	0.290339	12077
1829	Nt5m	0	5	0	5	1.00017	0.0236287	16874
1830	Med9	0	1	3	4	1.04994	0.30819	11820
1831	Rasd1	0	3	0	3	0.951978	0.128058	15129
1832	Pemt	0	6	0	6	0.797806	0.540953	7104
1833	Rai1	0	3	0	3	1.10983	0.543822	7015
1834	Srebf1	0	2	2	4	0.943769	0.360047	10628
1835	Tom1l2	0	0	1	1	1.03887	0.290102	12088
1836	Atpaf2	0	2	1	3	1.12193	0.581365	6187
1837	Drg2	0	0	1	1	1.02468	0.199772	13896
1838	Myo15	0	2	0	2	n.d.	n.d.	n.d.
1839	Alkbh5	0	3	0	3	1.05095	0.359939	10635
1840	Flii	0	1	0	1	0.948422	0.320649	11345.5
1841	Smcr8	0	0	1	1	0.830951	0.690132	3614.5
1842	Dhrs7b	0	1	1	2	1.05763	0.328602	11175
1843	Tmem11	0	1	0	1	0.915685	0.453281	8784
1844	Natd1	0	1	0	1	1.35927	0.783971	1785
1845	Map2k3	0	3	0	3	0.727376	0.792716	1649
1846	Kcnj12	0	4	2	6	0.818859	0.705968	3299
1847	Usp22	0	3	0	3	0.994264	0.0260058	16763
1848	Aldh3a1	0	0	1	1	n.d.	n.d.	n.d.
1849	Aldh3a2	0	0	3	3	1.04103	0.289208	12110
1850	Slc47a1	0	2	0	2	n.d.	n.d.	n.d.
1851	Rnf112	0	1	0	1	0.760229	0.749351	2393
1852	Mfap4	0	1	0	1	0.395673	0.506658	7745.5
1853	Mapk7	0	1	1	2	1.04165	0.227085	13353
1854	B9d1	0	0	3	3	1.03638	0.249655	12729
1855	Epn2	0	0	4	4	0.928185	0.402044	9839
1856	Grap	0	2	0	2	0.478488	0.737596	2626
1857	Fam83g	0	2	0	2	0.903504	0.523436	7367
1858	Slc5a10	0	0	2	2	0.828075	0.682962	3760
1859	Prpsap2	2	2	3	7	0.915324	0.470567	8435
1860	Ulk2	0	3	2	5	1.05601	0.358906	10694.5
1861	Akap10	0	2	1	3	0.952397	0.295471	11957
1862	Specc1	2	0	3	5	0.787367	0.666108	4181
1863	Adora2b	2	1	3	6	0.486113	0.90888	451
1864	Zswim7	0	1	0	1	0.832104	0.681374	3824
1865	Ttc19	4	0	4	8	1.07212	0.405208	9814
1866	Ncor1	3	2	6	11	0.92443	0.445591	8885.5
1867	Pigl	0	1	2	3	0.717008	0.42698	9295
1868	Cenpv	0	4	0	4	1.00245	0.0628333	16368
1869	Ubb	0	1	1	2	1.01119	0.121787	15301
1870	Trpv2	0	1	1	2	0.670246	0.638307	4907
1871	Lrrc75a	1	4	1	6	0.815236	0.640722	4858
1872	Mmgt2	0	0	1	1	1.17696	0.514842	7594
1873	Zfp287	0	1	0	1	0.97132	0.160722	14563
1874	Trim16	0	0	1	1	0.998041	0.00737135	17163
1875	Fbxw10	0	0	1	1	0.942395	0.272424	12447
1876	Tvp23b	0	3	0	3	1.17783	0.673111	3974
1877	Cdrt4	0	0	1	1	n.d.	n.d.	n.d.
1878	Tekt3	0	0	1	1	n.d.	n.d.	n.d.
1879	Pmp22	0	1	0	1	0.827473	0.649526	4602
1880	Hs3st3b1	1	4	3	8	0.856093	0.493126	7883
1881	Cox10	0	0	1	1	0.927145	0.334231	11114
1882	Hs3st3a1	0	2	0	2	0	0.669757	4110
1883	Elac2	0	3	2	5	1.02875	0.197874	13939
1884	1700086D15Rik	0	3	2	5	n.d.	n.d.	n.d.
1885	Myocd	2	0	2	4	n.d.	n.d.	n.d.
1886	Map2k4	6	1	0	7	1.08507	0.466164	8608
1887	Zkscan6	0	3	6	9	1.02754	0.191053	14050
1888	Dnah9	1	2	6	9	1.49317	0.830094	1095
1889	Shisa6	0	1	1	2	0.960167	0.0640029	16347.5
1890	Pirt	0	1	0	1	0.771562	0.220038	13447.5
1891	Tmem238l	0	0	2	2	n.d.	n.d.	n.d.
1892	Tmem220	0	0	4	4	1.09584	0.219123	13455.5
1893	Adprm	0	0	1	1	0.976744	0.140769	14994
1894	Sco1	0	0	1	1	1.05497	0.333839	11121
1895	Gas7	0	1	0	1	0.527564	0.661418	4323.5
1896	Usp43	0	0	2	2	0.331292	0.884108	590.5
1897	Stx8	1	5	10	16	0.813259	0.709883	3196
1898	Ntn1	0	5	3	8	0.374091	0.853798	812.5
1899	Pik3r6	0	0	1	1	0.843111	0.508942	7667
1900	Mfsd6l	0	1	0	1	0.661251	0.831895	1083
1901	Myh10	0	1	2	3	0.834957	0.688564	3684
1902	Ndel1	1	7	2	10	0.995971	0.025652	16776
1903	Rnf222	0	2	0	2	n.d.	n.d.	n.d.
1904	Rpl26	0	1	0	1	n.d.	n.d.	n.d.
1905	Odf4	0	0	1	1	n.d.	n.d.	n.d.
1906	Arhgef15	0	1	0	1	0.941197	0.276564	12395
1907	Slc25a35	0	1	0	1	0.839555	0.440094	9077
1908	Rangrf	0	1	1	2	0.881105	0.490787	7974.5
1909	Pfas	1	1	1	3	0.949568	0.315854	11591
1910	Ctc1	0	0	1	1	1.14035	0.598181	5804
1911	Aurkb	0	1	0	1	2.19778	0.788594	1720
1912	Borcs6	0	1	0	1	n.d.	n.d.	n.d.
1913	Tmem107	0	0	1	1	1.10173	0.520155	7482
1914	Per1	0	1	0	1	0.899748	0.531056	7235
1915	Hes7	0	1	0	1	n.d.	n.d.	n.d.
1916	Aloxe3	0	2	0	2	0.80182	0.458664	8726.5
1917	Alox12b	0	1	0	1	0.823	0.287456	12159.5
1918	Alox8	1	2	0	3	1.25736	0.6685	4138
1919	Gucy2e	0	1	0	1	1.52359	0.768509	2016
1920	Cntrob	0	4	0	4	1.2796	0.755643	2254
1921	Rnf227	0	3	0	3	1.04991	0.294032	11970
1922	Chd3	0	1	0	1	0.893125	0.567553	6452.5
1923	Kdm6b	0	3	0	3	0.748182	0.74133	2535.5
1924	Dnah2	0	4	4	8	0.900601	0.467518	8578
1925	Wrap53	0	1	0	1	1.3667	0.79193	1657
1926	Trp53	0	1	1	2	0.793717	0.702269	3371
1927	Atp1b2	0	1	0	1	0.908729	0.218994	13458
1928	Sat2	0	1	0	1	1.29487	0.749243	2396.5
1929	Fxr2	0	1	1	2	1.03951	0.291047	12046
1930	Sox15	0	0	1	1	0	0.624942	5192.5
1931	Mpdu1	0	1	0	1	1.15088	0.636985	4931
1932	Tnfsf13	0	1	0	1	0.828018	0.327439	11189.5
1933	Tnfsfm13	0	1	2	3	0.89958	0.437363	9111
1934	Polr2a	0	2	2	4	0.929906	0.411708	9729
1935	Zbtb4	0	1	0	1	1.09309	0.489497	8025
1936	Fgf11	0	1	0	1	0.514375	0.399798	9864
1937	Spem1	0	1	0	1	n.d.	n.d.	n.d.
1938	Nlgn2	0	1	0	1	0.829556	0.678345	3899
1939	Plscr3	0	1	0	1	0.67373	0.815012	1317
1940	Kctd11	0	1	0	1	0.998132	0.010386	17145
1941	Gps2	0	1	0	1	1.02545	0.180202	14197
1942	Ybx2	0	1	0	1	0.935227	0.0840731	15957.5
1943	Slc2a4	0	0	1	1	1.05631	0.200667	13867
1944	Cldn7	0	1	0	1	0.815606	0.713263	3110.5
1945	Ctdnep1	0	1	0	1	1.00303	0.0491988	16491.5
1946	Dvl2	0	1	0	1	1.03995	0.267041	12516
1947	Asgr1	0	2	1	3	n.d.	n.d.	n.d.
1948	Asgr2	0	0	1	1	n.d.	n.d.	n.d.
1949	Slc16a11	0	1	0	1	1.18125	0.658795	4373
1950	Bcl6b	0	1	0	1	1.16149	0.621567	5257
1951	Alox12	0	1	1	2	1.51163	0.678857	3884
1952	Alox12e	1	0	1	2	n.d.	n.d.	n.d.
1953	Pelp1	0	2	1	3	0.968235	0.146488	14923
1954	Arrb2	0	1	0	1	0.876817	0.611401	5480
1955	Med11	0	1	1	2	0.916929	0.432608	9235
1956	Cxcl16	0	1	0	1	0.552173	0.873708	648
1957	Tm4sf5	0	0	2	2	n.d.	n.d.	n.d.
1958	Gltpd2	0	1	0	1	n.d.	n.d.	n.d.
1959	Psmb6	0	1	0	1	0.944877	0.359322	10673
1960	Pld2	0	1	0	1	0.777992	0.665772	4187
1961	Mink1	0	2	0	2	0.819093	0.706076	3297
1962	4930544D05Rik	0	3	1	4	n.d.	n.d.	n.d.
1963	Gp1ba	0	1	0	1	0.843575	0.33524	11099
1964	Eno3	0	1	0	1	1.26206	0.742787	2513
1965	Camta2	0	1	0	1	0.895644	0.514313	7601
1966	Kif1c	0	3	0	3	0.95782	0.286339	12183
1967	Zfp3	0	1	0	1	1.06739	0.308561	11812
1968	Scimp	0	0	1	1	0.33067	0.732839	2705
1969	Rabep1	3	1	1	5	1.00855	0.11826	15515.5
1970	Nup88	2	1	3	6	0.972776	0.204658	13735
1971	C1qbp	0	1	0	1	0.738099	0.766105	2056
1972	Dhx33	0	0	2	2	0.913966	0.471523	8366
1973	Derl2	0	0	1	1	1.1074	0.550962	6847
1974	Mis12	0	0	3	3	1.05396	0.351769	10888
1975	Nlrp1a	1	0	0	1	0.454253	0.864553	708
1976	Nlrp1b	1	0	0	1	n.d.	n.d.	n.d.
1977	Wscd1	0	3	5	8	1.2385	0.7105	3175
1978	Aipl1	0	1	5	6	2.469	0.491509	7906.5
1979	Pimreg	0	1	0	1	n.d.	n.d.	n.d.
1980	Pitpnm3	0	3	1	4	1.23602	0.725535	2857
1981	Txndc17	0	1	0	1	1.01721	0.160608	14566
1982	Med31	0	1	0	1	1.09651	0.461465	8685
1983	Xaf1	0	0	1	1	0.555198	0.735412	2653
1984	Tekt1	0	0	2	2	n.d.	n.d.	n.d.
1985	Ggt6	0	0	1	1	n.d.	n.d.	n.d.
1986	Mybbp1a	0	2	0	2	0.841113	0.681342	3826
1987	Spns2	0	4	0	4	0.986993	0.0584415	16425.5
1988	Spns3	0	0	1	1	0	0.506673	7718
1989	Ube2g1	1	1	2	4	1.07909	0.441003	9056
1990	Ankfy1	3	0	2	5	0.886657	0.587406	6001.5
1991	Cyb5d2	1	2	2	5	0.937739	0.365409	10550
1992	Zzef1	3	1	3	7	1.01976	0.164868	14414
1993	Atp2a3	0	2	3	5	0.837112	0.681839	3784
1994	Camkk1	0	1	0	1	1.21134	0.661895	4314
1995	Ncbp3	0	3	1	4	n.d.	n.d.	n.d.
1996	Itgae	0	2	1	3	0.319267	0.747363	2425
1997	Haspin	0	1	0	1	n.d.	n.d.	n.d.
1998	Emc6	0	1	0	1	0.973657	0.153339	14736
[truncated: 12,156 more rows]
