# Supplementary material for: Single-housing–induced islet epigenomic changes are related to polymorphisms in diabetic KK mice
Source: Life Sci Alliance. 2024 Jun 14;7(8):e202302099. doi: 10.26508/lsa.202302099 (PMC11178941; doi:10.26508/lsa.202302099)
Supplement: Supplementary file 9 [file LSA-2023-02099_TableS9.xlsx]

## Sheet: Supplemental Table S9
Table S9. GREAT analysis of differentially enriched H3K27ac regions in pancreatic islets derived from singly housed KK mice.
# GREAT version 4.0.4
Association rule: Single nearest gene: 1000000 bp max extension, curated regulatory domains included
Mouse Phenotype (Species assembly: mm10)
# Term Name (Decreased merged H3K27ac regions)	Binomial Raw p Value		# Term Name (Increased merged H3K27ac regions)	Binomial Raw p Value		# Term Name (Unchanged merged H3K27ac regions)	Binomial Raw p Value
abnormal insulin secretion	3.14329e-36		absent somites	1.95228e-33		increased fibroblast apoptosis	2.14743e-19
abnormal pancreas secretion	3.67707e-36		prenatal lethality prior to heart atrial septation	4.41723e-33		absent somites	2.19703e-17
abnormal endocrine pancreas secretion	8.6262e-36		abnormal circulating tumor necrosis factor level	4.74802e-29		abnormal embryonic erythrocyte morphology	3.16658e-16
abnormal endocrine pancreas physiology	4.32885e-32		failure of somite differentiation	6.83035e-25		increased angiogenesis	4.28546e-16
abnormal pancreatic beta cell physiology	1.48994e-30		decreased white fat cell number	1.98981e-19		decreased thymocyte apoptosis	1.021e-15
increased insulin sensitivity	2.33108e-26		abnormal fibroblast apoptosis	4.6104e-19		delayed embryo turning	1.2307e-15
decreased insulin secretion	5.10523e-26		abnormal preimplantation embryo development	9.31678e-19		osteopetrosis	2.58097e-15
abnormal pancreatic beta cell morphology	7.86055e-24		decreased liver cholesterol level	1.20586e-17		increased circulating iron level	4.90545e-15
abnormal circulating glucagon level	1.62902e-22		abnormal ductus venosus morphology	1.30945e-17		transmission ratio distortion	9.96375e-15
decreased circulating glucagon level	2.92054e-20		transmission ratio distortion	8.4667e-15		increased cellular sensitivity to DNA damaging agents	8.9496e-14
small pancreatic islets	1.66882e-19		increased fibroblast apoptosis	1.21335e-14		abnormal white adipose tissue physiology	1.41537e-13
abnormal pancreatic islet size	6.861e-18		decreased cervical vertebrae number	2.24792e-14		abnormal sperm midpiece morphology	4.335e-13
abnormal thyroid physiology	9.0812e-18		abnormal skeletal muscle glycogen level	4.91671e-14		lymphoid hyperplasia	4.73051e-13
decreased thyroxine level	1.48056e-17		blood in lymph vessels	5.93879e-13		increased follicular B cell number	1.48797e-12
disheveled coat	1.19995e-16		increased body temperature	7.23883e-13		subcutaneous edema	1.70186e-12
increased T cell proliferation	1.52322e-16		abnormal white fat cell number	4.36446e-12		abnormal splenocyte apoptosis	1.77287e-11
increased susceptibility to experimental autoimmune encephalomyelitis	6.992e-15		increased skeletal muscle glycogen level	7.91822e-12		decreased splenocyte apoptosis	5.79698e-11
decreased circulating estradiol level	2.7457e-14		increased incidence of corneal inflammation	1.89868e-11		failure of tooth eruption	1.11987e-09
abnormal thyroxine level	2.7802e-14		increased cellular sensitivity to ultraviolet irradiation	2.31134e-11		microcytic anemia	2.34255e-09
abnormal circulating estradiol level	3.03818e-14		decreased inner cell mass proliferation	2.92583e-11		embryonic lethality before implantation, incomplete penetrance	1.75009e-08
fetal growth retardation	5.72138e-14		abnormal circulating erythropoietin level	2.83237e-09		decreased circulating adrenocorticotropin level	1.7918e-08
decreased circulating estrogen level	9.82074e-14		increased circulating erythropoietin level	3.49118e-09		thin placenta labyrinth	2.54016e-08
abnormal circulating estrogen level	2.37955e-13		abnormal gastrulation movements	5.55578e-09		elevated level of mitotic sister chromatid exchange	1.07712e-07
abnormal hippocampus pyramidal cell layer	3.03798e-13		polyploidy	9.50022e-08		decreased noradrenaline level	1.18354e-07
decreased pancreatic beta cell mass	3.05077e-13		decreased cellular sensitivity to gamma-irradiation	5.49044e-05		excessive folding of visceral yolk sac	1.33759e-07
increased circulating prolactin level	3.6617e-13					absent embryonic cilia	1.65956e-07
decreased circulating thyroxine level	1.08793e-12					decreased circulating noradrenaline level	1.86587e-07
abnormal object recognition memory	1.34989e-12					tumor regression	9.02929e-07
increased adiponectin level	1.56348e-12					abnormal neocortex size	3.10067e-06
increased circulating aspartate transaminase level	1.95084e-12					abnormal Kupffer cell morphology	3.17696e-06
decreased circulating luteinizing hormone level	8.07734e-12					abnormal hypoglossal nerve topology	3.5588e-06
abnormal hippocampus size	8.64437e-12					abnormal vitelline vein connection	5.2078e-06
increased pancreas tumor incidence	9.66273e-12					petechiae	6.8451e-06
abnormal circulating thyroxine level	1.14255e-11					absent connection between subcutaneous lymph vessels and lymph sac	3.51183e-05
abnormal pancreatic beta cell mass	1.23018e-11
abnormal hippocampus pyramidal cell morphology	1.81916e-11
abnormal thyroid hormone level	2.20103e-11
abnormal merocrine gland physiology	2.38474e-11
increased brain weight	7.16592e-11
abnormal long term object recognition memory	7.71681e-11
abnormal spleen physiology	7.92512e-11
decreased circulating testosterone level	9.07325e-11
abnormal dermal pigmentation	9.86183e-11
abnormal circulating bilirubin level	1.27066e-10
abnormal splenocyte physiology	1.67787e-10
increased circulating bilirubin level	4.73501e-10
proportional dwarf	9.07898e-10
decreased circulating levels of thyroid hormone	1.01804e-09
abnormal atrial thrombosis	1.06879e-09
abnormal hippocampus CA1 region morphology	1.26885e-09
abnormal neuroendocrine cell morphology	1.6562e-09
decreased luteinizing hormone level	2.23567e-09
abnormal inguinal fat pad morphology	3.96956e-09
decreased circulating insulin-like growth factor I level	5.23415e-09
abnormal salivary gland physiology	5.95489e-09
abnormal ovary physiology	7.74269e-09
abnormal renal tubule epithelium morphology	1.09533e-08
hyperpigmentation	1.25298e-08
decreased fetal weight	1.44421e-08
abnormal prostate gland size	2.08579e-08
increased thyroid carcinoma incidence	2.36986e-08
abnormal prolactin level	2.69124e-08
decreased adrenocorticotropin level	3.04647e-08
delayed brain development	3.06344e-08
increased left ventricle weight	1.38468e-07
decreased body height	1.66188e-07
pale kidney	2.26563e-07
lethality, complete penetrance	4.48276e-07
abnormal triiodothyronine level	5.11193e-07
lymphoid hyperplasia	5.65366e-07
decreased pancreatic alpha cell number	1.74307e-06
abnormal foot pigmentation	2.39638e-06
delayed male fertility	2.4043e-06
ectopic cerebellar granule cells	2.4655e-06
increased urinary system tumor incidence	5.4052e-06
globozoospermia	5.47481e-06
increased pro-B cell number	6.00972e-06
delayed fertility	6.56656e-06
decreased triiodothyronine level	6.84722e-06
decreased liver iron level	7.19156e-06
long gestation period	1.02097e-05
increased type II pneumocyte number	1.14769e-05
telencephalon hypoplasia	1.27681e-05
vacuolated lens	1.37288e-05
absent palatine bone horizontal plate	2.0216e-05
large lymphoid organs	2.66214e-05
absent dentate gyrus	2.66972e-05
decreased liver regeneration	2.70871e-05
abnormal gestational length	2.78193e-05
abnormal liver regeneration	3.08163e-05
thin placenta labyrinth	3.51086e-05
increased histiocytic sarcoma incidence	3.57444e-05
abnormal ear pigmentation	4.27168e-05
enlarged allantois	5.49545e-05
short premaxilla	7.26171e-05
abnormal solitary pulmonary neuroendocrine cell morphology	8.87759e-05
decreased gland tumor incidence	0.000126898
excessive scratching	0.000174564
abnormal gallbladder size	0.000182684
anterior polar cataracts	0.000186478
increased lung compliance	0.000267432
abnormal medial nasal prominence morphology	0.000331984
abnormal exocrine pancreas physiology	0.000388413
disorganized secondary lens fibers	0.000432515
abnormal atrium myocardium morphology	0.000506836
cardiac edema	0.000561882
abnormal vital capacity	0.000602351
ocular hypotelorism	0.000609886
short malleus manubrium	0.000624295
abnormal pancreatic epsilon cell morphology	0.00076002
variable depigmentation	0.000820457
increased pancreas apoptosis	0.00171459
unidirectional circling	0.00176018
increased vascular endothelial cell number	0.00206637
abnormal keratinocyte apoptosis	0.00214537
absent third pharyngeal arch	0.00242881
failure of vascular branching	0.00313349
abnormal Reichert's membrane thickness	0.00333327
hemothorax	0.00354503
decreased length of allograft survival	0.00380319
dilated distal convoluted tubules	0.00386888
impaired fibroblast cell migration	0.00510313
