# Supplementary material for: Single-housing–induced islet epigenomic changes are related to polymorphisms in diabetic KK mice
Source: Life Sci Alliance. 2024 Jun 14;7(8):e202302099. doi: 10.26508/lsa.202302099 (PMC11178941; doi:10.26508/lsa.202302099)
Supplement: Supplementary file 10 [file LSA-2023-02099_TableS10.xlsx]

## Sheet: Supplemental Table S10
Table S10. Number of transcription factor motifs inside the decreased merged H3K27ac regions in pancreatic islets derived from singly housed KK mice.
# ID of merged H3K27ac region (GRCm38/mm10)	Putative target gene	HNF1B (GSE64557)	HNF1A (ERR3316316)	NEUROD1 (GSE30298)	FOX:EBOX (GSE97459)	FOXA2 (GSE25694)	RFX6 (GSE30298)	Total
11	Rgs20	0	0	3	1	1	1	6
17	Rb1cc1	0	0	3	4	2	3	12
18	St18	0	0	3	4	5	1	13
20	St18	0	0	0	4	3	3	10
22	St18	3	1	5	11	8	4	32
23	St18	0	0	0	0	0	0	0
24	St18	1	1	0	10	4	2	18
25	St18	3	1	3	11	7	7	32
26	Pcmtd1	0	0	1	3	1	4	9
28	Pcmtd1	0	0	2	4	5	4	15
33	Pcmtd1	0	0	3	4	2	3	12
34	Pcmtd1	0	0	0	2	2	0	4
39	Sntg1	0	0	4	3	3	3	13
45	Adhfe1	1	1	2	4	2	3	13
47	3110035E14Rik	0	0	0	0	0	1	1
68	Cspp1	0	0	2	4	3	0	9
71	Cspp1	0	0	0	1	0	1	2
75	Cspp1	2	0	4	8	6	3	23
81	Arfgef1	0	0	1	3	1	2	7
82	Arfgef1	0	0	3	1	0	1	5
84	Cpa6	0	0	1	4	1	2	8
92	Prdm14	0	0	1	2	1	2	6
115	Ncoa2	1	0	1	4	2	2	10
121	Tram1	0	0	5	3	2	3	13
127	Eya1	1	0	3	9	5	5	23
139	Stau2	0	0	1	1	1	1	4
143	Ube2w	0	0	1	0	0	1	2
152	Tfap2b	0	0	0	0	0	0	0
154	Pkhd1	0	0	0	0	0	1	1
159	Efhc1	0	0	2	2	1	0	5
160	Efhc1	0	0	1	3	2	2	8
165	Tram2	0	0	1	1	0	1	3
170	Tram2	0	0	0	1	0	3	4
171	Tram2	0	0	3	2	1	4	10
176	Ogfrl1	4	1	1	5	9	4	24
177	Ogfrl1	2	0	1	5	5	2	15
183	Sdhaf4	1	0	2	5	5	2	15
189	Fam135a	2	1	4	5	3	4	19
191	Col9a1	0	0	1	1	1	0	3
192	Col19a1	1	0	2	2	2	2	9
200	Gm597	0	0	0	0	0	0	0
202	Phf3	0	0	1	2	0	3	6
206	Phf3	4	2	0	5	5	1	17
210	Lgsn	1	1	1	3	2	0	8
211	Prim2	0	0	1	2	1	1	5
225	Dst	1	2	10	33	20	21	87
229	Dst	0	0	3	6	2	3	14
250	Ccdc115	1	0	1	4	4	0	10
262	Hs6st1	2	1	0	1	3	0	7
263	Hs6st1	0	0	2	4	2	0	8
270	Uggt1	2	0	11	18	7	7	45
271	Uggt1	1	0	4	5	4	1	15
275	Uggt1	0	0	2	5	4	4	15
310	Zap70	2	0	1	2	4	2	11
356	Eif5b	0	0	2	2	3	0	7
358	Rev1	0	0	0	2	0	1	3
361	Rev1	0	0	0	3	3	0	6
365	Aff3	0	0	1	4	2	1	8
376	Pdcl3	0	0	2	3	2	4	11
419	Il1r1	4	0	47	64	48	57	220
439	Fhl2	0	0	0	1	1	4	6
441	Fhl2	0	0	2	2	2	2	8
442	Fhl2	1	0	2	4	2	4	13
458	Wdr75	0	0	0	1	0	1	2
461	Gm5269	0	0	2	2	3	0	7
462	Slc40a1	2	2	1	2	2	1	10
465	NONE	0	0	1	1	0	0	2
466	NONE	0	0	1	0	1	3	5
472	Nabp1	1	1	4	4	2	6	18
474	Myo1b	0	0	1	2	4	1	8
477	Myo1b	0	0	2	5	3	3	13
480	Myo1b	5	1	2	10	5	5	28
488	Stat4	1	0	2	10	7	2	22
498	Gls	3	2	1	5	8	3	22
500	Gls	1	1	2	2	3	3	12
503	Gls	0	0	0	0	3	3	6
506	Nab1	0	0	1	3	3	2	9
508	Nab1	0	0	5	3	2	3	13
513	Nab1	2	1	3	5	2	0	13
519	Inpp1	1	1	2	3	2	2	11
523	1700019D03Rik	0	0	0	1	0	0	1
524	1700019D03Rik	0	0	2	1	1	5	9
526	1700019A02Rik	0	0	0	3	3	0	6
531	Stk17b	0	0	0	3	2	0	5
532	Stk17b	2	0	0	5	4	1	12
536	Gtf3c3	0	0	1	0	2	3	6
538	Pgap1	0	0	1	2	2	0	5
539	Pgap1	1	0	0	1	2	1	5
541	Pgap1	0	0	0	4	2	0	6
543	Pgap1	0	0	1	7	2	5	15
544	Pgap1	1	1	1	4	1	1	9
550	Pgap1	0	0	5	6	6	7	24
551	Pgap1	0	0	4	3	1	0	8
552	Pgap1	0	0	3	0	0	1	4
562	Ankrd44	0	0	10	16	15	19	60
598	Bzw1	0	0	1	1	1	1	4
608	Ndufb3	0	0	0	0	0	0	0
618	Trak2	0	0	1	1	1	5	8
621	Mpp4	0	0	2	4	2	3	11
622	Mpp4	0	0	1	4	2	1	8
626	Als2	0	0	0	0	0	0	0
628	Cdk15	0	0	3	4	2	2	11
641	Sumo1	0	0	4	1	1	5	11
649	Fam117b	0	0	2	0	0	0	2
652	Fam117b	2	0	0	5	4	3	14
654	Fam117b	0	0	0	3	1	2	6
655	Fam117b	1	1	1	5	3	2	13
657	Ica1l	0	0	1	1	1	1	4
661	Ica1l	3	1	11	10	8	6	39
663	Wdr12	0	0	2	4	5	3	14
671	Abi2	0	0	0	4	3	0	7
674	Cd28	0	0	2	1	1	0	4
675	Cd28	2	0	3	3	5	1	14
678	Ctla4	1	0	1	2	1	0	5
679	Icos	0	0	1	3	2	5	11
683	Pard3b	0	0	3	5	7	1	16
687	Pard3b	0	0	4	3	3	2	12
688	Pard3b	0	0	1	2	1	2	6
692	Nrp2	0	0	0	1	1	4	6
700	Ino80d	0	0	1	1	1	2	5
701	Ino80d	2	0	3	11	10	3	29
706	Zdbf2	0	0	3	2	0	3	8
710	Adam23	0	0	2	2	2	0	6
713	Klf7	0	0	0	4	3	4	11
715	Klf7	0	0	6	7	6	6	25
716	Klf7	0	0	1	1	2	0	4
717	Klf7	1	1	1	2	0	1	6
721	Klf7	0	0	1	7	6	6	20
722	Klf7	0	0	5	4	3	3	15
723	Klf7	3	0	5	3	4	3	18
729	Creb1	0	0	0	1	2	0	3
730	Creb1	0	0	3	3	3	1	10
731	Mettl21a	1	0	1	4	4	5	15
739	Plekhm3	0	0	1	1	2	2	6
740	Plekhm3	0	0	1	0	1	0	2
750	Crygf	0	0	0	0	0	1	1
752	Map2	0	0	1	4	3	1	9
754	Map2	0	0	1	4	0	1	6
756	Map2	2	1	2	3	5	3	16
757	Map2	2	0	6	7	7	4	26
759	Map2	3	0	3	1	0	2	9
761	Map2	2	0	1	2	3	5	13
762	Map2	0	0	0	5	6	2	13
763	Map2	0	0	1	6	3	5	15
765	Map2	1	0	5	7	8	3	24
766	Map2	0	0	2	1	1	0	4
768	Map2	0	0	0	2	3	1	6
769	Map2	2	2	0	4	3	6	17
770	Unc80	1	0	2	6	4	2	15
774	Unc80	0	0	1	5	3	4	13
776	Unc80	0	0	1	5	4	2	12
778	Unc80	0	0	1	1	0	2	4
781	Rpe	0	0	1	2	2	3	8
783	Rpe	0	0	1	3	3	6	13
786	Rpe	0	0	1	1	0	0	2
791	Myl1	0	0	2	2	1	0	5
795	Ikzf2	0	0	0	0	0	0	0
797	Ikzf2	0	0	1	1	1	4	7
807	Mreg	1	0	5	7	3	9	25
821	Xrcc5	2	1	10	3	5	3	24
828	March4	2	0	3	8	11	6	30
835	March4	0	0	2	4	3	0	9
838	Smarcal1	0	0	1	2	3	1	7
847	Igfbp5	0	0	2	5	1	2	10
852	Tnp1	0	0	2	2	1	1	6
853	Tnp1	0	0	0	1	0	1	2
886	Vil1	5	1	7	10	14	7	44
941	Sgpp2	0	0	4	8	2	5	19
946	Farsb	1	1	2	9	6	1	20
959	Kcne4	0	0	0	3	2	0	5
962	Kcne4	0	0	3	6	8	7	24
963	Kcne4	0	0	0	0	0	0	0
964	Scg2	0	0	1	1	2	3	7
965	Scg2	0	0	1	4	3	1	9
966	Scg2	0	0	1	0	0	2	3
968	Scg2	0	0	3	5	1	1	10
969	Scg2	0	0	5	9	12	7	33
970	Scg2	1	1	2	5	3	2	14
971	Scg2	0	0	2	4	3	2	11
972	Scg2	4	1	6	10	9	8	38
975	Scg2	1	0	2	6	6	6	21
976	Scg2	0	0	5	7	11	5	28
988	Cul3	1	1	0	3	1	1	7
989	Cul3	0	0	2	1	2	1	6
991	Cul3	0	0	0	2	3	1	6
993	Dock10	0	0	2	2	4	3	11
998	Nyap2	0	0	0	3	1	2	6
1000	Gm9747	0	0	2	0	0	0	2
1003	Irs1	0	0	0	2	2	1	5
1005	Rhbdd1	0	0	2	4	4	4	14
1006	Rhbdd1	1	1	1	2	2	1	8
1007	Rhbdd1	1	0	1	5	5	2	14
1022	Agfg1	1	1	1	3	2	1	9
1023	Agfg1	0	0	0	3	1	0	4
1025	Agfg1	1	0	0	5	3	0	9
1028	Daw1	0	0	2	4	4	9	19
1030	Daw1	1	0	3	6	3	0	13
1034	Sphkap	2	0	6	11	15	3	37
1035	Sphkap	1	0	12	27	26	14	80
1038	Sphkap	2	0	4	11	11	5	33
1040	Sphkap	0	0	1	3	4	1	9
1041	Sphkap	2	0	6	11	12	12	43
1042	Sphkap	2	0	1	7	12	7	29
1044	Sphkap	2	0	3	5	2	2	14
1045	Sphkap	1	0	1	0	0	1	3
1047	Sphkap	0	0	0	4	3	0	7
1048	Sphkap	0	0	2	2	5	3	12
1050	Pid1	0	0	2	5	4	1	12
1051	Pid1	1	0	1	2	3	2	9
1053	Pid1	0	0	1	2	1	2	6
1056	Pid1	0	0	0	6	5	0	11
1065	Slc16a14	0	0	1	3	2	3	9
1101	Sp140	2	1	4	7	2	5	21
1104	Sp100	0	0	3	2	2	2	9
1109	Cab39	0	0	0	3	2	3	8
1110	Cab39	0	0	0	1	0	5	6
1130	Ncl	0	0	3	4	4	1	12
1148	Dis3l2	1	0	0	2	2	3	8
1149	Dis3l2	0	0	1	2	4	1	8
1157	Efhd1	3	1	0	1	0	0	5
1159	Kcnj13	0	0	1	2	0	1	4
1172	Dgkd	0	1	9	7	8	13	38
1180	Usp40	0	0	0	2	3	1	6
1193	Trpm8	0	0	5	4	2	3	14
1199	Arl4c	3	1	1	2	1	2	10
1211	Sh3bp4	0	0	0	1	1	1	3
1213	Sh3bp4	0	0	3	6	6	2	17
1254	Cops8	0	0	0	4	4	8	16
1255	Cops8	1	0	1	5	4	0	11
1261	Cops8	0	0	1	4	2	4	11
1277	Lrrfip1	0	0	0	6	3	1	10
1283	Ube2f	0	0	1	1	2	2	6
1292	Ilkap	0	0	4	3	1	0	8
1351	Otos	0	0	0	1	1	1	3
1379	Hdlbp	0	0	0	3	1	1	5
1381	Hdlbp	0	0	0	3	1	3	7
1404	Neu4	0	0	3	1	1	2	7
1405	Fam174a	1	1	2	0	2	1	7
1408	Fam174a	0	0	1	7	5	1	14
1411	D1Ertd622e	0	0	1	2	0	0	3
1412	D1Ertd622e	1	0	4	19	14	7	45
1413	D1Ertd622e	1	1	4	7	3	4	20
1420	Ppip5k2	0	0	2	8	7	5	22
1421	Ppip5k2	0	0	6	11	10	5	32
1423	Ppip5k2	0	0	0	2	2	0	4
1424	Ppip5k2	1	0	0	1	1	0	3
1425	Ppip5k2	0	0	3	23	21	4	51
1426	Ppip5k2	0	0	5	2	2	5	14
1428	Pam	2	0	1	4	2	0	9
1429	Pam	2	1	5	8	5	4	25
1431	Pam	5	1	3	20	13	7	49
1432	Pam	1	0	2	2	1	3	9
1433	Pam	1	1	1	6	8	1	18
1438	Slco6d1	0	0	1	0	1	1	3
1439	Slco6d1	2	2	0	2	1	0	7
1453	Zcchc2	3	2	8	11	6	12	42
1458	Zcchc2	1	1	0	1	2	1	6
1459	Phlpp1	0	0	0	2	1	0	3
1462	Phlpp1	0	0	0	3	1	1	5
1463	Phlpp1	0	0	2	4	3	1	10
1466	Phlpp1	0	0	4	4	2	2	12
1470	Phlpp1	0	0	0	5	4	1	10
1472	Phlpp1	0	0	4	4	4	0	12
1482	Cdh7	0	0	0	0	0	0	0
1484	NONE	1	1	2	3	3	3	13
1496	Clasp1	0	0	2	3	3	1	9
1499	Clasp1	0	0	4	4	6	2	16
1517	Gli2	2	1	2	1	3	2	11
1526	Epb41l5	0	0	0	1	0	0	1
1544	En1	1	1	1	7	5	2	17
1548	Insig2	0	0	0	3	3	0	6
1556	Dpp10	0	0	2	5	5	1	13
1559	Dpp10	1	0	1	3	2	4	11
1560	Dpp10	2	1	0	0	1	0	4
1562	Actr3	0	0	3	1	2	0	6
1565	Actr3	1	0	0	2	2	2	7
1566	Actr3	1	0	0	2	3	1	7
1567	Actr3	0	0	0	4	4	3	11
1570	Actr3	0	0	0	2	1	1	4
1573	Slc35f5	0	0	0	2	2	7	11
1578	Lypd1	0	0	0	1	2	1	4
1582	Nckap5	1	0	0	6	8	1	16
1589	Mgat5	0	0	0	4	4	1	9
1591	Mgat5	0	0	1	6	3	2	12
1607	Tmem163	1	1	3	3	5	5	18
1614	Ccnt2	0	0	2	3	3	3	11
1628	Ubxn4	0	0	1	2	2	1	6
1634	AA986860	0	0	2	0	0	3	5
1638	Pigr	4	3	6	14	15	12	54
1639	Pigr	1	1	2	4	4	5	17
1641	Mapkapk2	0	0	0	1	0	0	1
1666	Mfsd4a	0	0	1	0	1	0	2
1693	Nfasc	2	2	18	15	13	24	74
1697	Nfasc	0	0	3	2	4	2	11
1707	Mdm4	0	0	4	5	2	0	11
1708	Mdm4	0	0	4	3	2	4	13
1731	Snrpe	0	0	0	0	0	0	0
1737	Zbed6	0	0	2	1	3	4	10
1740	Lax1	0	0	4	4	5	5	18
1792	Ppp1r12b	0	0	1	1	2	2	6
1797	Ppp1r12b	0	0	1	2	2	0	5
1817	Shisa4	0	0	1	0	1	1	3
1859	Kif21b	0	0	0	0	0	1	1
1864	Camsap2	1	0	2	4	4	2	13
1879	Nek7	0	0	0	0	0	0	0
1881	Nek7	0	0	1	4	2	1	8
1887	Dennd1b	2	0	1	3	3	2	11
1891	Kcnt2	0	0	0	0	0	0	0
1892	Kcnt2	0	0	0	0	0	0	0
1894	Kcnt2	0	0	0	3	1	0	4
1897	B3galt2	0	0	2	0	1	3	6
1898	B3galt2	1	0	2	1	3	1	8
1906	Rgs2	0	0	0	3	4	1	8
1908	Rgs2	2	1	1	0	2	2	8
1910	Rgs13	1	0	0	2	4	4	11
1911	Rgs13	2	1	3	7	12	2	27
1916	BC003331	0	0	0	0	0	0	0
1918	Hmcn1	2	1	3	4	4	5	19
1919	Hmcn1	2	1	1	2	2	3	11
1929	Ivns1abp	0	0	1	1	1	0	3
1931	Trmt1l	0	0	3	0	2	3	8
1935	Rnf2	0	0	0	7	5	1	13
1960	Colgalt2	0	0	1	4	4	0	9
1999	Smg7	2	1	2	1	2	0	8
2007	Lamc2	0	0	1	7	3	0	11
2011	Lamc1	0	0	0	1	1	1	3
2017	Dhx9	2	2	3	2	0	1	10
2040	Glul	1	1	1	2	2	3	10
2046	Ier5	0	0	1	2	1	4	8
2065	BC034090	0	0	3	2	4	2	11
2066	Xpr1	0	0	0	1	2	0	3
2071	Acbd6	0	0	3	4	6	1	14
2079	Qsox1	0	0	1	3	2	0	6
2081	Cep350	0	0	0	1	1	2	4
2082	Cep350	2	0	2	0	1	1	6
2091	Tor1aip1	0	0	1	4	1	6	12
2094	Fam163a	4	1	8	10	14	12	49
2104	Tor3a	3	0	9	3	5	2	22
2126	Tex35	1	0	1	4	5	2	13
2128	Tex35	1	1	2	3	3	2	12
2131	BC026585	1	0	2	1	1	2	7
2135	Sec16b	1	0	1	1	2	2	7
2150	Sec16b	0	0	0	1	1	4	6
2152	Sec16b	1	1	6	5	2	2	17
2154	Pappa2	0	0	4	5	4	3	16
2156	Pappa2	1	0	4	4	7	0	16
2162	Pappa2	0	0	0	0	0	0	0
2167	Tnr	0	0	1	0	1	1	3
2171	4930523C07Rik	0	0	0	2	1	0	3
2173	4930523C07Rik	0	0	3	5	2	1	11
2175	4930523C07Rik	0	0	1	1	2	1	5
2176	4930523C07Rik	1	1	0	1	1	4	8
2186	Cacybp	1	0	2	7	2	5	17
2188	Cacybp	0	0	0	2	3	2	7
2191	Cacybp	1	0	1	2	0	0	4
2193	Cacybp	0	0	0	2	1	2	5
2194	Cacybp	1	0	2	7	3	5	18
2199	Rabgap1l	2	1	4	6	5	2	20
2200	Rabgap1l	1	0	3	2	3	4	13
2201	Rabgap1l	0	0	0	1	4	2	7
2204	Rc3h1	0	0	2	2	1	3	8
2207	Rc3h1	1	0	0	7	4	3	15
2208	Serpinc1	0	0	1	2	5	2	10
2214	Suco	1	0	1	4	6	2	14
2219	4930558K02Rik	0	0	0	3	2	1	6
2220	4930558K02Rik	1	0	2	3	1	2	9
2221	4930558K02Rik	0	0	1	1	0	1	3
2222	Dnm3	0	0	1	2	0	0	3
2229	Vamp4	0	0	3	2	3	2	10
2234	Fmo4	0	0	4	2	1	6	13
2235	Fmo4	0	0	1	0	0	0	1
2236	Fmo1	1	1	2	32	1	7	44
2237	Fmo2	1	0	0	5	5	0	11
2238	Prrx1	0	0	3	3	3	1	10
2239	Prrx1	0	0	2	0	0	3	5
2243	Scyl3	0	0	0	0	3	0	3
2244	Scyl3	0	0	0	5	3	1	9
2259	Atp1b1	1	1	2	7	5	2	18
2266	Xcl1	0	0	0	1	0	1	2
2283	Gpr161	2	2	3	3	3	3	16
2285	Dcaf6	0	0	1	6	2	1	10
2312	Fam78b	0	0	1	0	0	0	1
2326	Pbx1	0	0	1	3	3	1	8
2332	Pbx1	0	0	2	2	3	11	18
2346	Pbx1	1	1	1	1	1	2	7
2348	Nuf2	0	0	1	0	1	1	3
2354	Rgs5	0	0	1	1	0	0	2
2355	Rgs5	0	0	1	6	2	1	10
2356	Rgs4	0	0	0	1	0	0	1
2357	Rgs4	0	0	2	7	6	12	27
2358	Rgs4	0	0	0	1	0	1	2
2359	Rgs4	0	0	0	2	2	2	6
2360	Rgs4	0	0	1	0	0	2	3
2361	Rgs4	0	0	1	1	1	1	4
2362	Ccdc190	0	0	1	0	0	1	2
2363	Ccdc190	0	0	3	5	8	5	21
2364	Ccdc190	1	0	1	1	2	0	5
2365	Ccdc190	0	0	2	2	4	0	8
2366	Ccdc190	0	0	1	3	2	1	7
2367	Ccdc190	0	0	2	2	3	3	10
2368	Ccdc190	2	1	8	6	5	5	27
2387	Olfml2b	0	0	1	0	1	1	3
2389	Olfml2b	0	0	3	4	3	3	13
2390	Atf6	1	0	0	2	3	2	8
2392	Atf6	1	1	1	6	4	4	17
2396	Atf6	0	0	5	5	5	1	16
2397	Atf6	1	1	1	1	7	2	13
2399	Fcgr2b	0	0	0	0	0	1	1
2412	Mpz	0	0	0	2	1	0	3
2466	Slamf9	0	0	1	2	1	2	6
2493	Grem2	0	0	1	1	2	1	5
2495	Rgs7	0	0	3	5	7	5	20
2496	Rgs7	1	1	1	0	0	1	4
2497	Rgs7	2	1	3	1	0	1	8
2498	Rgs7	1	1	0	7	5	2	16
2504	Wdr64	0	0	0	0	1	0	1
2507	Rbm8a2	0	0	3	1	0	3	7
2508	Cep170	0	0	1	1	0	1	3
2513	Sdccag8	1	0	5	5	5	6	22
2519	Sdccag8	1	0	0	1	2	1	5
2524	Sdccag8	0	0	3	3	2	3	11
2528	Akt3	1	0	0	4	7	1	13
2544	Hnrnpu	1	0	2	3	4	3	13
2560	Smyd3	0	0	1	2	2	1	6
2561	Smyd3	0	0	1	1	0	0	2
2562	Smyd3	0	0	1	3	1	0	5
2563	Smyd3	1	0	0	0	1	1	3
2638	9130409I23Rik	1	0	6	1	1	4	13
2657	Enah	0	0	1	3	6	2	12
2658	Enah	0	0	3	4	4	4	15
2659	Enah	0	0	1	2	2	4	9
2660	Enah	0	0	1	3	1	1	6
2661	Enah	1	0	3	5	4	3	16
2691	Capn8	0	0	1	1	1	7	10
2727	1700056E22Rik	0	0	2	6	2	5	15
2729	1700056E22Rik	0	0	0	1	1	3	5
2731	1700056E22Rik	1	0	1	1	2	2	7
2733	1700056E22Rik	1	1	0	4	3	0	9
2735	1700056E22Rik	0	0	0	1	1	0	2
2736	1700056E22Rik	0	0	2	5	5	2	14
2742	Dusp10	1	1	7	10	7	4	30
2761	Rab3gap2	1	0	1	5	7	7	21
2779	Lyplal1	1	0	3	5	3	3	15
2780	Lyplal1	0	0	3	5	4	0	12
2787	D1Pas1	1	0	1	4	3	2	11
2814	Ush2a	0	0	2	5	2	4	13
2815	Kctd3	0	0	0	0	0	6	6
2816	Kctd3	0	0	1	3	0	0	4
2827	Kctd3	1	1	1	4	0	1	8
2845	Smyd2	0	0	0	6	3	3	12
2852	Smyd2	0	0	3	6	4	3	16
2858	Prox1	0	0	0	0	0	2	2
2905	Ppp2r5a	0	0	2	4	5	1	12
2913	Ppp2r5a	0	0	1	0	1	0	2
2914	Ppp2r5a	0	0	1	3	1	0	5
2917	Ppp2r5a	0	0	0	5	4	3	12
2931	Lpgat1	0	0	0	1	0	0	1
2933	Lpgat1	1	0	2	6	5	2	16
2935	Lpgat1	1	0	3	21	4	0	29
2960	Rcor3	0	0	1	4	3	6	14
2994	Hhat	0	0	5	13	2	0	20
3003	Syt14	1	1	4	3	1	0	10
3005	Syt14	0	0	0	4	4	0	8
3031	Camk1g	1	1	4	6	6	0	18
3033	Camk1g	0	0	1	1	0	0	2
3035	Camk1g	0	0	1	1	3	2	7
3036	Camk1g	0	0	1	4	2	4	11
3037	Camk1g	0	0	0	0	0	1	1
3039	Plxna2	1	0	0	3	3	0	7
3041	Plxna2	0	0	3	2	0	2	7
3042	Plxna2	2	0	3	8	4	0	17
3046	Plxna2	0	0	1	0	0	3	4
3047	Plxna2	1	0	1	3	2	2	9
3048	Plxna2	0	0	6	4	5	6	21
3051	Plxna2	0	0	1	1	2	1	5
3052	Plxna2	0	0	0	0	0	1	1
3053	Plxna2	0	0	1	2	3	5	11
3054	Plxna2	0	0	2	6	5	2	15
3055	Plxna2	1	1	2	1	1	2	8
3059	Cd34	1	0	1	3	1	2	8
3060	Cd34	0	0	3	6	9	3	21
3061	Cd34	0	0	0	1	2	5	8
3062	Cd46	2	0	3	8	12	20	45
3063	Cd46	1	0	3	3	2	5	14
3068	Fam171a1	0	0	0	0	0	0	0
3081	Nmt2	0	0	2	9	11	5	27
3082	Nmt2	1	1	3	4	3	5	17
3084	Rpp38	2	1	6	9	4	4	26
3087	Meig1	0	0	1	0	1	2	4
3096	Fam107b	0	0	3	2	2	3	10
3097	Frmd4a	0	0	1	0	0	1	2
3098	Frmd4a	1	1	0	1	1	5	9
3111	Prpf18	0	0	1	1	0	3	5
3143	Ccdc3	0	0	4	1	1	3	9
3168	Usp6nl	1	0	1	2	2	1	7
3172	Celf2	0	0	1	4	1	2	8
3183	Taf3	0	0	1	4	2	2	9
3187	Sfmbt2	2	1	3	3	3	4	16
3189	Pfkfb3	0	0	1	0	1	1	3
3190	Pfkfb3	0	0	1	0	1	0	2
3205	Rsu1	2	1	0	3	2	2	10
3210	Cubn	0	0	0	1	0	2	3
3216	Stam	0	0	1	2	2	1	6
3218	Cacnb2	0	0	10	12	6	9	37
3219	Cacnb2	1	0	7	9	9	5	31
3221	Cacnb2	0	0	1	4	4	0	9
3223	Cacnb2	2	1	1	11	12	2	29
3225	Cacnb2	0	0	1	2	1	1	5
3226	Cacnb2	1	0	2	1	2	2	8
3228	Cacnb2	1	0	3	4	3	2	13
3231	Cacnb2	0	0	2	0	0	2	4
3234	Nsun6	0	0	2	2	5	0	9
3235	Nsun6	1	1	1	1	0	1	5
3236	Nsun6	0	0	1	3	1	3	8
3240	Nsun6	0	0	0	2	2	0	4
3244	Nsun6	0	0	1	2	1	4	8
3246	Nsun6	0	0	0	1	0	2	3
3248	Arl5b	0	0	4	1	4	1	10
3260	Mllt10	0	0	0	0	1	2	3
3264	Mllt10	0	0	0	0	2	0	2
3266	Mllt10	3	1	3	11	4	8	30
3293	Arhgap21	3	1	5	6	10	8	33
3294	Arhgap21	2	1	4	5	7	0	19
3302	Arhgap21	0	0	0	1	1	0	2
3308	Arhgap21	0	0	2	3	2	0	7
3310	Enkur	2	1	7	2	2	4	18
3314	Gpr158	0	0	4	4	7	2	17
3315	Gpr158	2	1	4	6	7	8	28
3316	Gpr158	2	2	2	1	0	1	8
3317	Gpr158	0	0	2	2	2	2	8
3319	Gpr158	1	0	3	3	0	1	8
3323	Gpr158	0	0	0	4	4	2	10
3327	Myo3a	0	0	0	0	0	1	1
3328	Myo3a	0	0	0	0	0	0	0
3329	Myo3a	1	1	1	1	0	0	4
3333	Abi1	0	0	1	3	5	6	15
3335	Abi1	1	0	9	7	4	4	25
3340	Il1f10	0	0	1	6	6	3	16
3341	Il1rn	1	0	5	9	2	6	23
3432	Lhx3	0	0	3	1	3	0	7
3484	Wdr5	0	0	1	3	3	6	13
3487	Rxra	2	1	8	11	7	7	36
3516	Tsc1	1	1	4	7	5	3	21
3526	Ak8	0	0	1	10	6	8	25
3540	Setx	0	0	0	1	0	3	4
3581	Urm1	0	0	2	4	2	3	11
3682	Ass1	0	0	1	1	0	3	5
3763	Angptl2	1	1	4	10	4	6	26
3794	Pbx3	0	0	2	0	1	1	4
3795	Pbx3	0	0	1	2	3	3	9
3796	Pbx3	0	0	0	4	2	1	7
3798	Pbx3	0	0	0	1	0	0	1
3805	Mapkap1	0	0	1	7	4	2	14
3817	Gapvd1	2	1	2	4	2	4	15
3837	Rab14	1	0	1	4	10	5	21
3838	Rab14	1	0	0	1	1	1	4
3876	Mrrf	1	1	3	4	4	0	13
3888	Gpr21	0	0	4	1	0	0	5
3889	Gpr21	0	0	0	1	0	0	1
3906	Crb2	0	0	1	3	3	2	9
3929	Nr6a1	0	0	0	1	1	1	3
3930	Nr6a1	0	0	1	5	5	3	14
3931	Nr6a1	0	0	0	1	2	1	4
3940	Scai	0	0	1	2	2	1	6
3944	Ppp6c	0	0	0	1	2	0	3
3946	Ppp6c	0	0	2	4	2	3	11
3950	Zeb2	1	1	3	2	1	0	8
3952	Zeb2	1	1	0	2	3	0	7
3955	NONE	0	0	0	0	0	1	1
3956	NONE	0	0	0	4	5	3	12
3957	NONE	1	1	0	5	4	0	11
3959	Acvr2a	0	0	0	2	1	2	5
3962	Acvr2a	0	0	2	2	0	2	6
3964	Mbd5	0	0	0	2	3	3	8
3970	Epc2	0	0	1	3	4	1	9
3981	Mmadhc	0	0	1	1	1	1	4
3986	Tas2r134	1	1	2	1	1	1	7
3988	Rbm43	1	1	3	3	2	2	12
4005	Stam2	0	0	1	3	2	2	8
4006	Fmnl2	1	0	1	0	0	1	3
4010	Fmnl2	0	0	0	4	0	0	4
4011	Fmnl2	2	2	5	15	19	7	50
4012	Fmnl2	0	0	1	3	3	1	8
4013	Fmnl2	0	0	2	1	0	2	5
4023	Fmnl2	0	0	0	2	2	4	8
4027	Kcnj3	2	0	1	1	0	1	5
4029	Kcnj3	1	0	1	1	0	0	3
4030	Kcnj3	1	0	2	1	1	0	5
4045	Acvr1c	0	0	3	3	5	1	12
4046	Acvr1c	0	0	3	0	2	3	8
4058	Upp2	1	0	6	6	11	2	26
4065	Gm11099	2	1	10	11	9	17	50
4066	Gm11099	0	0	1	1	1	0	3
4067	Gm11099	1	0	0	2	0	4	7
4068	Gm11099	1	1	2	2	4	2	12
4069	Gm11099	1	1	0	0	1	1	4
4070	Gm11099	0	0	0	3	3	6	12
4074	Pkp4	1	1	5	9	5	7	28
4078	Pkp4	0	0	1	3	1	0	5
4101	Dapl1	0	0	2	4	2	2	10
4107	Dapl1	0	0	0	4	2	4	10
4114	Tanc1	0	0	1	3	1	1	6
4137	Baz2b	6	3	7	19	14	10	59
4138	Baz2b	4	1	7	8	11	8	39
4139	Baz2b	5	1	4	10	11	8	39
4144	March7	2	1	3	11	9	7	33
4150	Rbms1	0	0	1	3	0	2	6
4157	Dpp4	0	0	2	4	2	0	8
4163	Grb14	0	0	1	0	0	0	1
4166	Grb14	0	0	1	3	2	0	6
4168	Grb14	0	0	1	5	3	0	9
4169	Grb14	2	0	3	7	9	9	30
4170	Grb14	2	1	0	1	0	0	4
4175	Cobll1	0	0	0	7	7	3	17
4176	Cobll1	3	2	1	4	5	5	20
4177	Cobll1	2	1	2	4	2	1	12
4182	Cobll1	1	1	2	7	7	2	20
4186	Slc38a11	1	1	1	4	2	3	12
4188	Scn3a	0	0	2	1	0	3	6
4189	Scn3a	0	0	1	3	0	1	5
4191	Scn3a	1	0	0	7	5	2	15
4192	Scn3a	3	0	6	9	8	6	32
4194	Scn9a	3	2	1	4	3	5	18
4195	Scn9a	1	0	2	0	0	0	3
4198	B3galt1	0	0	0	0	0	0	0
4199	B3galt1	0	0	1	6	5	1	13
4200	B3galt1	1	0	0	3	4	1	9
4207	Cers6	1	0	2	2	2	2	9
4210	Cers6	0	0	0	3	4	1	8
4211	Nostrin	0	0	0	1	0	0	1
4216	Spc25	1	0	3	3	3	2	12
4218	Spc25	2	1	5	14	13	9	44
4219	G6pc2	3	0	8	9	10	12	42
4220	G6pc2	1	0	0	1	1	0	3
4221	G6pc2	0	0	3	5	6	6	20
4223	Dhrs9	1	1	2	4	1	2	11
4228	Ppig	1	0	0	4	2	2	9
4234	Ubr3	0	0	1	2	0	2	5
4235	Myo3b	0	0	2	0	0	0	2
4239	Myo3b	1	0	0	4	1	4	10
4255	Tlk1	1	0	1	6	4	1	13
4257	Tlk1	0	0	0	0	0	1	1
4258	Tlk1	0	0	4	6	5	2	17
4261	Tlk1	0	0	3	4	6	2	15
4266	Tlk1	1	0	6	11	8	7	33
4278	Dync1i2	2	2	1	2	0	1	8
4279	Dync1i2	1	1	1	5	4	3	15
4300	Itga6	1	1	2	7	2	2	15
4302	Itga6	0	0	5	11	9	3	28
4306	Pdk1	0	0	2	3	1	2	8
4321	Rapgef4	3	2	4	6	4	6	25
4323	Rapgef4	2	2	28	27	20	32	111
4324	Map3k20	0	0	0	5	2	2	9
4336	Map3k20	0	0	0	0	0	0	0
4337	Map3k20	2	1	1	4	3	5	16
4338	Map3k20	0	0	0	1	0	2	3
4341	Map3k20	1	1	0	3	1	0	6
4345	Sp3	1	1	3	3	3	5	16
4368	Chrna1	1	0	1	4	3	3	12
4381	Mtx2	0	0	3	2	1	5	11
4382	Mtx2	0	0	2	4	4	3	13
4387	Hnrnpa3	0	0	1	0	0	2	3
4394	Nfe2l2	0	0	0	0	0	0	0
4395	Nfe2l2	0	0	1	1	2	0	4
4400	Ttc30b	0	0	2	2	1	3	8
4402	Ttc30b	0	0	2	2	0	2	6
4410	Osbpl6	0	0	1	1	0	1	3
4412	Prkra	1	0	3	8	5	5	22
4420	Sestd1	0	0	1	3	1	2	7
4425	Cwc22	0	0	2	1	2	0	5
4429	Ube2e3	3	0	1	5	3	1	13
4431	Ube2e3	1	0	1	1	1	1	5
4433	Itga4	0	0	0	0	4	5	9
4436	Cerkl	3	2	5	12	15	12	49
4437	Cerkl	0	0	3	4	2	1	10
4438	Cerkl	1	1	2	8	1	6	19
4439	Cerkl	2	2	4	9	7	5	29
4440	Cerkl	1	1	7	13	9	4	35
4441	Neurod1	0	0	5	7	4	4	20
4443	Neurod1	1	1	2	0	2	0	6
4444	Neurod1	1	1	1	1	2	4	10
4448	Ssfa2	3	3	2	2	0	1	11
4453	Dnajc10	3	1	1	5	3	2	15
4455	Dnajc10	0	0	1	2	3	1	7
4458	Frzb	0	0	4	13	11	6	34
4460	Frzb	0	0	1	1	0	0	2
4461	Frzb	2	2	2	1	1	6	14
4466	Nckap1	0	1	0	2	3	0	6
4467	Nckap1	1	1	1	1	1	1	6
4468	Nckap1	1	0	1	5	11	3	21
4478	Nup35	0	0	1	1	1	5	8
4479	Nup35	0	0	1	0	1	2	4
4480	Nup35	1	0	0	1	2	4	8
4481	Nup35	0	0	1	1	1	0	3
4482	Fsip2	0	0	2	3	0	4	9
4489	Itgav	0	0	3	3	1	5	12
4492	Itgav	0	0	8	5	5	5	23
4497	Tfpi	0	0	0	0	0	0	0
4498	Ctnnd1	1	1	3	7	5	6	23
4499	Ctnnd1	0	1	7	8	5	10	31
4500	Ctnnd1	0	0	2	3	5	1	11
4504	Zdhhc5	0	0	1	0	0	2	3
4511	Ube2l6	0	0	0	0	1	0	1
4515	Prg2	1	0	5	4	4	8	22
4517	P2rx3	0	0	3	4	3	1	11
4519	Aplnr	1	0	0	3	2	1	7
4523	Aplnr	0	0	1	3	1	2	7
4537	Nup160	1	1	1	1	1	2	7
4539	Nup160	1	1	0	1	0	1	4
4553	Celf1	1	1	3	4	3	2	14
4577	1110051M20Rik	0	0	1	1	1	0	3
4580	1110051M20Rik	0	0	0	1	0	1	2
4593	Ambra1	0	0	3	3	1	1	8
4594	Ambra1	0	0	0	2	1	2	5
4598	Ambra1	0	0	0	0	1	1	2
4599	Ambra1	0	0	0	0	0	0	0
4600	Ambra1	1	0	3	2	4	2	12
4601	Chrm4	1	1	3	2	3	6	16
4602	Chrm4	0	0	2	6	3	5	16
4604	Chrm4	1	0	2	6	5	6	20
4605	Chrm4	1	1	6	6	3	4	21
4607	Chrm4	0	0	2	2	3	1	8
4618	Phf21a	0	0	0	0	0	0	0
4623	Phf21a	0	0	2	2	6	1	11
4627	Phf21a	0	0	1	4	4	2	11
4629	Phf21a	0	0	0	7	3	4	14
4630	Phf21a	1	1	0	2	0	3	7
4631	Large2	0	0	0	1	2	0	3
4632	Large2	0	0	3	2	2	1	8
4633	Large2	0	0	1	2	1	1	5
4636	Large2	2	1	1	4	5	1	14
4685	Alkbh3	5	3	6	27	11	5	57
4688	Hsd17b12	1	1	1	3	1	3	10
4689	Hsd17b12	2	0	0	8	1	3	14
4690	Hsd17b12	3	0	2	7	7	8	27
4691	Hsd17b12	0	0	1	4	4	4	13
4702	Ttc17	0	0	4	7	5	2	18
4705	Api5	1	0	2	6	7	4	20
4707	Gm10801	0	0	2	1	1	2	6
4708	Gm10800	0	0	0	2	0	0	2
4709	Rag2	0	0	0	2	2	0	4
4715	Prr5l	0	0	1	1	1	0	3
4720	Commd9	1	1	2	7	2	6	19
4730	Trim44	0	0	2	8	8	1	19
4731	Trim44	1	0	1	0	0	0	2
4735	Slc1a2	0	0	0	2	2	3	7
4736	Cd44	0	0	0	2	5	1	8
4738	Cd44	1	0	2	3	3	8	17
4742	Apip	0	0	1	3	2	2	8
4743	Ehf	1	0	3	4	5	1	14
4745	Ehf	1	0	5	9	6	7	28
4746	Ehf	0	0	5	5	3	1	14
4748	Ehf	0	0	2	4	4	1	11
4751	Abtb2	0	0	1	1	2	0	4
4756	Abtb2	1	1	1	3	2	0	8
4770	4931422A03Rik	3	1	3	11	11	7	36
4771	Gm10912	0	0	1	4	4	1	10
4772	Gm10912	0	1	1	1	3	0	6
4777	D430041D05Rik	0	0	1	3	3	1	8
4779	D430041D05Rik	1	1	3	0	0	4	9
4780	D430041D05Rik	1	1	1	6	3	6	18
4781	Hipk3	2	1	2	5	4	1	15
4782	Hipk3	0	0	1	0	2	0	3
4790	Tcp11l1	0	0	0	0	0	2	2
4800	Pax6	0	0	1	1	2	2	6
4805	Pax6	0	0	0	0	1	0	1
4807	Pax6	1	1	0	6	5	3	16
4809	Pax6	2	1	1	2	7	2	15
4811	Elp4	3	1	3	5	4	0	16
4812	Elp4	0	0	0	1	0	1	2
4816	Immp1l	0	0	0	1	1	2	4
4817	Dnajc24	2	1	7	10	13	6	39
4818	Dnajc24	1	1	6	21	16	11	56
4829	Mettl15	1	0	1	1	1	0	4
4830	Mettl15	0	0	0	3	2	0	5
4834	Bdnf	0	0	0	3	2	0	5
4836	Bdnf	0	0	2	0	0	1	3
4846	Slc12a6	0	0	2	3	2	0	7
4853	Aven	0	0	0	0	1	0	1
4856	Fmn1	0	0	2	3	0	2	7
4860	Fmn1	0	0	2	2	2	1	7
4868	Arhgap11a	1	1	1	2	1	1	7
4869	Arhgap11a	1	1	1	2	4	0	9
4873	Arhgap11a	1	1	6	6	4	5	23
4878	Gjd2	1	0	1	1	0	1	4
4881	Gjd2	6	2	19	36	23	22	108
4882	Actc1	1	0	1	3	3	1	9
4884	Actc1	0	0	2	3	1	1	7
4890	Dph6	0	0	1	1	1	0	3
4891	BC052040	3	1	3	7	5	1	20
4893	BC052040	0	0	1	4	2	0	7
4905	Meis2	0	0	1	1	0	2	4
4907	Meis2	5	1	5	17	17	16	61
4910	Meis2	0	0	2	2	3	2	9
4922	Fsip1	0	0	0	2	2	1	5
4923	Fsip1	1	1	2	2	3	3	12
4989	Rtf1	0	0	1	1	0	0	2
4996	Mapkbp1	0	0	0	0	3	0	3
5014	Ehd4	0	0	2	2	1	7	12
5015	Ehd4	2	1	9	11	3	10	36
5021	Vps39	0	0	1	5	4	1	11
5022	Tmem87a	0	0	0	2	2	0	4
5027	Capn3	0	0	0	3	3	1	7
5029	Zfp106	0	0	4	3	1	2	10
5034	Haus2	0	0	2	3	2	2	9
5042	Ttbk2	1	0	2	6	7	8	24
5043	Ttbk2	0	0	1	0	1	1	3
5053	Zscan29	0	0	0	0	2	3	5
5056	Tubgcp4	0	0	3	0	1	2	6
5060	Trp53bp1	0	0	0	1	0	1	2
5084	Frmd5	0	0	2	4	2	3	11
5099	Casc4	1	1	2	4	0	1	9
5100	Ctdspl2	0	0	0	1	0	0	1
5102	Mageb3	0	0	0	4	0	1	5
5103	Mageb3	1	0	2	3	5	3	14
5111	B2m	0	0	0	2	0	2	4
5122	Gatm	0	0	0	2	1	1	4
5123	Gatm	2	0	6	5	4	4	21
5126	Slc30a4	0	0	0	1	0	1	2
5132	Sqor	0	0	1	7	9	3	20
5133	Sqor	0	0	1	4	4	2	11
5134	Sema6d	0	0	2	1	2	1	6
5135	Sema6d	0	0	1	1	1	1	4
5136	Sema6d	1	0	0	3	1	1	6
5141	Sema6d	0	0	2	2	0	1	5
5145	Slc24a5	0	0	1	0	0	1	2
5146	Slc24a5	1	1	0	1	1	2	6
5158	Gm9913	0	0	0	4	2	2	8
5160	Cep152	0	0	0	1	1	2	4
5176	Hdc	0	0	1	1	2	4	8
5194	Ciao1	0	0	0	0	1	2	3
5247	Spdye4c	0	0	1	1	1	2	5
5248	Spdye4c	0	0	0	2	2	1	5
5255	Mertk	0	0	4	3	3	2	12
5261	Gm10762	2	0	0	3	3	1	9
5262	Gm10762	0	0	2	4	4	5	15
5278	Sirpa	0	0	0	2	0	1	3
5286	Pdyn	0	0	2	5	3	6	16
5294	Tgm3	1	0	1	1	0	2	5
5307	Vps16	0	0	1	1	0	5	7
5310	Ptpra	5	1	0	2	0	2	10
5312	Ptpra	1	0	0	8	5	2	16
5313	Mrps26	0	0	0	2	1	1	4
5332	4930402H24Rik	5	0	7	8	4	6	30
5338	Atrn	0	0	0	4	2	0	6
5339	Gfra4	0	0	4	1	2	4	11
5356	Pank2	0	0	3	1	1	0	5
5369	Erv3	1	0	0	0	0	1	2
5370	Prn	1	0	5	9	7	10	32
5380	Slc23a2	0	0	1	6	5	3	15
5382	Slc23a2	1	0	1	0	0	0	2
5396	Gpcpd1	0	0	2	2	2	1	7
5404	Crls1	0	0	0	0	3	0	3
5405	Crls1	2	1	2	2	2	4	13
5411	Bmp2	1	1	2	3	1	2	10
5413	Hao1	0	0	0	1	1	2	4
5417	Plcb1	0	0	4	4	3	1	12
5418	Plcb1	0	0	0	2	1	0	3
5419	Plcb1	4	3	6	4	8	3	28
5420	Plcb1	1	0	0	0	1	1	3
5421	Plcb1	1	0	5	2	3	1	12
5422	Plcb1	0	0	1	2	1	4	8
5423	Plcb1	1	0	0	2	2	0	5
5425	Plcb4	0	0	1	1	2	2	6
5427	Plcb4	2	0	1	1	2	1	7
5429	Plcb4	0	0	0	2	1	3	6
5433	Lamp5	1	0	3	4	4	1	13
5435	Lamp5	2	1	1	0	1	3	8
5437	Lamp5	0	0	6	7	5	3	21
5438	Lamp5	0	0	2	4	6	1	13
5439	Lamp5	3	2	2	4	5	0	16
5442	Pak7	1	0	1	4	7	1	14
5443	Pak7	0	0	3	3	2	2	10
5447	Ankef1	2	1	1	2	3	0	9
5448	Snap25	0	0	1	3	5	3	12
5451	Snap25	1	0	2	6	8	3	20
5454	Snap25	0	0	1	4	4	2	11
5455	Snap25	0	0	6	3	5	2	16
5456	Snap25	0	0	2	3	1	1	7
5465	Btbd3	1	0	2	7	7	0	17
5467	Btbd3	0	0	5	8	8	3	24
5468	Btbd3	1	0	4	6	9	11	31
5470	Btbd3	0	0	1	1	0	1	3
5481	Snrpb2	0	0	2	3	4	0	9
5483	Otor	0	0	1	2	1	1	5
5485	Pcsk2	0	0	0	1	2	0	3
5486	Pcsk2	0	0	0	2	1	1	4
5487	Pcsk2	1	0	4	10	4	7	26
5489	Pcsk2	0	0	2	0	1	1	4
5491	Pcsk2	0	0	2	2	2	1	7
5492	Pcsk2	3	1	10	7	8	13	42
5493	Pcsk2	1	1	5	14	13	6	40
5495	Pcsk2	4	1	9	24	19	24	81
5496	Pcsk2	10	1	39	60	54	49	213
5497	Bfsp1	0	0	5	14	12	7	38
5499	Bfsp1	0	0	0	1	1	0	2
5500	Bfsp1	0	0	4	2	2	5	13
5544	Dtd1	0	0	1	0	1	2	4
5553	Rin2	0	0	1	3	1	2	7
5569	Crnkl1	0	0	0	0	0	0	0
5570	Crnkl1	1	0	2	0	3	1	7
5574	Insm1	4	1	13	12	10	20	60
5581	Insm1	3	2	9	13	16	9	52
5584	Ralgapa2	0	0	6	4	4	4	18
5587	Ralgapa2	0	0	1	2	2	1	6
5590	Kiz	0	0	2	3	3	1	9
5596	Nkx2-2	0	0	3	0	1	0	4
5601	Foxa2	2	0	1	5	5	2	15
5617	Sstr4	0	0	1	1	0	1	3
5620	Thbd	0	0	1	1	1	1	4
5622	Cd93	1	0	13	24	20	17	75
5627	Cd93	0	0	3	3	2	2	10
5628	Cd93	0	0	1	0	0	1	2
5630	Nxt1	0	0	0	2	1	0	3
5638	Cst3	1	0	8	9	4	5	27
5639	Zfp120	0	0	1	3	1	0	5
5662	Fkbp1a	0	0	4	3	3	8	18
5708	Bcl2l1	0	0	1	0	0	1	2
5709	Bcl2l1	3	1	21	26	18	20	89
5726	Tspyl3	0	0	0	0	0	1	1
5727	Tspyl3	0	0	3	3	3	4	13
5733	Pofut1	0	0	3	2	2	1	8
5741	Asxl1	0	0	2	4	3	0	9
5774	Cbfa2t2	1	0	8	7	12	7	35
5777	1700003F12Rik	2	0	5	5	3	5	20
5799	Raly	0	0	7	7	4	1	19
5801	Eif2s2	1	0	0	1	4	2	8
5806	Ahcy	0	0	1	2	2	1	6
5813	Dynlrb1	0	0	1	1	0	1	3
5823	Trp53inp2	0	0	2	3	4	2	11
5824	Ncoa6	2	1	1	4	4	4	16
5858	Cep250	0	0	3	1	1	0	5
5868	Rbm39	1	0	1	3	4	2	11
5876	Phf20	1	0	8	15	3	13	40
5899	Aar2	3	3	1	5	4	1	17
5921	Ndrg3	1	0	9	11	10	11	42
5930	Rbl1	0	0	0	2	2	1	5
6021	Ralgapb	1	1	1	1	1	0	5
6042	Dhx35	1	0	2	3	2	1	9
6047	Dhx35	0	0	0	3	3	2	8
6049	Dhx35	0	0	1	1	2	2	6
6051	Gm826	0	0	2	1	1	3	7
6052	Gm826	0	0	0	2	3	3	8
6055	Gm826	1	0	1	6	4	4	16
6056	Gm826	0	0	0	1	1	0	2
6059	Gm826	1	0	1	0	1	2	5
6066	Plcg1	2	0	4	6	7	6	25
6070	Plcg1	0	0	1	0	1	1	3
6071	Zhx3	0	0	1	4	4	4	13
6072	Zhx3	0	0	1	3	2	2	8
6074	Zhx3	0	0	0	5	4	2	11
6075	Zhx3	1	1	4	6	4	0	16
6080	Emilin3	0	0	2	5	2	1	10
6083	Chd6	0	0	1	8	3	2	14
6088	Chd6	0	0	0	1	1	0	2
6091	Chd6	1	0	2	1	1	2	7
6092	Chd6	0	0	2	0	1	3	6
6095	Chd6	0	0	2	0	1	1	4
6105	Ptprt	0	0	2	7	5	2	16
6140	Jph2	1	1	3	7	4	5	21
6171	Slpi	0	0	1	2	2	0	5
6199	Ncoa5	0	0	1	1	0	3	5
6249	Ncoa3	0	0	1	1	2	1	5
6254	Ncoa3	2	2	9	10	8	11	42
6255	Ncoa3	0	0	2	4	2	2	10
6316	Cse1l	0	0	1	3	4	0	8
6374	Adnp	0	0	11	15	15	13	54
6405	Gm11011	0	0	3	2	2	1	8
6436	Zfp217	0	0	1	16	2	5	24
6455	Dok5	2	1	0	2	3	1	9
6457	Mc3r	0	0	0	0	0	0	0
6470	Spo11	0	0	2	1	2	1	6
6515	Npepl1	0	0	2	4	2	3	11
6518	Gnas	0	0	3	4	1	4	12
6528	Zfp831	0	0	0	2	3	0	5
6573	Gm14401	2	0	1	2	6	3	14
6577	Gm14409	0	0	0	6	6	0	12
6578	Gm14409	0	0	1	2	3	4	10
6587	Gm14412	1	0	5	17	12	4	39
6590	Gm14412	0	0	1	1	0	2	4
6598	Zfp970	0	0	1	3	3	2	9
6600	Zfp970	0	0	4	19	17	3	43
6601	Gm14403	0	0	1	2	4	3	10
6602	Gm14403	0	0	0	4	2	3	9
6608	Gm14403	2	0	6	7	8	2	25
6641	Cdh4	1	1	2	4	1	1	10
6695	Slco4a1	1	1	3	8	1	3	17
6746	Dnajc5	0	0	1	1	2	2	6
6747	Dnajc5	0	0	2	4	2	3	11
6752	Prpf6	0	0	6	6	5	6	23
6760	Myt1	1	0	7	15	9	11	43
6761	Myt1	1	1	2	4	2	2	12
6762	Myt1	0	0	1	1	1	1	4
6767	Pcmtd2	0	0	3	4	4	1	12
6772	Gm14496	0	0	3	1	1	2	7
6776	Pex2	1	1	0	0	0	0	2
6780	Zc2hc1a	0	0	2	4	3	1	10
6811	Zfp704	1	1	1	2	1	2	8
6822	Pag1	0	0	24	6	2	3	35
6824	Pag1	2	0	2	3	4	3	14
6827	Pag1	2	0	3	8	4	3	20
6835	Gm9833	0	0	2	0	1	1	4
6836	Pmp2	0	0	1	1	2	0	4
6837	Fabp12	0	0	0	8	10	1	19
6838	Impa1	3	2	5	3	4	5	22
6844	Chmp4c	1	0	1	2	3	1	8
6846	Chmp4c	0	0	3	1	0	1	5
6847	Chmp4c	0	0	3	3	2	3	11
6858	Cyp7b1	0	0	1	1	0	0	2
6868	Mtfr1	1	0	2	3	1	3	10
6872	Cp	0	0	0	0	0	0	0
6882	Tbl1xr1	0	0	0	3	3	1	7
6883	Tbl1xr1	0	0	1	0	0	0	1
6885	Tbl1xr1	1	1	0	7	7	0	16
6886	Tbl1xr1	1	0	2	0	0	2	5
6887	Tbl1xr1	0	0	0	0	1	1	2
6888	Tbl1xr1	0	0	1	1	2	0	4
6894	Tbl1xr1	0	0	0	1	2	1	4
6896	Nlgn1	0	0	1	2	0	2	5
6898	Spata16	0	0	2	8	3	5	18
6906	Tnfsf10	0	0	1	3	3	2	9
6907	Tnfsf10	0	0	1	2	4	2	9
6911	Tnfsf10	1	0	2	2	2	1	8
6926	Fndc3b	0	0	2	3	1	3	9
6943	Fndc3b	0	0	1	2	2	1	6
6944	Tmem212	0	0	0	1	2	3	6
6949	Pld1	0	0	0	0	0	0	0
6954	Pld1	1	1	2	4	3	1	12
6967	Slc2a2	1	1	0	2	2	3	9
6968	Slc2a2	0	0	1	2	3	3	9
6971	Slc2a2	0	0	2	6	5	3	16
6973	Slc2a2	6	1	19	36	21	19	102
6983	Samd7	1	1	1	4	2	5	14
6984	Sec62	0	0	0	2	2	1	5
7014	Slc7a14	7	2	13	36	22	17	97
7015	Slc7a14	0	0	0	0	0	0	0
7018	Kcnmb2	3	1	5	6	4	6	25
7019	Kcnmb2	1	0	7	10	8	4	30
7021	Kcnmb2	0	0	1	0	1	1	3
7023	Kcnmb2	0	0	0	0	0	2	2
7025	Kcnmb2	1	0	2	5	3	1	12
7028	Kcnmb2	0	0	0	1	1	0	2
7029	Kcnmb2	6	1	13	23	15	14	72
7030	Kcnmb2	1	1	9	12	4	6	33
7036	Kcnmb2	0	0	6	6	5	4	21
7038	Zmat3	0	0	2	4	2	0	8
7046	Pik3ca	1	1	5	5	6	4	22
7047	Pik3ca	0	0	6	8	9	8	31
7049	Pik3ca	1	0	0	2	2	1	6
7052	Mfn1	0	0	0	0	3	0	3
7056	Gnb4	0	0	1	5	2	3	11
7064	Usp13	0	0	5	7	3	5	20
7068	Pex5l	1	1	1	0	3	0	6
7073	Pex5l	0	0	0	2	1	4	7
7079	Pex5l	0	0	0	7	4	3	14
7085	Ttc14	1	0	0	1	3	1	6
7086	Ttc14	0	0	1	1	1	0	3
7091	Sox2	0	0	1	4	2	0	7
7093	Sox2	0	0	0	1	2	1	4
7111	Anxa5	0	0	2	2	2	1	7
7113	1810062G17Rik	0	0	3	6	2	6	17
7121	Adad1	0	0	0	0	0	0	0
7137	Gm5148	0	0	0	2	3	0	5
7138	Gm5148	0	0	3	2	3	6	14
7141	Gm5148	0	0	2	9	6	1	18
7142	Gm5148	1	1	5	1	1	4	13
7143	Ankrd50	0	0	2	2	2	4	10
7148	Ankrd50	0	0	4	5	3	6	18
7151	Ankrd50	0	0	1	3	4	7	15
7153	Fat4	0	0	0	2	2	2	6
7154	Fat4	1	0	2	2	3	0	8
7155	Fat4	0	0	5	5	4	2	16
7159	Intu	0	0	0	2	1	0	3
7169	Larp1b	1	0	1	2	1	1	6
7170	Larp1b	0	0	1	2	1	1	5
7173	Pgrmc2	0	0	3	8	5	2	18
7177	Pgrmc2	0	0	1	5	3	3	12
7190	Jade1	1	1	1	1	0	0	4
7196	Pabpc4l	0	0	1	2	2	0	5
7197	Pabpc4l	0	0	1	0	1	0	2
7202	Noct	0	0	0	1	4	0	5
7203	Noct	0	0	1	2	2	2	7
7214	Noct	1	0	2	3	2	4	12
7267	Foxo1	0	0	1	4	1	1	7
7288	Cog6	2	0	2	6	4	3	17
7295	Cog6	0	0	0	6	3	4	13
7307	Gm10985	0	0	1	6	4	2	13
7308	Gm10985	0	0	4	5	7	6	22
7309	Gm10985	0	0	1	2	0	1	4
7312	Ufm1	0	0	0	3	3	2	8
7314	Ufm1	0	0	4	8	8	1	21
7318	Postn	1	1	1	1	1	0	5
7325	Sertm1	1	1	1	0	0	0	3
7333	Dclk1	0	0	1	0	1	3	5
7339	Mab21l1	0	0	0	1	1	0	2
7343	Mab21l1	0	0	0	1	2	0	3
7344	Nbea	0	0	2	1	1	0	4
7345	Nbea	0	0	0	1	1	1	3
7346	Nbea	0	0	0	2	2	2	6
7350	Nbea	0	0	3	3	1	1	8
7351	Nbea	0	0	3	0	0	1	4
7352	Nbea	0	0	0	1	0	1	2
7354	Nbea	0	0	0	1	0	0	1
7356	Tm4sf1	0	0	0	2	1	1	4
7357	Tm4sf1	0	0	1	6	3	3	13
7359	Tm4sf1	3	1	4	10	9	7	34
7360	Tm4sf4	2	0	9	18	18	10	57
7361	Tm4sf4	1	0	3	6	2	7	19
7362	Wwtr1	1	0	0	0	1	3	5
7367	Rnf13	2	0	2	5	6	4	19
7372	Tsc22d2	0	0	1	3	1	3	8
7377	Selenot	1	1	5	8	8	9	32
7379	Erich6	2	0	5	5	4	8	24
7380	Erich6	0	0	1	2	0	2	5
7381	Erich6	0	0	5	14	9	9	37
7390	P2ry14	0	0	1	1	1	2	5
7394	P2ry12	1	1	0	2	4	2	10
7395	P2ry12	1	0	2	7	6	4	20
7396	Igsf10	0	0	0	0	3	1	4
7397	Igsf10	0	0	1	2	1	1	5
7399	Igsf10	0	0	0	4	4	0	8
7402	Sucnr1	0	0	0	2	1	2	5
7403	Mbnl1	0	0	0	0	1	1	2
7404	Mbnl1	0	0	0	2	0	1	3
7407	Mbnl1	1	1	1	2	1	1	7
7409	Mbnl1	2	2	2	4	7	1	18
7410	Mbnl1	0	0	0	1	1	2	4
7412	Mbnl1	2	0	3	6	8	8	27
7413	Mbnl1	0	0	2	1	2	1	6
7414	Mbnl1	2	0	2	11	12	7	34
7415	Mbnl1	1	1	0	1	2	0	5
7419	P2ry1	0	0	0	1	1	1	3
7422	P2ry1	0	0	0	2	2	1	5
7428	Mme	0	0	1	3	1	0	5
7433	Plch1	0	0	1	2	4	3	10
7434	E130311K13Rik	1	1	1	0	0	2	5
7437	Slc33a1	1	0	2	1	3	4	11
7438	Slc33a1	0	0	3	3	4	2	12
7443	Ssr3	0	0	0	0	0	0	0
7444	Ssr3	0	0	1	1	1	1	4
7447	Tiparp	0	0	1	0	0	1	2
7449	Tiparp	0	0	0	4	0	1	5
7458	Ccnl1	0	0	1	2	2	1	6
7459	Veph1	0	0	0	3	3	0	6
7460	Shox2	0	0	2	2	1	1	6
7468	Iqcj	0	0	0	1	0	0	1
7481	Kpna4	2	0	2	5	2	3	14
7482	Kpna4	0	0	1	0	0	0	1
7484	Arl14	0	0	2	1	2	1	6
7510	B3galnt1	0	0	1	0	0	2	3
7530	Rapgef2	1	0	2	5	1	3	12
7532	Rapgef2	0	0	2	1	0	2	5
7533	Rapgef2	0	0	0	5	1	5	11
7549	Fnip2	0	0	1	3	1	1	6
7560	Fam198b	0	0	1	0	0	1	2
7561	Fam198b	0	0	0	1	2	1	4
7562	Gria2	0	0	1	2	4	2	9
7563	Gria2	3	1	1	11	11	3	30
7566	Glrb	3	0	0	2	3	3	11
7571	Tdo2	0	0	3	2	1	1	7
7572	Tdo2	0	0	1	2	0	2	5
7576	Gucy1a3	0	0	0	5	4	2	11
7577	Gucy1a3	0	0	3	2	3	0	8
7578	Map9	0	0	0	0	0	2	2
7583	Tlr2	2	1	1	3	1	5	13
7584	Tlr2	0	0	0	0	1	0	1
7601	Tmem131l	0	0	2	1	4	2	9
7627	Arfip1	0	0	0	1	2	1	4
7629	Arfip1	0	0	1	0	0	1	2
7630	Arfip1	0	0	3	3	3	3	12
7631	Arfip1	1	0	2	2	0	1	6
7639	Tmem154	0	0	0	1	1	1	3
7641	Fbxw7	0	0	1	1	1	2	5
7643	Fbxw7	0	0	0	3	2	1	6
7644	Fbxw7	0	0	1	0	1	1	3
7647	Fbxw7	0	0	0	3	1	1	5
7656	Fam160a1	0	0	6	2	2	1	11
7658	Fam160a1	0	0	0	5	3	0	8
7663	Gm37240	0	0	0	1	2	0	3
7673	Sh3d19	1	0	1	8	5	3	18
7680	Rps3a1	2	0	5	7	4	7	25
7685	Mab21l2	0	0	3	0	0	1	4
7687	Mab21l2	0	0	1	0	0	0	1
7690	Dclk2	0	0	2	1	1	1	5
7693	Dclk2	0	0	0	1	0	3	4
7712	Arhgef11	1	1	2	5	1	3	13
7770	2810403A07Rik	0	0	2	7	3	3	15
7771	Rit1	4	2	1	4	3	1	15
7791	Ash1l	1	0	2	1	1	0	5
7797	Fdps	1	1	5	4	4	2	17
7844	Hax1	0	0	2	2	2	6	12
7845	Hax1	0	0	4	4	3	1	12
7847	Ubap2l	0	0	3	3	3	0	9
7848	Ubap2l	2	0	2	4	5	3	16
7862	Gatad2b	1	1	3	2	3	2	12
7865	Ints3	2	1	6	15	14	19	57
7882	Sprr2a2	0	0	1	0	3	0	4
7887	S100a11	2	2	1	6	3	3	17
7892	S100a10	1	0	3	5	6	1	16
7927	Pogz	0	0	2	6	4	2	14
7928	Pogz	1	1	5	2	1	4	14
7931	Selenbp1	0	0	0	1	0	0	1
7949	Lysmd1	0	0	0	1	2	2	5
7964	Arnt	1	0	3	8	9	4	25
7971	Mcl1	0	0	2	8	6	9	25
7978	Rprd2	1	0	0	3	3	0	7
7991	Vps45	0	0	0	4	0	0	4
7996	Mtmr11	0	0	1	3	2	3	9
7997	Mtmr11	0	0	0	1	0	1	2
8020	Ankrd35	0	0	0	3	1	0	4
8030	Rnf115	0	0	0	2	1	1	4
8034	Rnf115	1	0	3	10	8	2	24
8035	Cd160	0	0	6	3	4	3	16
8041	Acp6	0	0	1	1	1	1	4
8050	Chd1l	0	0	1	0	0	2	3
8054	Chd1l	0	0	1	3	2	3	9
8062	Prkab2	0	0	1	6	5	1	13
8065	Pde4dip	2	0	2	6	3	2	15
8091	Spag17	0	0	0	0	0	0	0
8112	Man1a2	1	1	1	1	0	3	7
8128	Atp1a1	0	0	1	1	1	4	7
8132	Mab21l3	2	0	2	8	5	6	23
8147	Vangl1	0	0	0	2	0	3	5
8149	Ngf	0	0	3	6	1	4	14
8152	Tspan2	0	0	2	3	3	3	11
8153	Tspan2	0	0	2	5	3	3	13
8161	Csde1	3	0	1	3	3	3	13
8162	Nras	1	1	0	3	1	2	8
8166	Dennd2c	0	0	2	3	1	2	8
8169	Trim33	1	0	0	2	3	1	7
8170	Atg4a-ps	0	0	0	3	3	4	10
8175	Hipk1	0	0	0	2	2	1	5
8177	Hipk1	0	0	2	1	2	5	10
8191	Lrig2	2	0	0	1	2	2	7
8200	St7l	1	0	2	1	0	4	8
8203	Capza1	1	0	2	4	4	3	14
8207	Cttnbp2nl	0	0	2	10	10	7	29
8221	Fam212b	1	0	1	0	2	0	4
8222	Rap1a	2	0	0	3	3	3	11
8224	Rap1a	2	0	2	0	2	1	7
8226	Rap1a	1	1	2	3	2	2	11
8239	Kcna2	0	0	3	5	4	1	13
8244	Lamtor5	0	0	1	1	1	1	4
8246	Rbm15	1	0	0	0	1	0	2
8261	Ahcyl1	3	1	6	12	11	7	40
8273	Gstm3	0	0	2	6	7	1	16
8279	Gnat2	3	0	8	15	7	11	44
8280	Gnai3	1	0	4	13	7	6	31
8294	Sars	1	1	7	12	11	5	37
8305	Clcc1	2	1	0	3	2	1	9
8310	Aknad1	0	0	2	2	1	0	5
8315	Stxbp3	0	0	3	3	2	0	8
8325	Vav3	2	0	2	3	2	1	10
8326	Ntng1	0	0	1	4	2	3	10
8329	Prmt6	0	0	2	2	0	6	10
8331	NONE	1	0	0	1	2	1	5
8332	Amy2a5	0	0	0	0	0	0	0
8334	S1pr1	0	0	0	2	3	1	6
8336	S1pr1	0	0	1	1	0	0	2
8338	S1pr1	0	0	1	2	3	1	7
8348	Slc30a7	0	0	4	2	6	0	12
8355	Gpr88	1	0	2	2	1	0	6
8358	Cdc14a	1	0	1	0	0	1	3
8369	Mfsd14a	0	0	3	4	1	1	9
8376	4930455H04Rik	0	0	0	4	5	2	11
8380	Plppr4	0	0	1	2	0	1	4
8382	Plppr4	0	0	1	2	0	1	4
8384	Ptbp2	0	0	3	2	0	2	7
8385	Ptbp2	0	0	3	0	1	3	7
8386	Ptbp2	2	2	0	3	2	0	9
8387	Ptbp2	1	0	0	2	2	0	5
8388	Ptbp2	0	0	0	1	2	3	6
8389	Ptbp2	1	1	1	1	1	0	5
8391	Ptbp2	0	0	2	3	2	1	8
8392	Ptbp2	0	0	1	1	1	1	4
8394	Rwdd3	0	0	0	2	1	0	3
8405	Alg14	2	1	6	6	4	8	27
8431	Abcd3	0	0	3	1	4	5	13
8433	Abcd3	1	0	9	9	6	4	29
8437	Abcd3	1	1	2	6	5	1	16
8454	Gclm	1	1	2	6	6	1	17
8462	Bcar3	0	0	2	3	3	4	12
8471	Pde5a	0	0	2	6	5	1	14
8472	Pde5a	0	0	1	3	4	7	15
8473	Pde5a	3	2	4	8	11	4	32
8479	Fabp2	0	0	0	2	1	3	6
8481	1810037I17Rik	0	0	0	3	1	4	8
8482	Usp53	0	0	1	2	3	3	9
8486	Myoz2	0	0	0	4	3	3	10
8498	Ugt8a	2	1	3	3	6	1	16
8500	Camk2d	0	0	2	2	3	1	8
8502	Camk2d	0	0	0	3	3	3	9
8503	Camk2d	0	0	3	2	1	3	9
8506	Ank2	1	1	1	1	3	3	10
8513	Ank2	0	0	1	2	4	1	8
8515	Ank2	1	1	4	10	3	4	23
8517	Ank2	0	0	3	5	4	1	13
8519	Ank2	2	0	7	11	7	12	39
8533	Elovl6	1	1	3	8	7	5	25
8560	Lef1	1	0	1	1	0	1	4
8583	Tbck	1	0	1	1	2	2	7
8585	Tbck	0	0	0	3	1	2	6
8591	Ints12	2	1	4	0	3	3	13
8603	Cxxc4	1	0	5	8	8	6	28
8605	Cxxc4	1	0	2	2	1	2	8
8606	Cxxc4	2	1	4	10	7	8	32
8607	Cxxc4	0	0	0	1	0	0	1
8609	Cxxc4	0	0	0	0	1	0	1
8610	Cxxc4	0	0	0	4	4	0	8
8611	Cxxc4	0	0	0	0	0	1	1
8612	Cxxc4	0	0	2	0	0	0	2
8615	Cisd2	0	0	3	1	2	3	9
8631	Ppp3ca	0	0	3	4	4	1	12
8637	Emcn	0	0	0	2	1	1	4
8639	Ddit4l	2	1	2	4	4	2	15
8650	Dapp1	0	0	1	2	3	0	6
8666	Adh1	1	0	3	5	5	3	17
8667	Adh1	0	0	1	4	4	5	14
8668	Adh1	2	0	3	4	3	1	13
8676	Metap1	0	0	0	7	3	1	11
8679	Eif4e	4	2	6	10	2	2	26
8685	Tspan5	2	0	1	6	3	10	22
8697	Unc5c	0	0	1	2	3	0	6
8698	Bmpr1b	0	0	1	0	0	1	2
8701	Bmpr1b	0	0	3	0	0	0	3
8702	Pdlim5	0	0	0	0	0	0	0
8709	Gbp5	0	0	1	4	3	0	8
8712	Gbp2	0	0	0	1	1	1	3
8716	Kyat3	3	3	5	4	9	7	31
8724	Gtf2b	0	0	0	1	0	1	2
8738	Sh3glb1	1	0	2	2	1	1	7
8739	Sh3glb1	1	0	1	1	1	1	5
8759	Syde2	0	0	0	0	0	0	0
8787	Prkacb	1	0	7	18	19	6	51
8788	Prkacb	1	0	1	3	2	2	9
8791	Ttll7	0	0	0	5	2	1	8
8795	NONE	0	0	2	2	1	3	8
8800	Adgrl2	0	0	2	2	2	2	8
8802	Adgrl4	0	0	3	3	1	2	9
8805	Gipc2	0	0	0	1	1	0	2
8806	Dnajb4	0	0	3	3	4	2	12
8809	Fubp1	2	1	5	2	1	5	16
8845	St6galnac5	0	0	3	1	1	2	7
8848	St6galnac3	0	0	1	0	0	0	1
8850	St6galnac3	0	0	1	2	4	4	11
8862	Erich3	2	0	14	11	14	9	50
8868	Erich3	1	0	6	6	6	5	24
8871	Tnni3k	0	0	1	2	1	0	4
8873	Tnni3k	3	1	5	14	9	2	34
8876	Negr1	1	0	2	2	2	1	8
8877	Negr1	0	0	2	10	5	2	19
8879	Negr1	0	0	1	3	2	0	6
8880	Zranb2	0	0	0	3	2	0	5
8881	Zranb2	0	0	2	1	1	5	9
8882	Zranb2	1	1	4	6	4	7	23
8889	Srsf11	1	0	0	3	3	3	10
8893	Lrrc40	0	0	0	3	4	1	8
8897	Wls	0	0	0	3	5	1	9
8898	Wls	1	0	0	7	1	3	12
8918	Impad1	0	0	0	3	1	1	5
8919	Impad1	0	0	1	1	3	3	8
8920	Impad1	0	0	0	0	0	0	0
8931	Fam110b	3	0	2	3	5	2	15
8938	Ubxn2b	0	0	0	1	1	0	2
8939	Sdcbp	0	0	0	1	1	2	4
8942	Sdcbp	0	0	8	9	6	2	25
8949	Nsmaf	0	0	4	5	5	1	15
8950	Tox	0	0	2	3	3	1	9
8951	Tox	1	0	1	0	2	1	5
8952	Tox	0	0	0	2	1	1	4
8954	Tox	1	0	4	7	6	4	22
8955	Tox	1	0	0	0	0	3	4
8956	Tox	0	0	0	5	1	1	7
8958	Tox	1	1	1	6	2	1	12
8959	Tox	0	0	2	2	2	4	10
8963	Car8	0	0	1	2	3	5	11
8964	Car8	0	0	0	3	3	4	10
8969	Rab2a	0	0	1	4	3	0	8
8970	Rab2a	0	0	5	2	4	4	15
8973	Rab2a	0	0	1	2	1	2	6
9008	Asph	0	0	1	2	0	0	3
9012	Gdf6	0	0	0	0	0	0	0
9018	2610301B20Rik	0	0	0	0	0	0	0
9034	Ccne2	0	0	0	4	3	2	9
9049	Rad54b	1	0	1	3	6	3	14
9052	Fsbp	0	0	0	5	3	1	9
9058	Pdp1	0	0	1	1	1	2	5
9059	Pdp1	0	0	0	9	4	1	14
9070	Fam92a	1	1	4	3	4	1	14
9073	Triqk	0	0	2	8	4	2	16
9077	Runx1t1	0	0	4	2	5	2	13
9079	Runx1t1	0	0	1	2	2	2	7
9092	Mmp16	0	0	0	0	1	0	1
9096	Cpne3	0	0	1	4	3	3	11
9097	Cpne3	2	0	0	1	1	2	6
9109	Faxc	1	1	2	1	2	0	7
9116	Fbxl4	1	0	1	4	4	3	13
9121	Mms22l	0	0	2	2	3	3	10
9127	Klhl32	2	0	5	5	7	9	28
9128	Klhl32	0	0	3	4	6	4	17
9129	Klhl32	0	0	0	1	2	1	4
9131	Klhl32	0	0	2	2	0	0	4
9133	Klhl32	7	2	11	25	19	15	79
9134	Klhl32	2	1	7	7	6	8	31
9135	Klhl32	0	0	3	2	2	3	10
9136	Klhl32	6	3	14	15	13	15	66
9137	Klhl32	0	0	3	2	1	1	7
9140	Fhl5	0	0	1	3	2	3	9
9141	Ufl1	0	0	1	5	4	3	13
9182	Ube2j1	0	0	2	1	4	0	7
9190	Pnrc1	2	1	6	9	9	7	34
9191	Rngtt	0	0	1	0	0	4	5
9192	Rngtt	1	0	1	3	3	4	12
9199	Cnr1	0	0	2	0	0	0	2
9201	Spaca1	0	0	0	2	2	1	5
9202	Spaca1	0	0	2	3	4	1	10
9205	Akirin2	1	1	2	3	2	3	12
9206	Akirin2	1	0	1	2	4	0	8
9220	Ifnk	0	0	0	1	1	2	4
9223	3110043O21Rik	0	0	0	2	4	1	7
9225	1700009N14Rik	1	1	2	2	0	3	9
9230	Aco1	0	0	1	1	0	0	2
9234	Ddx58	0	0	0	4	4	1	9
9239	Tmem215	3	2	3	6	3	5	22
9240	Tmem215	0	0	3	1	0	1	5
9246	Aptx	1	0	3	1	3	5	13
9282	Ubap1	0	0	1	3	0	3	7
9356	Atp8b5	0	0	0	0	0	2	2
9390	Rnf38	0	0	0	2	2	0	4
9396	Zcchc7	0	0	0	2	1	2	5
9397	Zcchc7	0	0	1	2	1	1	5
9399	Zcchc7	0	0	0	3	4	0	7
9400	Zcchc7	0	0	0	1	0	0	1
9421	Dcaf10	1	0	0	0	0	0	1
9519	Tgfbr1	1	1	0	4	2	1	9
9520	Tgfbr1	0	0	2	4	4	4	14
9531	Erp44	0	0	4	3	1	2	10
9532	Erp44	0	0	0	1	0	3	4
9543	Cavin4	0	0	1	2	4	0	7
9546	Plppr1	1	1	1	0	0	0	3
9548	Mrpl50	2	2	0	0	0	0	4
9550	Zfp189	0	0	0	0	0	1	1
9555	Rnf20	1	0	1	1	1	2	6
9562	Abca1	2	0	18	48	36	31	135
9566	Abca1	0	0	2	3	1	1	7
9567	Abca1	2	2	7	2	4	5	22
9575	Slc44a1	2	1	15	15	12	13	58
9577	Slc44a1	1	0	0	7	6	4	18
9587	Tal2	0	0	5	0	0	4	9
9595	Zfp462	0	0	1	0	0	1	2
9598	Zfp462	0	0	0	2	3	0	5
9600	Zfp462	1	0	1	1	3	1	7
9614	Klf4	0	0	0	1	1	1	3
9615	Klf4	0	0	0	3	4	2	9
9618	Klf4	0	0	3	1	5	2	11
9620	Actl7b	1	0	3	8	5	6	23
9621	Actl7b	0	0	1	2	2	1	6
9662	Akap2	0	0	0	1	1	0	2
9673	Musk	0	0	3	7	6	0	16
9674	Musk	0	0	1	0	0	2	3
9678	Olfr267	1	0	1	2	2	0	6
9679	AI314180	1	0	0	0	0	2	3
9690	Ugcg	0	0	1	4	6	1	12
9693	Ugcg	0	0	1	2	2	1	6
9709	Ptbp3	2	2	14	20	17	12	67
9712	E130308A19Rik	1	1	0	0	0	2	4
9725	Mup7	0	0	0	0	0	0	0
9733	Fkbp15	0	0	1	8	5	0	14
9735	Slc31a1	0	0	1	7	5	4	17
9736	Slc31a1	0	0	2	2	1	1	6
9737	Slc31a1	0	0	2	5	1	1	9
9793	Trim32	0	0	0	2	3	0	5
9796	Astn2	1	0	0	1	0	2	4
9807	Megf9	1	1	0	5	2	0	9
9808	Megf9	0	0	2	6	8	2	18
9809	Megf9	0	0	0	0	2	2	4
9810	Megf9	2	0	0	8	8	5	23
9811	Megf9	4	1	3	4	3	1	16
9812	Megf9	1	1	0	3	3	2	10
9814	Megf9	1	0	2	3	7	4	17
9818	Aldoart1	0	0	1	2	2	2	7
9820	Kdm4c	1	0	1	2	0	3	7
9822	Tmem261	0	0	0	0	0	0	0
9824	Ptprd	0	0	0	4	2	1	7
9828	NONE	1	1	1	0	0	0	3
9829	NONE	0	0	1	5	4	3	13
9830	NONE	0	0	0	1	0	0	1
9831	Lurap1l	0	0	0	1	0	1	2
9835	Lurap1l	0	0	5	2	1	1	9
9836	Lurap1l	1	0	2	1	3	6	13
9837	Lurap1l	0	0	2	0	2	3	7
9838	Lurap1l	0	0	2	5	4	0	11
9840	Mpdz	0	0	2	1	1	2	6
9843	Mpdz	0	0	1	1	1	1	4
9844	Mpdz	0	0	5	1	1	3	10
9846	Nfib	0	0	2	1	2	1	6
9847	Nfib	0	0	0	2	1	1	4
9849	Nfib	0	0	1	0	0	3	4
9850	Nfib	0	0	1	5	1	2	9
9851	Nfib	0	0	0	1	1	1	3
9870	Psip1	1	1	1	2	1	5	11
9876	Sh3gl2	0	0	0	3	2	3	8
9879	Saxo1	0	0	2	2	2	0	6
9882	Plin2	1	0	4	6	6	4	21
9888	Dennd4c	0	0	2	7	10	6	25
9891	Dennd4c	0	0	1	0	0	3	4
9892	Dennd4c	0	0	0	7	4	2	13
9893	Dennd4c	0	0	0	3	1	3	7
9897	Rps6	1	1	4	7	4	2	19
9898	Rps6	0	0	3	4	4	2	13
9900	Rps6	0	0	1	2	0	2	5
9921	Slc24a2	1	0	2	6	6	7	22
9922	Slc24a2	2	0	2	8	4	4	20
9924	Slc24a2	0	0	2	1	2	3	8
9928	Mllt3	0	0	0	2	1	0	3
9932	Focad	0	0	0	1	0	0	1
9934	Hacd4	1	1	1	3	2	2	10
9959	Cdkn2b	0	0	2	1	1	2	6
9960	Cdkn2b	1	1	0	1	3	4	10
9962	Tusc1	0	0	0	0	0	0	0
9963	Gm10306	0	0	0	3	1	0	4
9964	Gm10306	0	0	0	1	2	2	5
9965	Gm10306	0	0	1	2	2	1	6
9970	Plaa	1	1	1	2	0	0	5
9974	Lrrc19	1	1	1	3	2	0	8
9976	Mysm1	0	0	0	3	4	1	8
9977	Mysm1	0	0	1	5	2	2	10
9987	Jun	0	0	4	3	4	3	14
9992	Fggy	1	0	0	1	3	2	7
9994	Hook1	0	0	1	0	1	2	4
9996	Hook1	0	0	3	6	4	2	15
10000	Gm12695	0	0	1	0	0	1	2
10001	Gm12695	1	1	2	1	1	1	7
10002	Gm12695	0	0	4	0	1	2	7
10003	Gm10192	0	0	1	0	0	0	1
10019	Patj	1	1	0	0	0	1	3
10032	L1td1	0	0	0	3	2	0	5
10059	Ror1	0	0	0	4	3	1	8
10070	Ror1	0	0	1	5	5	6	17
10071	Ube2u	0	0	4	5	6	7	22
10074	Ube2u	3	1	5	25	13	14	61
10084	Jak1	0	0	8	8	9	4	29
10085	Jak1	0	0	9	12	8	8	37
10088	Jak1	0	0	1	3	1	2	7
10102	Pde4b	1	0	1	2	3	2	9
10103	Pde4b	0	0	1	2	2	4	9
10104	Pde4b	0	0	0	3	3	2	8
10110	Sgip1	0	0	5	13	12	11	41
10118	Oma1	1	1	1	0	0	1	4
10119	Oma1	1	1	0	1	3	3	9
10132	Plpp3	0	0	3	0	0	3	6
10141	Plpp3	0	0	1	1	0	2	4
10142	Plpp3	1	0	3	0	2	3	9
10144	Usp24	0	0	2	0	0	0	2
10188	Lrrc42	1	0	1	3	3	3	11
10219	Magoh	0	0	0	1	1	6	8
10229	Scp2	1	0	0	3	2	3	9
10242	Fam159a	0	0	0	3	2	3	8
10245	Zcchc11	0	0	1	2	0	1	4
10246	Zcchc11	0	0	0	4	3	2	9
10247	Prpf38a	0	0	0	1	2	3	6
10262	Rab3b	0	0	7	8	5	3	23
10264	Rab3b	1	0	0	5	2	3	11
10266	Nrd1	0	0	1	1	0	0	2
10269	Nrd1	1	0	0	2	5	1	9
10274	Nrd1	2	0	2	6	7	5	22
10275	Osbpl9	2	0	3	3	4	0	12
10283	Eps15	0	0	1	2	2	1	6
10287	Rnf11	0	0	0	2	4	2	8
10295	Faf1	0	0	0	0	0	1	1
10296	Faf1	0	0	0	2	1	2	5
10297	Faf1	0	0	1	1	2	1	5
10298	Dmrta2	0	0	1	1	4	3	9
10299	Dmrta2	0	0	1	0	0	1	2
10300	Dmrta2	0	0	1	2	2	0	5
10301	Dmrta2	0	0	2	1	1	1	5
10302	Dmrta2	0	0	2	4	5	0	11
10306	Dmrta2	1	0	2	6	6	5	20
10307	Dmrta2	0	0	8	6	3	5	22
10310	Elavl4	0	0	0	0	0	0	0
10311	Elavl4	1	0	9	12	9	8	39
10312	Elavl4	0	0	0	3	2	2	7
10313	Elavl4	0	0	2	1	1	5	9
10314	Elavl4	0	0	2	9	6	8	25
10315	Elavl4	1	1	2	8	9	4	25
10316	Elavl4	2	1	1	9	7	1	21
10317	Elavl4	2	0	8	12	12	3	37
10319	Agbl4	0	0	0	1	3	1	5
10320	Agbl4	1	0	2	2	2	0	7
10324	Spata6	0	0	1	2	1	3	7
10327	Trabd2b	0	0	1	3	0	2	6
10337	Cmpk1	1	0	0	5	4	2	12
10345	Cyp4x1	1	1	1	3	2	0	8
10348	Efcab14	0	0	1	7	6	2	16
10376	Pik3r3	0	0	1	1	0	2	4
10379	Mast2	0	0	1	0	2	0	3
10382	Ipp	0	0	2	4	5	2	13
10383	Ipp	1	0	2	5	3	0	11
10394	Mmachc	1	1	1	5	2	4	14
10404	Zswim5	0	0	0	2	0	2	4
10406	Urod	0	0	0	3	2	1	6
10438	Eri3	0	0	0	5	6	3	14
10440	Eri3	1	0	1	5	4	2	13
10496	Olfr1342	0	0	2	1	1	0	4
10509	Ybx1	0	0	1	3	3	2	9
10522	Foxj3	1	0	0	1	1	2	5
10525	Guca2a	0	0	1	2	2	0	5
10526	Guca2a	0	0	0	1	1	2	4
10527	Guca2a	0	0	1	3	5	1	10
10538	Hivep3	1	0	13	18	17	10	59
10540	Hivep3	2	1	3	7	8	3	24
10594	Nfyc	4	0	10	23	22	24	83
10595	Nfyc	1	0	3	10	8	4	26
10597	Nfyc	0	0	0	1	0	0	1
10608	Smap2	4	3	3	23	17	21	71
10614	Zmpste24	5	1	3	11	5	8	33
10617	Tmco2	0	0	2	2	1	2	7
10618	Rlf	1	1	3	9	9	5	28
10619	Rlf	1	0	0	3	2	0	6
10620	Rlf	1	0	2	6	2	9	20
10626	Cap1	2	0	18	27	16	19	82
10648	Bmp8a	0	0	1	5	4	4	14
10650	Bmp8a	2	2	0	6	2	3	15
10656	Macf1	1	1	8	13	7	4	34
10657	Macf1	1	1	8	28	20	10	68
10670	Rhbdl2	1	1	6	9	5	5	27
10709	Zc3h12a	1	0	14	10	4	16	45
10740	Thrap3	0	0	2	3	3	1	9
10761	Psmb2	1	1	0	3	2	3	10
10762	Psmb2	1	0	2	5	4	4	16
10764	AU040320	2	2	2	3	3	2	14
10876	Rbbp4	1	1	0	5	1	1	9
10900	Ptp4a2	0	0	1	3	3	0	7
10933	Pum1	0	1	6	6	7	17	37
10935	Pum1	2	1	14	20	15	11	63
10950	Matn1	0	0	1	2	0	2	5
11011	Tmem200b	0	0	1	3	3	0	7
11016	Tmem200b	0	0	4	7	3	2	16
11017	Epb41	0	0	2	11	7	4	24
11035	Taf12	0	0	5	2	2	1	10
11062	Eya3	3	1	3	10	14	8	39
11070	Stx12	0	0	1	1	2	1	5
11089	Wasf2	2	0	4	1	2	2	11
11090	Wasf2	0	0	1	2	3	5	11
11148	Zfp683	0	0	1	0	0	3	4
11259	Hnrnpr	0	0	2	3	0	2	7
11260	Hnrnpr	2	0	2	3	1	1	9
11261	Hnrnpr	0	0	1	5	4	2	12
11267	Luzp1	0	0	1	5	3	0	9
11270	Kdm1a	2	1	3	9	10	4	29
11307	Wnt4	0	0	0	1	0	0	1
11314	Cdc42	0	0	1	3	0	3	7
11316	Cdc42	3	2	7	10	5	8	35
11416	Capzb	0	0	5	2	0	1	8
11423	Ubr4	0	0	1	2	0	1	4
11483	Fbxo42	0	0	5	7	3	2	17
11558	Prdm2	0	0	3	6	2	1	12
11587	Gm13178	0	0	1	2	1	0	4
11588	Dhrs3	1	1	11	12	10	15	50
11592	Dhrs3	2	1	2	6	7	3	21
11601	Vps13d	0	0	1	7	6	1	15
11692	Pex14	0	0	1	2	2	0	5
11710	Kif1b	2	0	3	7	5	1	18
11765	Rere	3	0	3	11	3	4	24
11766	Rere	6	3	3	13	12	8	45
11768	Rere	4	3	10	24	18	17	76
11770	Rere	4	2	9	30	20	10	75
11781	Slc45a1	2	1	5	8	5	8	29
11805	Vamp3	0	0	3	3	5	3	14
11836	Camta1	1	0	2	11	7	8	29
11880	Nphp4	1	0	7	8	3	5	24
12002	Gnb1	4	1	2	8	6	6	27
12009	Mib2	0	0	2	2	1	4	9
12049	Vmn2r125	0	0	0	0	0	0	0
12056	1700109H08Rik	0	0	0	1	1	1	3
12062	Ankib1	0	0	0	1	1	1	3
12069	Akap9	1	0	2	2	4	1	10
12073	Cyp51	0	0	1	0	1	2	4
12084	Cdk14	0	0	0	0	0	1	1
12085	Cdk14	0	0	1	6	3	2	12
12086	Cdk14	0	0	1	0	0	0	1
12090	Cdk14	0	0	1	2	1	0	4
12106	Steap1	0	0	0	1	2	0	3
12123	Abcb4	0	0	0	3	1	0	4
12125	Crot	0	0	3	1	2	4	10
12126	Crot	1	1	0	1	1	0	4
12128	Tmem243	0	0	1	5	4	2	12
12132	Tmem243	0	0	2	4	3	0	9
12141	9330182L06Rik	0	0	2	1	1	2	6
12145	9330182L06Rik	1	0	2	8	5	3	19
12147	9330182L06Rik	1	0	3	13	7	8	32
12148	9330182L06Rik	0	0	3	0	2	1	6
12151	9330182L06Rik	0	0	2	4	2	3	11
12153	9330182L06Rik	0	0	0	0	2	1	3
12159	Pclo	0	0	2	6	3	2	13
12160	Pclo	1	0	0	2	2	2	7
12163	Pclo	0	0	2	2	2	0	6
12164	Pclo	0	0	0	3	3	0	6
12165	Pclo	0	0	2	4	3	0	9
12167	Pclo	1	0	2	3	1	3	10
12174	Speer4e	0	0	0	1	3	2	6
12177	Gm10354	1	1	0	3	6	3	14
12178	Gm10354	0	0	0	3	4	10	17
12183	Gm10354	1	0	0	3	6	1	11
12184	Gm10354	0	0	4	12	13	19	48
12187	Speer4d	1	0	5	16	20	25	67
12189	Speer4d	0	0	0	4	4	4	12
12190	Speer4d	1	0	0	3	7	2	13
12191	Speer4d	0	0	1	2	2	6	11
12194	Speer4d	0	0	2	5	4	12	23
12195	Speer4d	0	0	0	0	1	2	3
12196	Speer4d	2	1	7	21	27	26	84
12197	Speer4d	0	0	0	1	2	3	6
12198	Speer4d	0	0	0	3	3	3	9
12208	Speer4c	0	0	2	11	10	17	40
12211	Cacna2d1	3	2	2	0	3	2	12
12212	Cacna2d1	1	1	2	3	6	6	19
12213	Speer4f2	0	0	0	0	1	0	1
12215	Speer4f1	0	0	0	0	0	2	2
12219	Gnat3	0	0	2	4	2	3	11
12222	Phtf2	2	0	0	2	1	6	11
12224	Phtf2	0	0	2	5	2	1	10
12232	Rsbn1l	1	0	0	2	4	0	7
12238	Ptpn12	1	0	2	6	3	3	15
12245	Fgl2	0	0	0	0	1	1	2
12248	Fgl2	1	1	1	0	0	4	7
12252	Fam185a	1	1	2	4	3	4	15
12253	Fam185a	1	0	6	4	5	4	20
12254	Fam185a	0	0	1	2	1	4	8
12264	Slc26a5	0	0	5	3	3	1	12
12265	Slc26a5	1	1	3	4	0	5	14
12272	Kmt2e	1	1	3	3	1	1	10
12273	Kmt2e	1	0	3	10	3	5	22
12275	Kmt2e	0	0	2	0	1	1	4
12276	Kmt2e	0	0	0	3	3	3	9
12283	Srpk2	0	0	0	3	0	0	3
12290	Srpk2	3	2	5	12	8	7	37
12311	Klhl7	0	0	5	7	9	5	26
12341	Rheb	2	2	2	4	5	0	15
12371	Kmt2c	0	0	1	1	2	1	5
12374	Kmt2c	0	0	2	0	0	3	5
12382	Actr3b	1	0	1	2	0	2	6
12390	Speer4b	0	0	1	2	2	3	8
12408	Rbm33	0	0	2	0	0	1	3
12409	Rbm33	1	0	1	5	2	1	10
12411	Rbm33	1	1	3	7	2	2	16
12417	Shh	0	0	2	4	3	5	14
12424	Lmbr1	0	0	2	2	1	2	7
12433	Ube3c	3	0	3	6	7	1	20
12434	Ube3c	0	0	0	3	2	0	5
12436	Ube3c	0	0	0	1	0	0	1
12448	Hadha	1	0	2	1	0	0	4
12450	Hadhb	0	0	4	2	0	2	8
12451	Hadhb	1	1	3	2	1	0	8
12454	Selenoi	1	0	1	1	2	2	7
12492	Zfp512	0	0	2	1	1	1	5
12512	Babam2	0	0	0	3	1	1	5
12516	Babam2	1	1	0	3	3	2	10
12517	Babam2	0	0	1	1	2	2	6
12521	Fosl2	1	0	1	4	4	2	12
12523	Fosl2	1	0	3	3	0	10	17
12524	Fosl2	1	0	4	4	6	6	21
12546	Ppp1cb	1	1	9	9	4	9	33
12547	Ppp1cb	0	0	6	18	11	8	43
12548	Ppp1cb	0	0	5	9	4	2	20
12551	Ppp1cb	2	2	3	4	5	8	24
12552	Ppp1cb	0	0	2	4	1	5	12
12554	Yes1	0	0	3	6	4	2	15
12571	Depdc5	1	0	4	3	1	7	16
12608	Nsd2	0	0	0	2	2	1	5
12624	Fam193a	1	0	1	3	3	1	9
12652	Msantd1	1	1	2	1	1	4	10
12697	Afap1	0	0	0	1	1	2	4
12729	Tbc1d14	2	2	18	23	20	19	84
12730	D5Ertd579e	0	0	0	0	0	0	0
12787	Stx18	1	0	7	7	5	2	22
12789	Stx18	1	1	4	11	10	1	28
12808	Clnk	0	0	2	7	3	0	12
12812	Nkx3-2	1	1	2	4	4	8	20
12823	C1qtnf7	2	1	1	4	3	1	12
12824	C1qtnf7	0	0	1	7	4	1	13
12825	C1qtnf7	0	0	1	2	1	0	4
12831	Fbxl5	0	0	3	3	3	3	12
12832	Fbxl5	0	0	0	2	2	1	5
12834	Fbxl5	0	0	0	3	4	0	7
12836	Cd38	0	0	0	3	2	0	5
12855	Ldb2	0	0	0	1	3	1	5
12856	Ldb2	0	0	0	1	1	1	3
12860	Qdpr	0	0	2	3	2	2	9
12862	Clrn2	0	0	1	2	2	0	5
12866	Fam184b	0	0	1	2	0	2	5
12868	Fam184b	1	1	0	1	0	1	4
12871	Lcorl	1	0	0	3	1	1	6
12873	Lcorl	0	0	1	2	0	2	5
12874	Lcorl	1	0	0	5	5	3	14
12876	Lcorl	0	0	1	0	1	1	3
12878	5730480H06Rik	0	0	0	0	0	3	3
12879	5730480H06Rik	0	0	1	2	2	0	5
12880	5730480H06Rik	2	1	0	4	5	4	16
12881	5730480H06Rik	0	0	0	1	1	1	3
12882	Kcnip4	0	0	0	0	0	1	1
12883	Kcnip4	1	0	0	0	0	2	3
12885	Kcnip4	0	0	0	1	2	0	3
12886	Kcnip4	1	0	5	6	4	1	17
12887	Kcnip4	1	0	0	2	0	2	5
12888	Kcnip4	1	1	0	6	1	1	10
12890	Adgra3	0	0	0	0	0	0	0
12891	Ppargc1a	1	0	1	3	2	0	7
12913	Sepsecs	2	1	10	15	12	8	48
12941	Stim2	1	0	2	4	2	1	10
12945	Stim2	0	0	1	6	5	1	13
12947	Stim2	2	0	1	7	5	0	15
12948	Stim2	1	1	1	2	2	1	8
12949	Stim2	2	0	1	7	7	4	21
12950	Stim2	0	0	2	5	3	1	11
12951	Stim2	4	1	2	13	11	3	34
12952	Stim2	0	0	2	0	1	2	5
12956	Stim2	0	0	3	7	8	2	20
12957	Stim2	1	1	3	4	3	3	15
12960	NONE	0	0	0	3	3	0	6
12962	NONE	0	0	1	1	1	1	4
12963	NONE	0	0	0	2	3	1	6
12965	0610040J01Rik	3	1	10	26	23	21	84
12980	Tbc1d1	3	0	11	11	10	13	48
12981	Tbc1d1	1	0	12	20	9	11	53
12991	Tbc1d1	0	0	2	2	2	5	11
13001	Klf3	0	0	2	3	0	3	8
13009	Fam114a1	0	0	3	2	1	5	11
13021	Klb	2	2	3	3	2	2	14
13035	Ube2k	0	0	2	1	1	0	4
13036	Ube2k	0	0	3	5	3	0	11
13061	Rbm47	0	0	0	1	0	1	2
13062	Rbm47	2	0	4	6	2	6	20
13078	Apbb2	1	0	0	1	0	0	2
13082	Apbb2	0	0	1	5	4	4	14
13096	Limch1	1	0	1	3	3	1	9
13105	Phox2b	0	0	1	1	2	0	4
13114	Slc30a9	0	1	0	2	0	0	3
13119	Atp8a1	0	0	2	3	2	1	8
13121	Grxcr1	0	0	1	1	2	0	4
13122	Kctd8	2	2	1	2	0	1	8
13130	Corin	1	0	4	3	1	3	12
13132	Corin	0	0	1	3	3	2	9
13133	Corin	1	0	5	9	4	3	22
13138	Nipal1	2	0	6	16	16	13	53
13149	Slain2	0	0	3	6	1	2	12
13151	Gm10135	0	0	1	9	6	2	18
13163	Fryl	0	0	0	2	2	4	8
13206	Scfd2	0	1	1	0	2	0	4
13213	Fip1l1	0	0	0	1	1	0	2
13226	Lnx1	0	0	2	1	0	2	5
13229	Chic2	1	0	3	6	4	4	18
13232	Kit	1	1	2	4	9	5	22
13236	Kdr	0	0	1	3	4	1	9
13244	Kdr	0	0	0	0	1	0	1
13245	Kdr	0	0	3	2	1	1	7
13254	Tmem165	0	0	1	1	2	1	5
13280	Igfbp7	1	1	2	7	6	2	19
13283	Adgrl3	0	0	1	2	3	2	8
13284	Adgrl3	0	0	1	2	2	0	5
13285	Cenpc1	1	1	1	3	2	2	10
13290	Ugt2b34	0	0	1	1	1	0	3
13306	Mob1b	0	0	1	0	1	0	2
13312	Slc4a4	0	0	1	2	3	0	6
13315	Gc	2	1	2	4	3	2	14
13316	Gc	1	1	2	4	4	3	15
13318	Gc	1	0	1	0	2	1	5
13319	Gc	3	1	0	1	1	0	6
13320	Npffr2	1	1	2	2	1	1	8
13321	Npffr2	0	0	1	2	2	3	8
13328	Ankrd17	1	0	0	4	2	1	8
13329	Ankrd17	0	0	0	1	0	0	1
13330	Ankrd17	2	0	0	8	4	0	14
13334	5830473C10Rik	0	0	2	0	0	0	2
13337	Areg	0	0	0	0	0	0	0
13338	Areg	0	0	1	2	1	0	4
13343	Cdkl2	0	0	0	1	1	1	3
13344	Cdkl2	0	0	2	3	4	2	11
13362	Cxcl10	0	0	0	1	2	0	3
13365	Nup54	0	0	2	5	3	5	15
13372	Shroom3	0	0	0	0	3	6	9
13407	Cxcl13	0	0	3	7	5	4	19
13409	Cxcl13	1	1	1	9	11	1	24
13412	Cnot6l	1	0	1	0	1	0	3
13413	Cnot6l	1	0	0	3	2	2	8
13414	Cnot6l	0	0	1	0	0	0	1
13415	Cnot6l	1	1	1	3	3	1	10
13417	Mrpl1	2	1	3	1	3	3	13
13424	Fras1	0	0	1	2	2	2	7
13427	Anxa3	0	0	1	0	0	0	1
13428	Anxa3	0	0	2	4	4	1	11
13431	Bmp2k	0	0	1	2	3	0	6
13432	Bmp2k	0	0	1	1	1	2	5
13433	Bmp2k	0	0	1	2	1	1	5
13441	1700007G11Rik	1	1	6	5	3	2	18
13444	Gm11111	1	1	2	0	0	0	4
13447	Rasgef1b	0	0	4	2	2	1	9
13454	Rasgef1b	1	0	1	1	4	0	7
13459	Hnrnpd	0	0	2	1	3	2	8
13477	Tmem150c	1	0	2	1	1	3	8
13490	Cops4	0	0	1	3	2	5	11
13493	Plac8	1	1	5	2	1	4	14
13494	Plac8	0	0	2	4	3	4	13
13497	Plac8	0	0	3	4	3	1	11
13510	Nkx6-1	0	0	0	0	0	0	0
13519	Cds1	0	0	2	2	2	1	7
13552	Wdfy3	0	0	6	6	6	0	18
13555	Arhgap24	1	0	3	4	5	3	16
13558	Arhgap24	0	0	5	6	8	6	25
13562	Arhgap24	3	1	6	12	9	10	41
13573	Mapk10	0	0	0	5	5	2	12
13574	Mapk10	0	0	1	6	6	2	15
13582	Mapk10	0	0	0	3	3	7	13
13600	Aff1	3	0	5	6	7	6	27
13609	Hsd17b13	0	0	2	1	6	1	10
13612	Hsd17b13	0	0	2	3	1	2	8
13623	Mepe	1	0	1	3	1	5	11
13624	Mepe	0	0	0	2	0	2	4
13626	Spp1	2	0	2	0	2	1	7
13635	Gbp9	0	0	0	6	2	4	12
13636	Gbp9	0	0	0	3	1	1	5
13638	Gbp4	0	0	1	1	2	2	6
13639	Gbp4	0	0	3	5	2	2	12
13641	Gbp10	0	0	2	2	1	2	7
13642	Gbp6	0	0	0	6	3	5	14
13643	Gbp6	0	0	1	2	2	2	7
13644	Gbp6	0	0	0	4	1	1	6
13649	Lrrc8c	2	0	1	3	4	4	14
13650	Lrrc8c	0	0	0	1	1	2	4
13660	Barhl2	4	1	0	6	4	4	19
13680	A830010M20Rik	4	2	3	2	2	4	17
13691	Fam69a	0	0	3	3	0	1	7
13692	Mtf2	2	0	2	1	1	6	12
13694	Mtf2	0	0	1	6	4	1	12
13730	Ankle2	0	0	1	3	1	0	5
13747	Noc4l	0	0	1	1	0	2	4
13805	Cryba4	0	0	3	6	2	2	13
13807	Cryba4	1	0	2	1	1	3	8
14086	2410131K14Rik	0	0	3	2	1	1	7
14116	Med13l	0	0	2	0	1	0	3
14168	Hectd4	1	0	2	0	0	1	4
14202	Acad12	0	0	2	2	0	0	4
14217	Atxn2	1	0	2	1	0	1	5
14330	Clip1	0	0	0	1	0	2	3
14342	Hcar2	0	0	1	3	2	0	6
14366	Cdk2ap1	0	0	2	1	2	0	5
14495	Vkorc1l1	0	0	0	3	2	0	5
14527	Wbscr17	0	0	0	2	2	0	4
14541	NONE	0	0	2	3	1	2	8
14546	Gatsl2	0	0	2	4	1	4	11
14609	Baz1b	0	0	6	5	9	12	32
14667	Sh2b2	0	0	0	1	0	0	1
14721	Gal3st4	0	0	0	1	1	2	4
14726	A430033K04Rik	0	0	0	1	0	1	2
14737	Gm5294	0	0	4	0	0	3	7
14781	Ints1	0	0	1	0	0	2	3
14847	Sdk1	2	0	1	6	5	1	15
14849	Sdk1	0	0	1	0	0	2	3
14895	Rnf216	2	0	2	8	5	6	23
14947	Lmtk2	0	0	3	2	1	2	8
14949	Lmtk2	0	0	0	3	2	0	5
14994	Ptcd1	0	0	1	1	2	0	4
15035	Rasl11a	0	0	0	0	1	0	1
15061	Pan3	0	0	1	2	1	0	4
15066	Pan3	1	0	0	3	4	2	10
15075	Flt1	0	0	0	0	0	0	0
15102	Ubl3	0	0	3	2	0	2	7
15134	Uspl1	0	0	1	0	1	1	3
15146	Alox5ap	1	0	8	7	4	6	26
15187	Fry	0	0	1	1	1	2	5
15203	N4bp2l1	0	0	0	2	1	0	3
15207	N4bp2l1	2	1	1	7	4	3	18
15213	Pds5b	1	0	0	4	6	4	15
15221	Kl	0	0	1	0	0	0	1
15232	Stard13	1	0	3	9	8	5	26
15234	Stard13	4	2	9	26	19	16	76
15239	Stard13	1	1	3	2	3	0	10
15243	Stard13	0	0	4	5	4	3	16
15245	Stard13	0	0	2	1	1	0	4
15246	Stard13	2	1	1	1	1	1	7
15258	Samd9l	0	0	1	2	1	1	5
15259	Samd9l	0	0	2	3	2	1	8
15261	Hepacam2	1	0	3	7	5	5	21
15262	Hepacam2	10	3	12	39	26	21	111
15267	Gng11	0	0	1	1	1	2	5
15269	Col1a2	0	0	0	0	0	1	1
15280	Pdk4	1	0	1	1	1	3	7
15281	Pdk4	0	0	1	2	0	1	4
15284	Sem1	0	0	0	4	2	2	8
15290	C1galt1	0	0	0	2	2	1	5
15293	C1galt1	0	0	0	2	2	1	5
15294	C1galt1	0	0	1	1	1	3	6
15295	C1galt1	1	0	1	0	1	0	3
15297	C1galt1	1	1	0	5	4	1	12
15299	Col28a1	2	2	1	4	1	1	11
15304	Umad1	0	0	2	3	2	1	8
15308	Glcci1	0	0	2	1	2	4	9
15313	Ica1	1	1	5	9	9	6	31
[truncated: 4,057 more rows]
