# Supplementary material for: Single-housing–induced islet epigenomic changes are related to polymorphisms in diabetic KK mice
Source: Life Sci Alliance. 2024 Jun 14;7(8):e202302099. doi: 10.26508/lsa.202302099 (PMC11178941; doi:10.26508/lsa.202302099)
Supplement: Supplementary file 11 [file LSA-2023-02099_TableS11.xlsx]

## Sheet: Sheet1
Table S11. Number of decreased H3K27ac regions showing overlap between transcription factor motif(s) and SNVs/indels.
	HNF1B (GSE64557)	HNF1A (ERR3316316)	NEUROD1 (GSE30298)	Fox:Ebox (GSE47459)	FOXA2 (GSE25694)	RFX6 (GSE30298)	All combinations of 6 TF motifs
# Decreased H3K27ac regions	49	15	172	599	341	321	965
