# Supplementary material for: Single-housing–induced islet epigenomic changes are related to polymorphisms in diabetic KK mice
Source: Life Sci Alliance. 2024 Jun 14;7(8):e202302099. doi: 10.26508/lsa.202302099 (PMC11178941; doi:10.26508/lsa.202302099)
Supplement: Supplementary file 12 [file LSA-2023-02099_TableS12.xlsx]

## Sheet: Sheet1
Table S12. Biophysical model construction of TF-DNA binding affinity from HT-SELEX data using NRLB. For each TF, the parameters used for the NRLB analysis, such as the HT-SELEX round and NRLB modes, are listed. The NRLB motif represents the visualized model of an energy logo trained on HT-SELEX data by incorporating these parameters.
Protein	NRLB Motif	HT-SELEX data	NRLB Modes	Reference
FOXA2		ERR1003244 (Round 2)	3	Yin et al. 2017
HNF1A		ERR1536447 (Round 1) ERR1538019 (Round 0)	2	Jolma et al. 2013 Yang et al 2017
HNF1B		ERR1536451 (Round 1) ERR1537940 (Round 0)	2	Jolma et al. 2013 Yang et al 2017
NEUROD1		ERR1004915 (Round 1)	3	Yin et al. 2017
RFX6		SRR12910038 (Round 2) SRR12923597 (Round 0)	2	Yan et al. 2021
FOXM1		SRR8215176 (Round 2) SRR8215920-3 (Round 0)	2	Yan et al. 2021
LHX2		ERR1536681 (Round 3) ERR1537914 (Round 0)	2	Jolma et al. 2013 Yang et al 2017
