# Supplementary material for: Single-housing–induced islet epigenomic changes are related to polymorphisms in diabetic KK mice
Source: Life Sci Alliance. 2024 Jun 14;7(8):e202302099. doi: 10.26508/lsa.202302099 (PMC11178941; doi:10.26508/lsa.202302099)
Supplement: Supplementary file 13 [file LSA-2023-02099_TableS13.xlsx]

## Sheet: Supplemental Table S12
Table S13. Merged H3K27ac regions in pancreatic islets derived from KK and C57BL/6J mice.
#	Position (mm10)	Associated gene (Gene symbol)	Category	# SNVs	SNV density	# Indels	Indel density
1	chr1:3670397-3672596	Xkr4	Shared	0	0	0	0
2	chr1:4491812-4493611	Sox17	KK	0	0	0	0
3	chr1:4571240-4572439	Sox17	Shared	0	0	0	0
4	chr1:4608240-4609439	Sox17	C57BL/6J	0	0	0	0
5	chr1:4649846-4650845	Mrpl15	C57BL/6J	0	0	0	0
6	chr1:4724048-4726647	Mrpl15	Shared	0	0	0	0
7	chr1:4785052-4786251	Mrpl15	Shared	0	0	0	0
8	chr1:4801052-4804050	Lypla1	Shared	0	0	1	0.333444
9	chr1:4806651-4808850	Lypla1	Shared	0	0	0	0
10	chr1:4833451-4836050	Tcea1	Shared	0	0	0	0
11	chr1:4855852-4862251	Tcea1	Shared	0	0	0	0
12	chr1:4869452-4872051	Tcea1	C57BL/6J	0	0	0	0
13	chr1:4873052-4874251	Tcea1	C57BL/6J	0	0	0	0
14	chr1:4880252-4882851	Tcea1	Shared	0	0	0	0
15	chr1:4968859-4971858	Rgs20	Shared	0	0	0	0
16	chr1:5018488-5021287	Rgs20	Shared	0	0	0	0
17	chr1:5071047-5073046	Rgs20	Shared	1	0.5	0	0
18	chr1:5082441-5087641	Atp6v1h	Shared	11	2.11498	2	0.384541
19	chr1:5106242-5108041	Atp6v1h	Shared	3	1.66667	0	0
20	chr1:5109443-5115849	Atp6v1h	C57BL/6J	14	2.18511	9	1.40471
21	chr1:5126233-5130069	Atp6v1h	C57BL/6J	4	1.04248	4	1.04248
22	chr1:6213277-6217480	Rb1cc1	Shared	6	1.42721	3	0.713606
23	chr1:6218481-6222080	Rb1cc1	Shared	6	1.66667	0	0
24	chr1:6441095-6441694	St18	C57BL/6J	0	0	0	0
25	chr1:6504099-6518301	St18	Shared	5	0.352038	1	0.0704077
26	chr1:6637506-6641103	St18	Shared	2	0.555864	3	0.833797
27	chr1:6657298-6659897	St18	Shared	0	0	0	0
28	chr1:6666498-6670097	St18	C57BL/6J	1	0.277778	0	0
29	chr1:6727485-6737690	St18	Shared	0	0	3	0.293945
30	chr1:6738692-6741491	St18	C57BL/6J	0	0	0	0
31	chr1:6742292-6770288	St18	Shared	1	0.0357181	1	0.0357181
32	chr1:6778287-6786286	St18	C57BL/6J	1	0.125	0	0
33	chr1:6797487-6809474	Pcmtd1	Shared	0	0	1	0.0834168
34	chr1:6809875-6814074	Pcmtd1	C57BL/6J	0	0	0	0
35	chr1:6818676-6830675	Pcmtd1	Shared	0	0	0	0
36	chr1:6834275-6836674	Pcmtd1	C57BL/6J	0	0	0	0
37	chr1:6841475-6843074	Pcmtd1	C57BL/6J	0	0	0	0
38	chr1:6845075-6847674	Pcmtd1	Shared	0	0	0	0
39	chr1:6848875-6854874	Pcmtd1	C57BL/6J	1	0.166667	0	0
40	chr1:6855875-6859672	Pcmtd1	Shared	0	0	1	0.263296
41	chr1:7087327-7093126	Pcmtd1	Shared	0	0	0	0
42	chr1:7110332-7116931	Pcmtd1	Shared	0	0	0	0
43	chr1:7137139-7140339	Pcmtd1	Shared	1	0.312402	1	0.312402
44	chr1:7143548-7145147	Pcmtd1	Shared	1	0.625	0	0
45	chr1:7206141-7206940	Pcmtd1	Shared	0	0	0	0
46	chr1:7395553-7399551	Pcmtd1	Shared	1	0.250063	2	0.500125
47	chr1:8924046-8925849	Sntg1	KK	7	3.88027	2	1.10865
48	chr1:9204660-9205861	Sntg1	C57BL/6J	6	4.99168	1	0.831947
49	chr1:9207268-9212475	Sntg1	Shared	36	6.91244	5	0.960061
50	chr1:9235707-9238706	Sntg1	Shared	10	3.33333	0	0
51	chr1:9286400-9293002	Sntg1	Shared	29	4.39194	6	0.908678
52	chr1:9295000-9300984	Sntg1	Shared	36	6.01504	3	0.501253
53	chr1:9544818-9546817	Rrs1	Shared	53	26.5	0	0
54	chr1:9548018-9549617	Adhfe1	Shared	0	0	0	0
55	chr1:9563818-9567017	Adhfe1	Shared	0	0	0	0
56	chr1:9627229-9632029	3110035E14Rik	Shared	2	0.41658	1	0.20829
57	chr1:9635429-9637432	3110035E14Rik	KK	1	0.499002	3	1.49701
58	chr1:9699446-9701444	Mybl1	Shared	9	4.50225	1	0.50025
59	chr1:9737889-9740491	Vcpip1	C57BL/6J	1	0.384172	1	0.384172
60	chr1:9744869-9748468	Vcpip1	Shared	1	0.277778	0	0
61	chr1:9757128-9759734	Vcpip1	C57BL/6J	2	0.767165	3	1.15075
62	chr1:9797457-9801459	Sgk3	Shared	10	2.49813	4	0.999251
63	chr1:9801660-9807859	Sgk3	Shared	21	3.3871	2	0.322581
64	chr1:9811260-9814059	Sgk3	C57BL/6J	0	0	0	0
65	chr1:9845708-9851893	Sgk3	Shared	6	0.969932	5	0.808277
66	chr1:9852894-9855693	Mcmdc2	Shared	0	0	0	0
67	chr1:9858294-9862894	Mcmdc2	KK	0	0	1	0.217344
68	chr1:9873906-9877704	Mcmdc2	KK	8	2.10582	1	0.263227
69	chr1:9942160-9945557	Tcf24	Shared	26	7.65156	6	1.76574
70	chr1:9947157-9948350	Tcf24	Shared	2	1.67504	1	0.837521
71	chr1:9966765-9971978	Tcf24	Shared	4	0.767165	3	0.575374
72	chr1:9974779-9976580	Tcf24	Shared	1	0.554939	1	0.554939
73	chr1:9981383-9992779	Tcf24	Shared	12	1.05291	9	0.789681
74	chr1:9997194-9998995	Ppp1r42	KK	1	0.554939	4	2.21976
75	chr1:10003600-10005601	Ppp1r42	Shared	1	0.4995	1	0.4995
76	chr1:10006602-10010997	Ppp1r42	Shared	5	1.1374	1	0.22748
77	chr1:10011790-10016779	Ppp1r42	Shared	12	2.40481	4	0.801603
78	chr1:10021982-10030181	Cops5	Shared	30	3.65854	5	0.609756
79	chr1:10035575-10044375	Cspp1	Shared	13	1.4771	2	0.227247
80	chr1:10045176-10048175	Cspp1	KK	0	0	0	0
81	chr1:10048776-10052575	Cspp1	C57BL/6J	0	0	0	0
82	chr1:10052976-10059575	Cspp1	Shared	1	0.151515	0	0
83	chr1:10060576-10063975	Cspp1	Shared	0	0	0	0
84	chr1:10070780-10073579	Cspp1	C57BL/6J	0	0	0	0
85	chr1:10078784-10082183	Cspp1	C57BL/6J	0	0	0	0
86	chr1:10083984-10092785	Cspp1	Shared	1	0.113611	2	0.227221
87	chr1:10094185-10096384	Cspp1	Shared	0	0	0	0
88	chr1:10098181-10102782	Cspp1	Shared	1	0.217297	1	0.217297
89	chr1:10105183-10119584	Cspp1	Shared	4	0.277739	1	0.0694348
90	chr1:10123385-10134783	Cspp1	Shared	0	0	1	0.087727
91	chr1:10135584-10151583	Arfgef1	Shared	1	0.0625	0	0
92	chr1:10154784-10158983	Arfgef1	Shared	0	0	0	0
93	chr1:10175784-10178183	Arfgef1	C57BL/6J	0	0	0	0
94	chr1:10210997-10213196	Arfgef1	C57BL/6J	0	0	0	0
95	chr1:10219597-10221796	Arfgef1	Shared	2	0.909091	0	0
96	chr1:10223197-10234396	Arfgef1	Shared	0	0	0	0
97	chr1:10632204-10634992	Cpa6	Shared	31	11.1151	5	1.79276
98	chr1:10643995-10647416	Cpa6	Shared	32	9.35126	6	1.75336
99	chr1:10653619-10656421	Cpa6	C57BL/6J	15	5.35141	2	0.713521
100	chr1:10691237-10697606	Cpa6	Shared	42	6.59341	8	1.25589
101	chr1:10699201-10702402	Cpa6	C57BL/6J	7	2.18613	3	0.936914
102	chr1:10724660-10726481	Cpa6	C57BL/6J	21	11.5258	5	2.74424
103	chr1:10993334-10995530	Prex2	Shared	5	2.27583	2	0.910332
104	chr1:11137403-11138402	Prex2	Shared	0	0	0	0
105	chr1:12222083-12222482	Sulf1	C57BL/6J	0	0	0	0
106	chr1:12657291-12657890	Sulf1	Shared	6	10	0	0
107	chr1:12877016-12878415	Slco5a1	Shared	0	0	0	0
108	chr1:12991675-12992880	Slco5a1	Shared	1	0.829187	1	0.829187
109	chr1:13069015-13071621	Prdm14	C57BL/6J	16	6.13732	3	1.15075
110	chr1:13105011-13106416	Prdm14	C57BL/6J	3	2.13371	1	0.711238
111	chr1:13114605-13117605	Prdm14	Shared	0	0	1	0.333222
112	chr1:13133477-13136679	Prdm14	Shared	8	2.49766	2	0.624415
113	chr1:13143281-13157887	Prdm14	Shared	77	5.27145	14	0.958445
114	chr1:13171481-13176087	Prdm14	Shared	6	1.30237	2	0.434122
115	chr1:13178087-13182082	Prdm14	Shared	17	4.25425	3	0.750751
116	chr1:13185481-13194486	Prdm14	Shared	50	5.55185	12	1.33245
117	chr1:13195483-13207897	Prdm14	Shared	55	4.43012	5	0.402739
118	chr1:13213898-13219699	Prdm14	Shared	15	2.58532	7	1.20648
119	chr1:13223893-13231498	Prdm14	Shared	36	4.73311	4	0.525901
120	chr1:13232899-13243115	Prdm14	Shared	46	4.5023	10	0.978761
121	chr1:13243718-13247502	Prdm14	Shared	8	2.11361	3	0.792602
122	chr1:13251295-13260098	Ncoa2	Shared	74	8.40527	15	1.70377
123	chr1:13265509-13269705	Ncoa2	Shared	16	3.81225	6	1.42959
124	chr1:13274711-13279297	Ncoa2	Shared	31	6.75823	8	1.74406
125	chr1:13287106-13298171	Ncoa2	Shared	31	2.80137	9	0.813302
126	chr1:13298772-13317568	Ncoa2	Shared	20	1.064	12	0.6384
127	chr1:13320369-13334566	Ncoa2	Shared	1	0.0704325	3	0.211297
128	chr1:13335767-13350382	Ncoa2	Shared	107	7.32074	14	0.957854
129	chr1:13351370-13361993	Ncoa2	Shared	24	2.25904	7	0.658886
130	chr1:13363202-13375007	Ncoa2	Shared	41	3.47281	5	0.423513
131	chr1:13425520-13428337	Ncoa2	Shared	3	1.06458	4	1.41945
132	chr1:13558496-13590518	Tram1	Shared	35	1.09296	13	0.405958
133	chr1:13613533-13617930	Tram1	Shared	4	0.909504	1	0.227376
134	chr1:13631732-13633131	Lactb2	KK	1	0.714286	0	0
135	chr1:13639145-13644550	Lactb2	Shared	18	3.32963	5	0.924898
136	chr1:13655340-13663538	Lactb2	Shared	0	0	2	0.243932
137	chr1:14181275-14188889	Eya1	Shared	0	0	3	0.393959
138	chr1:14229491-14236904	Eya1	Shared	18	2.42784	7	0.94416
139	chr1:14237704-14239712	Eya1	C57BL/6J	0	0	1	0.49776
140	chr1:14267941-14269140	Eya1	C57BL/6J	0	0	0	0
141	chr1:14291334-14297733	Eya1	Shared	73	11.4062	12	1.875
142	chr1:14302547-14305539	Eya1	Shared	9	3.00702	4	1.33645
143	chr1:14307743-14311538	Eya1	Shared	8	2.10748	4	1.05374
144	chr1:14622590-14622989	Msc	C57BL/6J	7	17.5	0	0
145	chr1:14924874-14927673	Trpa1	C57BL/6J	0	0	0	0
146	chr1:15285272-15288071	Kcnb2	Shared	0	0	0	0
147	chr1:15551334-15552138	Kcnb2	C57BL/6J	6	7.45342	1	1.24224
148	chr1:15609320-15612329	Terf1	C57BL/6J	11	3.65449	3	0.996678
149	chr1:15650142-15654145	Terf1	Shared	1	0.24975	1	0.24975
150	chr1:15804254-15806855	Terf1	Shared	6	2.30592	1	0.38432
151	chr1:15832255-15834454	Terf1	C57BL/6J	0	0	0	0
152	chr1:16092797-16093396	4930444P10Rik	Shared	0	0	0	0
153	chr1:16102600-16106603	Rpl7	Shared	3	0.749251	1	0.24975
154	chr1:16118038-16121837	Rdh10	Shared	11	2.89474	4	1.05263
155	chr1:16270589-16273185	Rdh10	Shared	3	1.15518	3	1.15518
156	chr1:16434216-16436415	Stau2	C57BL/6J	0	0	0	0
157	chr1:16445610-16449809	Stau2	Shared	1	0.238095	0	0
158	chr1:16468014-16470413	Stau2	Shared	0	0	0	0
159	chr1:16481812-16486019	Stau2	Shared	2	0.475285	1	0.237643
160	chr1:16503426-16504025	Stau2	KK	0	0	0	0
161	chr1:16515022-16521002	Stau2	Shared	3	0.501588	3	0.501588
162	chr1:16544202-16548004	Stau2	Shared	1	0.26295	1	0.26295
163	chr1:16582808-16584007	Ube2w	C57BL/6J	0	0	0	0
164	chr1:16586008-16588207	Ube2w	C57BL/6J	0	0	0	0
165	chr1:16591612-16594611	Ube2w	Shared	0	0	0	0
166	chr1:16596211-16598610	Ube2w	C57BL/6J	0	0	0	0
167	chr1:16601811-16611610	Ube2w	Shared	0	0	2	0.204082
168	chr1:16616410-16620009	Ube2w	Shared	2	0.555556	0	0
169	chr1:16653440-16658042	Eloc	Shared	13	2.82425	4	0.868998
170	chr1:16664435-16667640	Tmem70	Shared	28	8.73362	3	0.935745
171	chr1:16670630-16676821	Tmem70	Shared	34	5.49096	13	2.09948
172	chr1:16687441-16691444	Ly96	Shared	10	2.4975	3	0.749251
173	chr1:17096938-17098137	Jph1	Shared	0	0	0	0
174	chr1:17145344-17147747	Gdap1	Shared	0	0	1	0.415973
175	chr1:19439221-19440020	Tfap2b	Shared	0	0	0	0
176	chr1:19839790-19839989	Tfap2b	C57BL/6J	0	0	0	0
177	chr1:20116806-20118605	Pkhd1	C57BL/6J	3	1.66667	0	0
178	chr1:20131637-20132436	Pkhd1	Shared	0	0	0	0
179	chr1:20477235-20479434	Pkhd1	Shared	0	0	0	0
180	chr1:20616759-20618564	Pkhd1	Shared	9	4.98339	2	1.10742
181	chr1:20803194-20807610	Mcm3	KK	15	3.39597	4	0.905592
182	chr1:20862443-20864843	Paqr8	C57BL/6J	0	0	1	0.416493
183	chr1:20889456-20891654	Paqr8	Shared	0	0	1	0.454752
184	chr1:20912124-20912911	Paqr8	C57BL/6J	3	3.80711	2	2.53807
185	chr1:20921554-20923950	Efhc1	Shared	11	4.58907	6	2.50313
186	chr1:20930364-20934007	Efhc1	Shared	45	12.3491	8	2.19539
187	chr1:20939811-20942797	Efhc1	Shared	40	13.3914	6	2.0087
188	chr1:20948018-20953407	Efhc1	Shared	35	6.49351	5	0.927644
189	chr1:20993664-21004054	Efhc1	Shared	41	3.94572	7	0.67366
190	chr1:21007088-21012492	Efhc1	Shared	34	6.29047	7	1.2951
191	chr1:21013892-21016685	Efhc1	Shared	19	6.80029	3	1.07373
192	chr1:21049508-21054718	Tram2	Shared	11	2.11092	2	0.383803
193	chr1:21069365-21079969	Tram2	Shared	32	3.01744	8	0.754361
194	chr1:21088395-21090394	Tram2	KK	1	0.5	0	0
195	chr1:21100790-21102989	Tram2	Shared	0	0	0	0
196	chr1:21121824-21126029	Tram2	Shared	0	0	2	0.475511
197	chr1:21145858-21150259	Tram2	Shared	1	0.227169	1	0.227169
198	chr1:21218465-21219864	Tmem14a	Shared	1	0.714286	0	0
199	chr1:21220065-21222066	Tmem14a	Shared	0	0	1	0.4995
200	chr1:22804238-22806437	Rims1	KK	0	0	0	0
201	chr1:23187453-23188852	4933415F23Rik	C57BL/6J	0	0	0	0
202	chr1:23253844-23261843	Ogfrl1	Shared	0	0	0	0
203	chr1:23263444-23274243	Ogfrl1	Shared	0	0	0	0
204	chr1:23278044-23287843	Ogfrl1	Shared	0	0	0	0
205	chr1:23301244-23302043	Ogfrl1	C57BL/6J	0	0	0	0
206	chr1:23305844-23306243	Ogfrl1	KK	0	0	0	0
207	chr1:23382444-23384443	Ogfrl1	Shared	0	0	0	0
208	chr1:23593426-23596425	B3gat2	Shared	0	0	0	0
209	chr1:23655232-23658831	B3gat2	C57BL/6J	0	0	0	0
210	chr1:23920432-23923431	Smap1	Shared	0	0	0	0
211	chr1:24003832-24011231	Sdhaf4	Shared	0	0	0	0
212	chr1:24026832-24031431	Sdhaf4	Shared	0	0	0	0
213	chr1:24058436-24063035	Fam135a	C57BL/6J	1	0.217391	0	0
214	chr1:24068636-24076433	Fam135a	Shared	0	0	1	0.128238
215	chr1:24081834-24085033	Fam135a	Shared	0	0	0	0
216	chr1:24089634-24103233	Fam135a	Shared	0	0	0	0
217	chr1:24104234-24113633	Fam135a	Shared	0	0	0	0
218	chr1:24285630-24288029	Col9a1	C57BL/6J	0	0	0	0
219	chr1:24291830-24293229	Col9a1	C57BL/6J	0	0	0	0
220	chr1:24330230-24331830	Col9a1	KK	0	0	1	0.62461
221	chr1:24335231-24336030	Col9a1	C57BL/6J	0	0	0	0
222	chr1:24361635-24363034	Col9a1	Shared	0	0	0	0
223	chr1:24611414-24616213	Col19a1	Shared	0	0	0	0
224	chr1:24640814-24641013	Lmbrd1	C57BL/6J	0	0	0	0
225	chr1:24676214-24687013	Lmbrd1	Shared	19	1.75926	0	0
226	chr1:24697814-24705213	Lmbrd1	Shared	0	0	0	0
227	chr1:24706214-24709813	Lmbrd1	Shared	0	0	0	0
228	chr1:24729214-24732013	Lmbrd1	Shared	0	0	0	0
229	chr1:25007819-25009618	Lmbrd1	C57BL/6J	0	0	0	0
230	chr1:25015419-25017818	Lmbrd1	C57BL/6J	2	0.833333	0	0
231	chr1:25033219-25034618	Lmbrd1	C57BL/6J	0	0	0	0
232	chr1:25104613-25109012	Lmbrd1	C57BL/6J	0	0	0	0
233	chr1:25110013-25112012	Lmbrd1	C57BL/6J	0	0	0	0
234	chr1:25188613-25190412	Lmbrd1	C57BL/6J	0	0	0	0
235	chr1:25197613-25199612	Lmbrd1	C57BL/6J	0	0	0	0
236	chr1:25228013-25229612	Lmbrd1	C57BL/6J	0	0	0	0
237	chr1:25642014-25645813	Adgrb3	Shared	0	0	0	0
238	chr1:25715414-25718013	Adgrb3	C57BL/6J	0	0	0	0
239	chr1:25811415-25812214	Adgrb3	C57BL/6J	0	0	0	0
240	chr1:25827015-25831414	Adgrb3	Shared	0	0	0	0
241	chr1:26686010-26689018	4931408C20Rik	Shared	77	25.5899	1	0.332336
242	chr1:27996236-27997435	Gm597	C57BL/6J	0	0	0	0
243	chr1:28533032-28533231	Gm597	Shared	0	0	0	0
244	chr1:30262015-30263014	Phf3	Shared	0	0	0	0
245	chr1:30442062-30442661	Phf3	C57BL/6J	0	0	0	0
246	chr1:30654682-30657682	Phf3	KK	3	0.999667	1	0.333222
247	chr1:30803953-30805158	Phf3	KK	2	1.65837	1	0.829187
248	chr1:30832764-30834363	Phf3	KK	0	0	0	0
249	chr1:30838765-30842164	Phf3	Shared	4	1.17647	0	0
250	chr1:30843765-30849366	Phf3	Shared	4	0.714031	1	0.178508
251	chr1:30849967-30852966	Phf3	KK	0	0	0	0
252	chr1:30870363-30875162	Phf3	Shared	0	0	4	0.833333
253	chr1:30946595-30952812	Ptp4a1	Shared	11	1.76906	6	0.96494
254	chr1:31094347-31096745	Lgsn	KK	3	1.25052	1	0.41684
255	chr1:33265472-33273272	Prim2	Shared	98	12.5625	13	1.66645
256	chr1:33609973-33610772	Prim2	C57BL/6J	0	0	0	0
257	chr1:33669193-33670792	Prim2	Shared	0	0	0	0
258	chr1:33719199-33722597	Rab23	Shared	6	1.76523	1	0.294204
259	chr1:33732798-33736197	Rab23	KK	0	0	0	0
260	chr1:33737398-33742197	Bag2	Shared	0	0	0	0
261	chr1:33742998-33749597	Bag2	KK	0	0	0	0
262	chr1:33750198-33760797	Bag2	Shared	0	0	0	0
263	chr1:33762398-33769197	Bag2	Shared	4	0.588235	0	0
264	chr1:33812804-33815003	Zfp451	Shared	0	0	0	0
265	chr1:33907398-33908597	Bend6	Shared	0	0	0	0
266	chr1:34004830-34013423	Dst	Shared	1	0.11636	2	0.232721
267	chr1:34015024-34024023	Dst	Shared	1	0.111111	0	0
268	chr1:34024824-34027823	Dst	Shared	0	0	0	0
269	chr1:34027824-34075420	Dst	Shared	6	0.126058	5	0.105049
270	chr1:34076221-34078420	Dst	Shared	0	0	0	0
271	chr1:34093800-34099219	Dst	Shared	39	7.19557	9	1.66052
272	chr1:34101022-34105809	Dst	Shared	38	7.93651	7	1.46199
273	chr1:34107802-34112403	Dst	Shared	13	2.82486	7	1.52108
274	chr1:34138162-34146975	Dst	Shared	33	3.74404	13	1.47493
275	chr1:34151570-34153969	Dst	Shared	6	2.5	0	0
276	chr1:34155370-34168356	Dst	Shared	150	11.55	16	1.232
277	chr1:34169159-34194583	Ccdc115	Shared	85	3.34317	14	0.550639
278	chr1:34197184-34201383	Ccdc115	Shared	0	0	0	0
279	chr1:34202384-34210183	Ccdc115	Shared	1	0.128205	0	0
280	chr1:34210184-34273185	Ccdc115	Shared	5	0.0793626	1	0.0158725
281	chr1:34273586-34319388	Ccdc115	Shared	2	0.0436653	3	0.0654979
282	chr1:34374020-34380419	Ccdc115	Shared	5	0.78125	0	0
283	chr1:34386424-34390241	Ccdc115	KK	0	0	2	0.523834
284	chr1:34406020-34408218	Ccdc115	KK	12	5.45703	1	0.454752
285	chr1:34408419-34411430	Ccdc115	Shared	63	20.9163	6	1.99203
286	chr1:34432267-34440680	Ccdc115	Shared	42	4.99168	8	0.950796
287	chr1:34459445-34460444	Ptpn18	Shared	1	1	0	0
288	chr1:34471448-34473249	Ptpn18	KK	0	0	1	0.554939
289	chr1:34599654-34603663	Amer3	Shared	10	2.49377	3	0.74813
290	chr1:34800855-34808669	Arhgef4	Shared	18	2.30326	4	0.511836
291	chr1:34809470-34821261	Arhgef4	Shared	32	2.7137	5	0.424016
292	chr1:34822062-34844474	Fam168b	Shared	60	2.67702	10	0.44617
293	chr1:34848477-34855258	Plekhb2	Shared	33	4.86582	9	1.32704
294	chr1:34873238-34873837	Plekhb2	C57BL/6J	0	0	0	0
295	chr1:35343974-35345173	Plekhb2	C57BL/6J	0	0	0	0
296	chr1:35716898-35718701	Hs6st1	Shared	0	0	1	0.554324
297	chr1:35822581-35824791	Hs6st1	KK	3	1.35685	2	0.904568
298	chr1:35835963-35837369	Hs6st1	Shared	8	5.68586	3	2.1322
299	chr1:35924680-35928067	Hs6st1	KK	24	7.08383	6	1.77096
300	chr1:36061128-36106200	Hs6st1	Shared	200	4.43725	36	0.798704
301	chr1:36116216-36118029	Hs6st1	C57BL/6J	6	3.30761	3	1.6538
302	chr1:36123432-36125429	Hs6st1	KK	8	4.004	3	1.5015
303	chr1:36135071-36138460	Hs6st1	Shared	7	2.0649	2	0.589971
304	chr1:36139261-36147873	Hs6st1	Shared	16	1.85766	10	1.16104
305	chr1:36153274-36169662	Uggt1	Shared	43	2.62371	7	0.427116
306	chr1:36170263-36191241	Uggt1	Shared	47	2.24034	16	0.762667
307	chr1:36191841-36196436	Uggt1	Shared	9	1.95822	2	0.435161
308	chr1:36197237-36205428	Uggt1	Shared	12	1.46484	4	0.488281
309	chr1:36207649-36215845	Uggt1	Shared	21	2.56191	4	0.487983
310	chr1:36217847-36245435	Uggt1	Shared	83	3.00845	28	1.0149
311	chr1:36254646-36256447	Uggt1	KK	3	1.66482	2	1.10988
312	chr1:36263863-36266665	Neurl3	Shared	8	2.85408	3	1.07028
313	chr1:36268066-36276865	Neurl3	Shared	0	0	2	0.227273
314	chr1:36287464-36288063	Neurl3	C57BL/6J	6	10	0	0
315	chr1:36296648-36299247	Arid5a	KK	0	0	0	0
316	chr1:36302246-36310645	Arid5a	Shared	0	0	0	0
317	chr1:36313446-36318645	Arid5a	KK	1	0.192308	0	0
318	chr1:36320046-36325045	Arid5a	KK	1	0.2	0	0
319	chr1:36332446-36338450	Arid5a	Shared	11	1.83181	6	0.999167
320	chr1:36339651-36342860	Kansl3	C57BL/6J	8	2.49221	1	0.311526
321	chr1:36343061-36349666	Kansl3	Shared	14	2.11929	3	0.454133
322	chr1:36355881-36358287	Kansl3	KK	4	1.66182	1	0.415455
323	chr1:36359888-36363874	Kansl3	Shared	5	1.25408	5	1.25408
324	chr1:36365084-36369281	Kansl3	Shared	12	2.8585	3	0.714626
325	chr1:36444242-36446441	Lman2l	Shared	5	2.27273	2	0.909091
326	chr1:36468276-36480704	Cnnm4	Shared	12	0.965484	6	0.482742
327	chr1:36481305-36487510	Cnnm4	Shared	0	0	2	0.322269
328	chr1:36489911-36494086	Cnnm3	Shared	0	0	1	0.239464
329	chr1:36494887-36502286	Cnnm3	Shared	4	0.540541	0	0
330	chr1:36509287-36514286	Cnnm3	Shared	1	0.2	0	0
331	chr1:36515287-36565702	Gm42417	Shared	35	0.694224	8	0.15868
332	chr1:36567114-36584768	Sema4c	Shared	87	4.92778	16	0.906259
333	chr1:36585569-36597375	Sema4c	Shared	10	0.846955	9	0.76226
334	chr1:36602388-36607186	Sema4c	Shared	3	0.62513	1	0.208377
335	chr1:36611392-36615594	Sema4c	KK	9	2.14133	4	0.951701
336	chr1:36628398-36629197	Fam178b	KK	0	0	0	0
337	chr1:36629998-36632398	Fam178b	KK	0	0	1	0.416493
338	chr1:36636603-36637602	Fam178b	KK	0	0	0	0
339	chr1:36645611-36652210	Fam178b	Shared	3	0.454545	0	0
340	chr1:36683408-36685207	Fam178b	C57BL/6J	4	2.22222	0	0
341	chr1:36690605-36710629	Cox5b	Shared	35	1.74782	6	0.299625
342	chr1:36721442-36725640	4933424G06Rik	Shared	9	2.14337	2	0.476304
343	chr1:36784881-36785661	Zap70	C57BL/6J	20	25.6082	1	1.28041
344	chr1:36788855-36792057	Zap70	Shared	14	4.3709	2	0.624415
345	chr1:36793058-36800272	Zap70	Shared	12	1.6632	4	0.554401
346	chr1:36804072-36808474	Zap70	Shared	3	0.681354	2	0.454236
347	chr1:36830891-36831692	Zap70	C57BL/6J	0	0	1	1.24688
348	chr1:36834291-36835890	Zap70	C57BL/6J	3	1.875	0	0
349	chr1:36839083-36842678	Zap70	Shared	2	0.556174	1	0.278087
350	chr1:36853885-36855484	Tmem131	KK	4	2.5	0	0
351	chr1:36858875-36864048	Tmem131	Shared	10	1.93274	3	0.579822
352	chr1:36870033-36873063	Tmem131	Shared	5	1.64962	4	1.3197
353	chr1:36874264-36877063	Tmem131	Shared	7	2.5	0	0
354	chr1:36902652-36905670	Tmem131	Shared	6	1.98741	3	0.993707
355	chr1:36907271-36910467	Tmem131	C57BL/6J	9	2.81514	1	0.312793
356	chr1:36917070-36927076	Tmem131	Shared	55	5.49615	14	1.39902
357	chr1:36927880-36931472	Tmem131	Shared	8	2.22655	3	0.834957
358	chr1:36937667-36940671	Tmem131	Shared	10	3.32779	2	0.665557
359	chr1:36985463-36988878	Vwa3b	KK	9	2.63466	2	0.58548
360	chr1:36995672-36997497	Vwa3b	Shared	32	17.5246	3	1.64294
361	chr1:37028331-37031537	Vwa3b	Shared	19	5.92454	1	0.311818
362	chr1:37034331-37036330	Vwa3b	C57BL/6J	1	0.5	0	0
363	chr1:37040725-37042916	Vwa3b	C57BL/6J	11	5.01825	1	0.456204
364	chr1:37056524-37057524	Vwa3b	C57BL/6J	2	1.998	1	0.999001
365	chr1:37060923-37064088	Vwa3b	KK	2	0.631712	4	1.26342
366	chr1:37074685-37083094	Vwa3b	Shared	17	2.0214	6	0.713436
367	chr1:37121911-37123510	Vwa3b	Shared	4	2.5	0	0
368	chr1:37148369-37151596	Cnga3	Shared	4	1.23916	7	2.16853
369	chr1:37222975-37223774	Cnga3	KK	5	6.25	0	0
370	chr1:37232378-37242587	Cnga3	Shared	37	3.6239	6	0.587659
371	chr1:37272640-37276638	Cnga3	Shared	6	1.50038	1	0.250063
372	chr1:37284840-37290029	Cnga3	Shared	24	4.62428	4	0.770713
373	chr1:37299423-37410388	Inpp4a	Shared	55	0.495647	24	0.216282
374	chr1:37411189-37416180	Coa5	Shared	1	0.200321	4	0.801282
375	chr1:37425377-37437376	Unc50	Shared	0	0	0	0
376	chr1:37439577-37441576	Unc50	KK	0	0	0	0
377	chr1:37511847-37513640	Mgat4a	KK	0	0	1	0.557414
378	chr1:37540303-37541702	Mgat4a	Shared	1	0.714286	0	0
379	chr1:37581995-37586194	Mgat4a	KK	0	0	0	0
380	chr1:37599389-37603798	Mgat4a	KK	0	0	1	0.226757
381	chr1:37613601-37619800	Mgat4a	Shared	2	0.322581	0	0
382	chr1:37625803-37629402	Mgat4a	KK	5	1.38889	0	0
383	chr1:37635194-37640589	2010300C02Rik	Shared	28	5.18903	8	1.48258
384	chr1:37663405-37671004	2010300C02Rik	Shared	24	3.15789	12	1.57895
385	chr1:37672214-37672813	2010300C02Rik	C57BL/6J	0	0	0	0
386	chr1:37674614-37677213	2010300C02Rik	KK	0	0	0	0
387	chr1:37678014-37680413	2010300C02Rik	KK	0	0	0	0
388	chr1:37691615-37701014	2010300C02Rik	Shared	0	0	0	0
389	chr1:37708815-37712214	2010300C02Rik	KK	1	0.294118	0	0
390	chr1:37714415-37720614	2010300C02Rik	Shared	0	0	0	0
391	chr1:37833597-37838000	Tsga10	KK	1	0.227066	1	0.227066
392	chr1:37849398-37854391	Tsga10	Shared	1	0.20024	2	0.400481
393	chr1:37862392-37866391	Tsga10	Shared	2	0.5	0	0
394	chr1:37869792-37873191	Lipt1	Shared	0	0	0	0
395	chr1:37881397-37882396	Mitd1	C57BL/6J	2	2	0	0
396	chr1:37883197-37885196	Mitd1	KK	0	0	0	0
397	chr1:37885397-37891790	Mitd1	Shared	6	0.93838	7	1.09478
398	chr1:37992027-38003230	Txndc9	Shared	42	3.74866	11	0.981792
399	chr1:38006826-38013030	Eif5b	Shared	7	1.12812	2	0.322321
400	chr1:38018429-38021826	Eif5b	KK	2	0.588582	1	0.294291
401	chr1:38035647-38038246	Eif5b	C57BL/6J	7	2.69231	0	0
402	chr1:38044231-38057664	Eif5b	Shared	22	1.63764	9	0.669942
403	chr1:38101892-38102685	Rev1	KK	3	3.77834	2	2.51889
404	chr1:38108683-38111689	Rev1	Shared	3	0.997672	2	0.665115
405	chr1:38116892-38119288	Rev1	Shared	7	2.92032	5	2.08594
406	chr1:38120104-38123919	Rev1	Shared	15	3.93082	5	1.31027
407	chr1:38126310-38131311	Rev1	Shared	19	3.79848	5	0.9996
408	chr1:38307220-38310833	Rev1	Shared	18	4.98063	4	1.10681
409	chr1:38357029-38359628	Rev1	Shared	0	0	0	0
410	chr1:38380237-38383036	Aff3	KK	0	0	0	0
411	chr1:38383837-38385836	Aff3	Shared	1	0.5	0	0
412	chr1:38421650-38425047	Aff3	Shared	0	0	1	0.294291
413	chr1:38503087-38504288	Aff3	Shared	5	4.15973	2	1.66389
414	chr1:38512096-38513295	Aff3	KK	2	1.66667	0	0
415	chr1:38626502-38628101	Aff3	KK	3	1.875	0	0
416	chr1:38835485-38836884	Lonrf2	Shared	0	0	0	0
417	chr1:38897287-38899085	Chst10	Shared	0	0	1	0.555864
418	chr1:38986513-38989512	Pdcl3	Shared	1	0.333333	0	0
419	chr1:38990313-38992912	Pdcl3	KK	0	0	0	0
420	chr1:38997313-39000112	Pdcl3	KK	1	0.357143	0	0
421	chr1:39004123-39009722	Pdcl3	Shared	1	0.178571	0	0
422	chr1:39023945-39027140	Pdcl3	Shared	0	0	1	0.312891
423	chr1:39191353-39195352	Npas2	Shared	0	0	0	0
424	chr1:39286522-39289521	Rpl31	Shared	12	4	0	0
425	chr1:39366721-39383321	Rpl31	Shared	1	0.0602373	1	0.0602373
426	chr1:39384122-39428702	Rpl31	Shared	7	0.157018	3	0.0672932
427	chr1:39429903-39431302	Tbc1d8	Shared	0	0	0	0
428	chr1:39433303-39441702	Tbc1d8	Shared	0	0	0	0
429	chr1:39443503-39459701	Tbc1d8	Shared	3	0.185197	2	0.123464
430	chr1:39460102-39473101	Tbc1d8	Shared	1	0.0769231	0	0
431	chr1:39475704-39479298	Tbc1d8	Shared	0	0	2	0.556328
432	chr1:39511328-39518116	Cnot11	Shared	0	0	1	0.147297
433	chr1:39534732-39539731	Cnot11	Shared	0	0	0	0
434	chr1:39542732-39544531	Cnot11	KK	0	0	0	0
435	chr1:39545532-39547531	Cnot11	Shared	0	0	0	0
436	chr1:39548531-39550530	Cnot11	Shared	0	0	0	0
437	chr1:39575753-39577950	Rnf149	Shared	3	1.36488	1	0.454959
438	chr1:39638588-39640589	Creg2	KK	3	1.4985	1	0.4995
439	chr1:39641784-39648391	Creg2	Shared	8	1.21065	3	0.453995
440	chr1:39648993-39651605	Creg2	Shared	5	1.91351	3	1.14811
441	chr1:39693997-39699194	Rfx8	Shared	24	4.61716	4	0.769527
442	chr1:39700395-39703223	Rfx8	KK	7	2.47437	4	1.41393
443	chr1:39711810-39721590	Rfx8	Shared	27	2.76045	6	0.613434
444	chr1:39733787-39737009	Rfx8	Shared	38	11.7903	6	1.86162
445	chr1:39746590-39751788	Rfx8	Shared	3	0.577034	4	0.769379
446	chr1:39754189-39763803	Rfx8	Shared	35	3.64015	11	1.14405
447	chr1:39865904-39870329	Map4k4	Shared	1	0.225938	4	0.903751
448	chr1:39896927-39960961	Map4k4	Shared	186	2.90466	47	0.733974
449	chr1:39962162-39966577	Map4k4	Shared	2	0.452899	1	0.226449
450	chr1:39967178-39970577	Map4k4	KK	0	0	0	0
451	chr1:39975978-39983156	Map4k4	Shared	13	1.81084	3	0.417885
452	chr1:39985757-39987956	Map4k4	KK	6	2.72727	0	0
453	chr1:39991742-39994334	Il1r2	KK	6	2.31392	2	0.771307
454	chr1:39995136-39997137	Il1r2	KK	6	2.997	2	0.999001
455	chr1:39998738-40004743	Il1r2	Shared	15	2.4975	5	0.832501
456	chr1:40006344-40014741	Il1r2	Shared	79	9.407	16	1.90522
457	chr1:40022339-40025956	Il1r2	KK	6	1.65837	4	1.10558
458	chr1:40083152-40087959	Il1r2	Shared	29	6.03161	8	1.66389
459	chr1:40097526-40111124	Il1r2	Shared	66	4.8533	10	0.735348
460	chr1:40113325-40118724	Il1r2	C57BL/6J	1	0.185185	0	0
461	chr1:40127125-40134524	Il1r2	Shared	0	0	0	0
462	chr1:40177533-40178532	Il1r1	C57BL/6J	0	0	0	0
463	chr1:40183147-40184346	Il1r1	C57BL/6J	1	0.833333	0	0
464	chr1:40192149-40194348	Il1r1	C57BL/6J	0	0	0	0
465	chr1:40218558-40322584	Il1r1	Shared	44	0.422967	17	0.163419
466	chr1:40362314-40363313	Il1rl2	C57BL/6J	2	2	0	0
467	chr1:41156984-41159183	Tmem182	Shared	2	0.909091	0	0
468	chr1:41917929-41918128	Pou3f3	Shared	0	0	0	0
469	chr1:42850757-42852156	Mrps9	Shared	0	0	0	0
470	chr1:42887953-42890952	Mrps9	Shared	0	0	0	0
471	chr1:42892553-42894752	Mrps9	C57BL/6J	0	0	0	0
472	chr1:42900153-42904152	Gpr45	Shared	0	0	0	0
473	chr1:42910953-42913152	Gpr45	KK	0	0	0	0
474	chr1:42930953-42935752	Gpr45	Shared	0	0	0	0
475	chr1:42944553-42962952	Gpr45	Shared	0	0	0	0
476	chr1:43003153-43009152	Gpr45	Shared	1	0.166667	0	0
477	chr1:43039153-43062752	Tgfbrap1	Shared	0	0	0	0
478	chr1:43065153-43068152	Tgfbrap1	C57BL/6J	0	0	0	0
479	chr1:43070353-43073552	Tgfbrap1	Shared	0	0	0	0
480	chr1:43074753-43079952	Tgfbrap1	Shared	0	0	0	0
481	chr1:43085755-43102350	Tgfbrap1	Shared	0	0	1	0.0602555
482	chr1:43105751-43110750	AI597479	Shared	0	0	0	0
483	chr1:43150151-43153350	Fhl2	Shared	0	0	0	0
484	chr1:43163151-43164950	Fhl2	Shared	0	0	0	0
485	chr1:43201560-43204161	Fhl2	Shared	31	11.9139	2	0.76864
486	chr1:43301833-43307039	Fhl2	Shared	29	5.56943	6	1.15229
487	chr1:43337283-43338482	Nck2	C57BL/6J	7	5.83333	0	0
488	chr1:43352851-43355049	Nck2	C57BL/6J	14	6.36653	1	0.454752
489	chr1:43357236-43365640	Nck2	Shared	71	8.44735	15	1.78465
490	chr1:43442211-43449198	Nck2	Shared	38	5.43789	7	1.00172
491	chr1:43462758-43475766	Nck2	Shared	38	2.92105	16	1.22992
492	chr1:43478954-43490353	Nck2	Shared	50	4.38596	8	0.701754
493	chr1:43491539-43494356	Nck2	C57BL/6J	3	1.06458	3	1.06458
494	chr1:43518960-43523359	Nck2	C57BL/6J	0	0	0	0
495	chr1:43529560-43535759	Nck2	Shared	1	0.16129	0	0
496	chr1:43536960-43539963	Nck2	C57BL/6J	0	0	1	0.332889
497	chr1:43547564-43549563	Nck2	C57BL/6J	0	0	0	0
498	chr1:43553562-43557561	Nck2	Shared	2	0.5	0	0
499	chr1:43777651-43779050	1500015O10Rik	C57BL/6J	10	7.14286	0	0
500	chr1:43783433-43787829	Uxs1	Shared	5	1.13714	1	0.227428
501	chr1:43825258-43828461	Uxs1	Shared	15	4.68165	2	0.62422
502	chr1:43932919-43937716	Tpp2	Shared	0	0	1	0.20842
503	chr1:43941319-43944918	Tpp2	KK	0	0	0	0
504	chr1:44100929-44103330	Tex30	Shared	7	2.91424	4	1.66528
505	chr1:44117734-44122733	Bivm	Shared	1	0.2	0	0
506	chr1:44146533-44148731	Ercc5	Shared	12	5.45703	2	0.909504
507	chr1:44154347-44155755	Ercc5	KK	36	25.55	2	1.41945
508	chr1:44551841-44552854	Gulp1	KK	9	8.87574	2	1.97239
509	chr1:45734292-45735689	Wdr75	KK	1	0.715308	1	0.715308
510	chr1:45780209-45781008	Wdr75	C57BL/6J	1	1.25	0	0
511	chr1:45793609-45796383	Wdr75	Shared	1	0.36036	2	0.720721
512	chr1:45857234-45857833	Gm5269	KK	1	1.66667	0	0
513	chr1:45904838-45906639	Gm5269	Shared	6	3.32963	1	0.554939
514	chr1:45918861-45921451	Slc40a1	Shared	12	4.63142	5	1.92976
515	chr1:45922452-45927283	Slc40a1	Shared	40	8.27815	4	0.827815
516	chr1:46066607-46067206	Dnah7b	C57BL/6J	4	6.66667	0	0
517	chr1:46850344-46855141	Slc39a10	Shared	28	5.83576	5	1.0421
518	chr1:47853718-47854518	NONE	KK	0	0	1	1.24844
519	chr1:49570501-49574100	NONE	Shared	1	0.277778	0	0
520	chr1:51288504-51291103	Cavin2	Shared	0	0	0	0
521	chr1:51467102-51468901	Nabp1	C57BL/6J	0	0	0	0
522	chr1:51476902-51480701	Nabp1	Shared	1	0.263158	0	0
523	chr1:51505303-51515702	Nabp1	Shared	0	0	0	0
524	chr1:51529103-51530902	Nabp1	Shared	0	0	0	0
525	chr1:51649901-51651499	Nabp1	Shared	0	0	1	0.625391
526	chr1:51687100-51693499	Nabp1	Shared	0	0	0	0
527	chr1:51717299-51724298	Myo1b	Shared	0	0	0	0
528	chr1:51727899-51730898	Myo1b	Shared	0	0	0	0
529	chr1:51746299-51749498	Myo1b	Shared	0	0	0	0
530	chr1:51767299-51771500	Myo1b	Shared	0	0	1	0.237982
531	chr1:51779301-51782900	Myo1b	Shared	0	0	0	0
532	chr1:51820301-51822900	Myo1b	KK	0	0	0	0
533	chr1:51837701-51839900	Myo1b	KK	0	0	0	0
534	chr1:51846701-51859300	Myo1b	Shared	0	0	0	0
535	chr1:51865301-51867300	Myo1b	KK	0	0	0	0
536	chr1:51879102-51880301	Myo1b	KK	0	0	0	0
537	chr1:51884302-51897901	Myo1b	Shared	1	0.0735294	0	0
538	chr1:51902702-51905901	Myo1b	Shared	0	0	0	0
539	chr1:51906702-51907901	Myo1b	KK	0	0	0	0
540	chr1:51908702-51912301	Myo1b	KK	0	0	0	0
541	chr1:51913102-51916901	Myo1b	Shared	0	0	0	0
542	chr1:51995104-51998703	Stat4	Shared	0	0	0	0
543	chr1:52039304-52042303	Stat4	Shared	0	0	0	0
544	chr1:52046304-52047303	Stat4	C57BL/6J	0	0	0	0
545	chr1:52111364-52114365	Stat1	Shared	19	6.32911	2	0.666223
546	chr1:52116581-52120986	Stat1	Shared	50	11.3482	4	0.907853
547	chr1:52141262-52146860	Stat1	Shared	57	10.1804	9	1.60743
548	chr1:52149854-52151060	Stat1	KK	16	13.256	4	3.314
549	chr1:52152048-52153448	Stat1	C57BL/6J	13	9.27909	1	0.713776
550	chr1:52156625-52159847	Stat1	Shared	25	7.75675	4	1.24108
551	chr1:52166837-52168030	Stat1	KK	12	10.0503	3	2.51256
552	chr1:52170221-52172601	Stat1	Shared	22	9.23982	3	1.25997
553	chr1:52191207-52193014	Gls	KK	14	7.74336	3	1.65929
554	chr1:52220435-52226230	Gls	Shared	22	3.79572	7	1.20773
555	chr1:52230235-52234244	Gls	Shared	23	5.73566	5	1.24688
556	chr1:52249238-52253636	Gls	Shared	48	10.9116	10	2.27324
557	chr1:52311017-52312639	Gls	KK	16	9.85829	2	1.23229
558	chr1:52321045-52322630	Gls	KK	21	13.2409	1	0.630517
559	chr1:52353441-52355651	Gls	Shared	37	16.7345	6	2.7137
560	chr1:52364056-52365456	Gls	KK	10	7.13776	1	0.713776
561	chr1:52454292-52459109	Nab1	KK	48	9.96264	6	1.24533
562	chr1:52463320-52467559	Nab1	KK	39	9.19811	3	0.707547
563	chr1:52469558-52473358	Nab1	KK	19	4.99868	3	0.789266
564	chr1:52499157-52504157	Nab1	Shared	44	8.79824	4	0.79984
565	chr1:52511773-52512572	Nab1	KK	12	15	0	0
566	chr1:52523619-52526018	Nab1	KK	14	5.83333	0	0
567	chr1:52537284-52541083	Nab1	KK	26	6.84211	4	1.05263
568	chr1:52596284-52598683	Nemp2	KK	0	0	0	0
569	chr1:52630484-52631683	Nemp2	Shared	0	0	0	0
570	chr1:52675684-52677883	Nemp2	Shared	0	0	0	0
571	chr1:52683084-52685083	Mfsd6	Shared	0	0	0	0
572	chr1:52711684-52715083	Mfsd6	C57BL/6J	0	0	0	0
573	chr1:52725084-52728683	Mfsd6	Shared	0	0	0	0
574	chr1:52797877-52801876	Inpp1	Shared	0	0	0	0
575	chr1:52816278-52818677	Inpp1	Shared	0	0	0	0
576	chr1:52843078-52846077	Hibch	Shared	0	0	0	0
577	chr1:52924682-52925881	1700019D03Rik	C57BL/6J	0	0	0	0
578	chr1:52930082-52936281	1700019D03Rik	C57BL/6J	0	0	0	0
579	chr1:52947682-52955280	1700019D03Rik	Shared	0	0	1	0.131596
580	chr1:52966480-52968679	1700019D03Rik	Shared	0	0	0	0
581	chr1:52970680-52974679	1700019D03Rik	Shared	0	0	0	0
582	chr1:53058680-53063479	Mstn	Shared	0	0	0	0
583	chr1:53208690-53211689	1700019A02Rik	Shared	0	0	0	0
584	chr1:53296490-53297689	Ormdl1	Shared	0	0	0	0
585	chr1:53312090-53314289	Osgepl1	Shared	0	0	0	0
586	chr1:53352090-53352889	Gm28551	Shared	0	0	0	0
587	chr1:53784280-53785879	Stk17b	Shared	0	0	0	0
588	chr1:53849680-53851879	Stk17b	KK	0	0	0	0
589	chr1:53973680-53979693	Stk17b	Shared	0	0	1	0.166279
590	chr1:54194276-54195275	Hecw2	Shared	0	0	0	0
591	chr1:54250076-54251275	Ccdc150	KK	0	0	0	0
592	chr1:54438476-54439475	Gtf3c3	Shared	0	0	0	0
593	chr1:54453478-54454677	Gtf3c3	C57BL/6J	0	0	0	0
594	chr1:54483678-54486477	Gtf3c3	Shared	0	0	0	0
595	chr1:54491878-54494477	Gtf3c3	Shared	0	0	0	0
596	chr1:54510678-54511677	Pgap1	KK	0	0	0	0
597	chr1:54530878-54532877	Pgap1	Shared	0	0	0	0
598	chr1:54537278-54539677	Pgap1	KK	0	0	0	0
599	chr1:54543678-54546277	Pgap1	KK	0	0	0	0
600	chr1:54554276-54558675	Pgap1	Shared	0	0	0	0
601	chr1:54596076-54603075	Pgap1	Shared	0	0	0	0
602	chr1:54653276-54662275	Pgap1	Shared	0	0	0	0
603	chr1:54662676-54665875	Pgap1	Shared	0	0	0	0
604	chr1:54666676-54670075	Pgap1	Shared	0	0	0	0
605	chr1:54674276-54680675	Pgap1	Shared	0	0	0	0
606	chr1:54680876-54696485	Pgap1	Shared	0	0	1	0.0640615
607	chr1:54702486-54712683	Pgap1	Shared	0	0	1	0.0980584
608	chr1:54713684-54717083	Pgap1	KK	0	0	0	0
609	chr1:54739484-54753083	Ankrd44	Shared	0	0	0	0
610	chr1:54754284-54764683	Ankrd44	Shared	0	0	0	0
611	chr1:54765484-54767683	Ankrd44	Shared	0	0	0	0
612	chr1:54768484-54769683	Ankrd44	C57BL/6J	0	0	0	0
613	chr1:54770484-54779283	Ankrd44	Shared	0	0	0	0
614	chr1:54785484-54842881	Ankrd44	Shared	1	0.0174222	1	0.0174222
615	chr1:54858482-54869681	Ankrd44	Shared	0	0	0	0
616	chr1:54880482-54885081	Ankrd44	Shared	0	0	0	0
617	chr1:54885882-54889681	Ankrd44	C57BL/6J	0	0	0	0
618	chr1:54896082-54908081	Ankrd44	Shared	0	0	0	0
619	chr1:54908882-54927281	Ankrd44	Shared	0	0	0	0
620	chr1:54964482-54966281	Ankrd44	C57BL/6J	0	0	0	0
621	chr1:54970682-54974881	Ankrd44	Shared	1	0.238095	0	0
622	chr1:54979482-54984681	Sf3b1	Shared	0	0	0	0
623	chr1:54990282-54994081	Sf3b1	Shared	0	0	0	0
624	chr1:55004081-55008080	Sf3b1	C57BL/6J	0	0	0	0
625	chr1:55012481-55014080	Sf3b1	C57BL/6J	0	0	0	0
626	chr1:55016681-55030280	Sf3b1	Shared	0	0	0	0
627	chr1:55050885-55061684	Coq10b	Shared	0	0	0	0
628	chr1:55069885-55078084	Hspd1	Shared	8	0.97561	2	0.243902
629	chr1:55079085-55080684	Hspd1	Shared	0	0	0	0
630	chr1:55082685-55093484	Hspe1	Shared	2	0.185185	0	0
631	chr1:55129485-55135884	Mob4	Shared	1	0.15625	0	0
632	chr1:55138085-55141684	Mob4	C57BL/6J	0	0	0	0
633	chr1:55170085-55173484	Mob4	Shared	0	0	0	0
634	chr1:55191287-55195086	Rftn2	Shared	0	0	0	0
635	chr1:55200687-55203286	Rftn2	KK	0	0	0	0
636	chr1:55237091-55238890	Mars2	Shared	0	0	0	0
637	chr1:55362484-55363883	Boll	KK	0	0	0	0
638	chr1:55405884-55407283	Plcl1	Shared	0	0	0	0
639	chr1:56183076-56185075	Hsfy2	C57BL/6J	0	0	0	0
640	chr1:56669872-56672271	Hsfy2	Shared	0	0	0	0
641	chr1:56972090-56973489	Satb2	Shared	0	0	0	0
642	chr1:57377283-57378882	1700066M21Rik	Shared	0	0	0	0
643	chr1:57405683-57407482	Maip1	Shared	0	0	0	0
644	chr1:57774109-57775708	Spats2l	Shared	0	0	0	0
645	chr1:57851113-57853912	Spats2l	KK	0	0	0	0
646	chr1:57968924-57970923	Kctd18	Shared	0	0	0	0
647	chr1:57994726-57996725	Sgo2a	Shared	0	0	0	0
648	chr1:58027126-58036525	Aox1	Shared	0	0	0	0
649	chr1:58041126-58052125	Aox1	Shared	0	0	0	0
650	chr1:58053726-58057925	Aox1	Shared	0	0	0	0
651	chr1:58144126-58145325	Aox3	C57BL/6J	0	0	0	0
652	chr1:58340333-58344132	Bzw1	Shared	0	0	0	0
653	chr1:58351933-58355532	Bzw1	Shared	0	0	0	0
654	chr1:58365933-58368332	Bzw1	Shared	0	0	0	0
655	chr1:58391137-58406738	Bzw1	Shared	0	0	1	0.0640943
656	chr1:58406939-58425339	Clk1	Shared	0	0	1	0.0543449
657	chr1:58443740-58447939	Ppil3	Shared	0	0	0	0
658	chr1:58451940-58459339	Ppil3	Shared	0	0	0	0
659	chr1:58460740-58465539	Ppil3	Shared	0	0	0	0
660	chr1:58503734-58505933	Orc2	Shared	0	0	0	0
661	chr1:58585534-58587533	Ndufb3	Shared	0	0	0	0
662	chr1:58613934-58614733	Ndufb3	Shared	1	1.25	0	0
663	chr1:58650746-58656345	Als2cr12	Shared	0	0	0	0
664	chr1:58709146-58732345	Cflar	Shared	1	0.0431034	0	0
665	chr1:58733346-58749345	Cflar	Shared	0	0	0	0
666	chr1:58751946-58762745	Casp8	Shared	1	0.0925926	0	0
667	chr1:58794347-58800546	Casp8	Shared	0	0	0	0
668	chr1:58801947-58803746	Casp8	Shared	0	0	0	0
669	chr1:58950758-58954557	Trak2	KK	0	0	0	0
670	chr1:58955758-58958357	Trak2	Shared	0	0	0	0
671	chr1:58960958-58964756	Trak2	KK	0	0	2	0.526454
672	chr1:58971358-58975357	Trak2	Shared	0	0	0	0
673	chr1:59119556-59121555	Tmem237	Shared	0	0	0	0
674	chr1:59193556-59199155	Mpp4	Shared	0	0	0	0
675	chr1:59199756-59205955	Als2	Shared	0	0	0	0
676	chr1:59209956-59213155	Als2	Shared	0	0	0	0
677	chr1:59213956-59218955	Als2	Shared	0	0	0	0
678	chr1:59222156-59223555	Als2	Shared	0	0	0	0
679	chr1:59229556-59234355	Als2	C57BL/6J	0	0	0	0
680	chr1:59235756-59238955	Als2	Shared	0	0	0	0
681	chr1:59311554-59316953	Cdk15	Shared	0	0	0	0
682	chr1:59319754-59324753	Cdk15	Shared	0	0	0	0
683	chr1:59325554-59329553	Cdk15	Shared	0	0	0	0
684	chr1:59332354-59335353	Cdk15	KK	0	0	0	0
685	chr1:59337954-59345568	Cdk15	Shared	0	0	1	0.13132
686	chr1:59375368-59377767	Fzd7	Shared	0	0	0	0
687	chr1:59386568-59399367	Fzd7	Shared	0	0	0	0
688	chr1:59458560-59459559	Fzd7	C57BL/6J	0	0	0	0
689	chr1:59480961-59489560	Fzd7	Shared	0	0	0	0
690	chr1:59502165-59506564	Gm973	Shared	0	0	0	0
691	chr1:59518365-59520964	Gm973	KK	0	0	0	0
692	chr1:59522765-59528564	Gm973	Shared	0	0	0	0
693	chr1:59573561-59576360	Gm973	Shared	0	0	0	0
694	chr1:59578161-59580760	Gm973	C57BL/6J	0	0	0	0
695	chr1:59651365-59657164	Sumo1	Shared	0	0	0	0
696	chr1:59659365-59663164	Sumo1	Shared	0	0	0	0
697	chr1:59668365-59672564	Sumo1	Shared	0	0	0	0
698	chr1:59684365-59686764	Nop58	Shared	0	0	0	0
699	chr1:59714965-59720563	Nop58	Shared	0	0	1	0.178603
700	chr1:59762146-59766345	Bmpr2	Shared	0	0	0	0
701	chr1:59767946-59772145	Bmpr2	Shared	0	0	0	0
702	chr1:59802146-59804945	Bmpr2	Shared	0	0	0	0
703	chr1:59832750-59834149	Bmpr2	C57BL/6J	0	0	0	0
704	chr1:59885950-59888349	Fam117b	KK	0	0	0	0
705	chr1:59893150-59896149	Fam117b	C57BL/6J	0	0	0	0
706	chr1:59903351-59908550	Fam117b	KK	0	0	0	0
707	chr1:59911551-59916950	Fam117b	Shared	0	0	0	0
708	chr1:59920751-59924750	Fam117b	Shared	0	0	0	0
709	chr1:59925551-59928950	Fam117b	Shared	0	0	0	0
710	chr1:59938748-59942346	Fam117b	Shared	0	0	1	0.277855
711	chr1:59944147-59948946	Fam117b	Shared	0	0	0	0
712	chr1:59964547-59967346	Fam117b	Shared	0	0	0	0
713	chr1:59993147-59995146	Ica1l	KK	0	0	0	0
714	chr1:59995947-60000346	Ica1l	KK	26	5.90909	0	0
715	chr1:60005747-60012746	Ica1l	Shared	0	0	0	0
716	chr1:60014547-60019946	Ica1l	KK	0	0	0	0
717	chr1:60026347-60044346	Ica1l	Shared	0	0	0	0
718	chr1:60073347-60079546	Wdr12	Shared	0	0	0	0
719	chr1:60086547-60088546	Wdr12	C57BL/6J	0	0	0	0
720	chr1:60096547-60099346	Wdr12	Shared	0	0	0	0
721	chr1:60156547-60159746	Carf	Shared	1	0.3125	0	0
722	chr1:60178147-60181946	Carf	Shared	0	0	0	0
723	chr1:60341539-60346938	Cyp20a1	Shared	0	0	0	0
724	chr1:60353539-60364939	Cyp20a1	Shared	0	0	1	0.0877116
725	chr1:60406540-60410939	Abi2	Shared	0	0	0	0
726	chr1:60416140-60418139	Abi2	C57BL/6J	0	0	0	0
727	chr1:60427740-60430739	Abi2	Shared	0	0	0	0
728	chr1:60488340-60491739	Raph1	Shared	0	0	0	0
729	chr1:60565332-60567731	Raph1	Shared	0	0	0	0
730	chr1:60714534-60717333	Cd28	Shared	0	0	0	0
731	chr1:60792148-60800347	Cd28	Shared	0	0	0	0
732	chr1:60861148-60864747	Ctla4	Shared	0	0	0	0
733	chr1:60868748-60869347	Ctla4	KK	0	0	0	0
734	chr1:60934953-60937952	Ctla4	KK	0	0	0	0
735	chr1:60978966-60979765	Icos	C57BL/6J	0	0	0	0
736	chr1:60991366-60992365	Icos	C57BL/6J	0	0	0	0
737	chr1:60996767-60999766	Icos	Shared	0	0	0	0
738	chr1:61135770-61138569	Icos	KK	0	0	0	0
739	chr1:61140970-61144369	Icos	KK	0	0	0	0
740	chr1:61358970-61359969	Pard3b	Shared	0	0	0	0
741	chr1:61372770-61377169	Pard3b	Shared	0	0	0	0
742	chr1:61397370-61399167	Pard3b	Shared	0	0	1	0.556174
743	chr1:61437168-61441967	Pard3b	Shared	0	0	0	0
744	chr1:61637764-61640163	Pard3b	Shared	0	0	0	0
745	chr1:61977608-61979607	Pard3b	C57BL/6J	0	0	0	0
746	chr1:61992008-61992807	Pard3b	C57BL/6J	0	0	0	0
747	chr1:61995208-61995807	Pard3b	C57BL/6J	0	0	0	0
748	chr1:62047008-62051607	Pard3b	Shared	0	0	0	0
749	chr1:62053008-62056811	Pard3b	Shared	0	0	1	0.262881
750	chr1:62070606-62071803	Pard3b	C57BL/6J	0	0	1	0.834725
751	chr1:62200618-62201817	Nrp2	C57BL/6J	0	0	0	0
752	chr1:62424641-62425640	Nrp2	C57BL/6J	0	0	0	0
753	chr1:62664062-62670465	Nrp2	C57BL/6J	31	4.84072	7	1.09307
754	chr1:62702707-62708145	Nrp2	Shared	14	2.574	7	1.287
755	chr1:62716731-62725515	Nrp2	KK	12	1.36596	5	0.569152
756	chr1:62728133-62730132	Nrp2	KK	2	1	0	0
757	chr1:62749740-62752739	Nrp2	KK	0	0	0	0
758	chr1:62766544-62768544	Nrp2	C57BL/6J	0	0	1	0.49975
759	chr1:62834203-62836394	Nrp2	Shared	1	0.456204	2	0.912409
760	chr1:63004695-63006694	Ino80d	C57BL/6J	1	0.5	0	0
761	chr1:63054097-63059896	Ino80d	Shared	0	0	0	0
762	chr1:63073697-63076696	Ino80d	Shared	0	0	0	0
763	chr1:63088291-63090494	Ino80d	KK	0	0	1	0.453721
764	chr1:63091701-63094300	Ino80d	Shared	0	0	0	0
765	chr1:63094901-63100693	Ino80d	Shared	0	0	2	0.345244
766	chr1:63104294-63127495	Ino80d	Shared	3	0.129299	4	0.172399
767	chr1:63128696-63141104	Ino80d	Shared	2	0.161173	2	0.161173
768	chr1:63153299-63156698	Ndufs1	Shared	0	0	0	0
769	chr1:63174296-63180896	Eef1b2	Shared	1	0.151492	1	0.151492
770	chr1:63202911-63205707	Gpr1	Shared	1	0.357526	2	0.715052
771	chr1:63208904-63216103	Gpr1	Shared	1	0.138889	2	0.277778
772	chr1:63248105-63248904	Zdbf2	C57BL/6J	0	0	0	0
773	chr1:63255307-63257705	Zdbf2	Shared	5	2.0842	1	0.41684
774	chr1:63264696-63267103	Zdbf2	Shared	2	0.830565	1	0.415282
775	chr1:63271906-63276103	Zdbf2	Shared	6	1.42925	3	0.714626
776	chr1:63325929-63327147	Zdbf2	C57BL/6J	3	2.46103	3	2.46103
777	chr1:63366988-63369388	Adam23	Shared	1	0.416493	1	0.416493
778	chr1:63413584-63416791	Adam23	Shared	4	1.24688	2	0.623441
779	chr1:63445652-63446646	Adam23	Shared	2	2.01005	2	2.01005
780	chr1:63629874-63630873	Dytn	C57BL/6J	15	15	0	0
781	chr1:63667094-63668890	Dytn	C57BL/6J	2	1.11297	1	0.556483
782	chr1:63729931-63731130	Fastkd2	Shared	1	0.833333	0	0
783	chr1:63992649-63997035	Klf7	Shared	2	0.455892	2	0.455892
784	chr1:64018063-64022263	Klf7	KK	6	1.42823	4	0.952154
785	chr1:64034056-64046655	Klf7	Shared	35	2.77778	5	0.396825
786	chr1:64046856-64052648	Klf7	Shared	23	3.97031	6	1.03573
787	chr1:64055249-64057642	Klf7	Shared	2	0.835422	2	0.835422
788	chr1:64059244-64062844	Klf7	Shared	5	1.3885	1	0.277701
789	chr1:64064645-64068446	Klf7	Shared	6	1.57812	2	0.526039
790	chr1:64074250-64080248	Klf7	Shared	3	0.500083	1	0.166694
791	chr1:64081049-64091667	Klf7	Shared	28	2.63678	6	0.565025
792	chr1:64095668-64101873	Klf7	Shared	1	0.161134	2	0.322269
793	chr1:64102274-64114672	Klf7	Shared	48	3.87128	15	1.20977
794	chr1:64114673-64123068	Klf7	Shared	2	0.238209	3	0.357313
795	chr1:64221219-64226817	Klf7	Shared	0	0	1	0.178603
796	chr1:64301208-64306213	Klf7	Shared	0	0	2	0.399521
797	chr1:64345821-64347212	Creb1	C57BL/6J	3	2.15517	1	0.718391
798	chr1:64361645-64362442	Creb1	C57BL/6J	4	5.01253	1	1.25313
799	chr1:64527676-64535266	Creb1	Shared	3	0.395205	2	0.26347
800	chr1:64536067-64539266	Creb1	KK	1	0.3125	0	0
801	chr1:64566706-64569905	Creb1	Shared	3	0.9375	0	0
802	chr1:64577916-64582332	Mettl21a	Shared	2	0.452796	3	0.679194
803	chr1:64595123-64598122	Mettl21a	Shared	1	0.333333	0	0
804	chr1:64607123-64611722	Mettl21a	Shared	1	0.217391	0	0
805	chr1:64613901-64624296	Mettl21a	Shared	4	0.384763	2	0.192382
806	chr1:64690090-64691889	Ccnyl1	Shared	3	1.66667	0	0
807	chr1:64734704-64739103	Fzd5	Shared	3	0.681818	0	0
808	chr1:64796923-64801322	Fzd5	Shared	0	0	0	0
809	chr1:64883151-64886356	Plekhm3	Shared	0	0	1	0.311915
810	chr1:64886957-64889956	Plekhm3	Shared	0	0	0	0
811	chr1:64890157-64892156	Plekhm3	Shared	0	0	0	0
812	chr1:64904957-64906556	Plekhm3	C57BL/6J	0	0	0	0
813	chr1:64917157-64923356	Plekhm3	Shared	0	0	0	0
814	chr1:64956148-64958147	Plekhm3	Shared	0	0	0	0
815	chr1:65005359-65006358	Akr1cl	C57BL/6J	0	0	0	0
816	chr1:65112175-65113984	Cryga	Shared	14	7.73481	4	2.20994
817	chr1:65114806-65121442	D630023F18Rik	Shared	14	2.10939	11	1.65738
818	chr1:65122652-65123652	D630023F18Rik	C57BL/6J	1	0.999001	1	0.999001
819	chr1:65163245-65164844	Idh1	KK	0	0	0	0
820	chr1:65169045-65174844	Idh1	Shared	0	0	0	0
821	chr1:65175645-65183444	Idh1	Shared	0	0	0	0
822	chr1:65184845-65188051	Pikfyve	Shared	0	0	3	0.935454
823	chr1:65280051-65282250	Pth2r	C57BL/6J	0	0	0	0
824	chr1:66120643-66121442	Crygf	KK	4	5	0	0
825	chr1:66147678-66149870	Map2	C57BL/6J	18	8.20793	1	0.455996
826	chr1:66173161-66180368	Map2	Shared	74	10.2664	9	1.24861
827	chr1:66181365-66182963	Map2	C57BL/6J	17	10.6316	3	1.87617
828	chr1:66185174-66188960	Map2	Shared	38	10.0343	9	2.37655
829	chr1:66205367-66207575	Map2	C57BL/6J	22	9.95926	5	2.26347
830	chr1:66213575-66216551	Map2	Shared	22	7.38999	6	2.01545
831	chr1:66218945-66230746	Map2	Shared	72	6.10066	15	1.27097
832	chr1:66231747-66239537	Map2	KK	57	7.31613	6	0.770119
833	chr1:66257094-66261509	Map2	C57BL/6J	43	9.73732	2	0.452899
834	chr1:66262311-66271697	Map2	Shared	88	9.37467	14	1.49142
835	chr1:66276898-66283862	Map2	Shared	65	9.33238	15	2.15363
836	chr1:66284663-66286867	Map2	C57BL/6J	13	5.89569	2	0.907029
837	chr1:66293681-66313688	Map2	Shared	227	11.3455	28	1.39944
838	chr1:66315094-66318477	Map2	C57BL/6J	27	7.97872	12	3.5461
839	chr1:66319079-66322645	Map2	Shared	33	9.25147	7	1.96243
840	chr1:66326243-66331052	Map2	C57BL/6J	44	9.14761	6	1.2474
841	chr1:66332118-66340498	Map2	Shared	143	17.0624	13	1.55113
842	chr1:66347528-66349935	Map2	Shared	21	8.72093	3	1.24585
843	chr1:66363336-66370920	Map2	Shared	101	13.3158	19	2.50494
844	chr1:66377536-66381335	Map2	Shared	51	13.4211	2	0.526316
845	chr1:66382336-66397950	Map2	Shared	184	11.7835	35	2.24143
846	chr1:66404157-66419546	Unc80	Shared	131	8.51202	16	1.03964
847	chr1:66421546-66425527	Unc80	C57BL/6J	34	8.53842	6	1.50678
848	chr1:66427929-66433544	Unc80	C57BL/6J	31	5.51994	5	0.890313
849	chr1:66443346-66446140	Unc80	C57BL/6J	19	6.79785	1	0.357782
850	chr1:66466732-66474132	Unc80	Shared	27	3.64816	9	1.21605
851	chr1:66474934-66483755	Unc80	Shared	60	6.80118	15	1.70029
852	chr1:66494170-66499178	Unc80	KK	33	6.58814	8	1.59713
853	chr1:66499979-66502575	Unc80	KK	28	10.7817	6	2.31036
854	chr1:66539379-66542582	Unc80	Shared	14	4.36954	4	1.24844
855	chr1:66548983-66552780	Unc80	Shared	24	6.31912	2	0.526593
856	chr1:66606141-66608940	Rpe	Shared	14	5	0	0
857	chr1:66634625-66638021	Rpe	KK	20	5.88755	3	0.883132
858	chr1:66643814-66648621	Rpe	Shared	38	7.90349	8	1.66389
859	chr1:66649625-66655610	Rpe	Shared	63	10.5246	9	1.50351
860	chr1:66671044-66673036	Rpe	Shared	8	4.01405	1	0.501756
861	chr1:66673846-66678264	Rpe	KK	21	4.75221	2	0.452591
862	chr1:66685444-66688041	Rpe	Shared	12	4.61894	2	0.769823
863	chr1:66691637-66694635	Rpe	C57BL/6J	12	4.00133	1	0.333444
864	chr1:66698613-66702798	Rpe	Shared	20	4.77783	7	1.67224
865	chr1:66703794-66704984	Rpe	C57BL/6J	14	11.7548	3	2.51889
866	chr1:66777889-66778888	Kansl1l	C57BL/6J	6	6	0	0
867	chr1:66781090-66782691	Kansl1l	C57BL/6J	4	2.49688	1	0.62422
868	chr1:66787701-66789900	Kansl1l	C57BL/6J	7	3.18182	0	0
869	chr1:66809507-66810507	Kansl1l	C57BL/6J	1	0.999001	1	0.999001
870	chr1:66813905-66821497	Kansl1l	Shared	51	6.71671	17	2.2389
871	chr1:66860713-66865153	Acadl	Shared	59	13.2853	9	2.02657
872	chr1:66963296-66966095	Myl1	Shared	17	6.07143	0	0
873	chr1:66987315-66989529	Myl1	C57BL/6J	39	17.6072	3	1.3544
874	chr1:67004137-67006141	Lancl1	C57BL/6J	37	18.4539	5	2.49377
875	chr1:67025550-67039344	Lancl1	Shared	133	9.64117	16	1.15984
876	chr1:69456609-69457002	Ikzf2	Shared	4	10.1523	1	2.53807
877	chr1:69470203-69472202	Ikzf2	Shared	0	0	0	0
878	chr1:69497803-69500602	Ikzf2	Shared	0	0	0	0
879	chr1:69590817-69593016	Ikzf2	Shared	0	0	0	0
880	chr1:69627417-69630816	Ikzf2	Shared	0	0	0	0
881	chr1:69653417-69659016	Ikzf2	Shared	0	0	0	0
882	chr1:69685418-69689017	Ikzf2	Shared	1	0.277778	0	0
883	chr1:71099832-71104031	Bard1	Shared	0	0	0	0
884	chr1:71190446-71191445	Bard1	C57BL/6J	0	0	0	0
885	chr1:71556436-71558635	Atic	Shared	0	0	0	0
886	chr1:71565236-71568035	Atic	KK	0	0	0	0
887	chr1:71775442-71777441	Fn1	Shared	0	0	0	0
888	chr1:71998043-72007042	Mreg	Shared	0	0	0	0
889	chr1:72032043-72034438	Mreg	Shared	2	0.834725	1	0.417362
890	chr1:72036639-72037038	Mreg	KK	0	0	0	0
891	chr1:72161245-72164844	Mreg	Shared	1	0.277778	0	0
892	chr1:72168645-72175044	Mreg	Shared	0	0	0	0
893	chr1:72176645-72188844	Mreg	Shared	1	0.0819672	0	0
894	chr1:72191845-72201857	Mreg	Shared	0	0	3	0.299611
895	chr1:72202658-72215456	Mreg	Shared	0	0	1	0.0781311
896	chr1:72215657-72228456	Mreg	Shared	0	0	0	0
897	chr1:72232050-72247641	Mreg	Shared	2	0.128271	1	0.0641355
898	chr1:72253042-72268041	Pecr	Shared	1	0.0666667	0	0
899	chr1:72280242-72285841	Pecr	Shared	0	0	0	0
900	chr1:72306442-72313241	Xrcc5	Shared	0	0	0	0
901	chr1:72327442-72330041	Xrcc5	C57BL/6J	0	0	0	0
902	chr1:72341642-72347241	Xrcc5	Shared	0	0	0	0
903	chr1:72369642-72374441	Xrcc5	Shared	0	0	0	0
904	chr1:72378042-72380441	Xrcc5	Shared	0	0	0	0
905	chr1:72397242-72401641	Xrcc5	Shared	0	0	0	0
906	chr1:72413442-72417041	Xrcc5	Shared	0	0	0	0
907	chr1:72418842-72419641	Xrcc5	C57BL/6J	0	0	0	0
908	chr1:72427242-72430041	March4	KK	0	0	0	0
909	chr1:72449442-72466040	March4	Shared	2	0.120489	1	0.0602446
910	chr1:72467841-72469240	March4	C57BL/6J	0	0	0	0
911	chr1:72470641-72483040	March4	Shared	0	0	0	0
912	chr1:72486441-72502640	March4	Shared	0	0	0	0
913	chr1:72503445-72540242	March4	Shared	0	0	1	0.0271754
914	chr1:72552640-72553639	March4	KK	0	0	0	0
915	chr1:72570040-72575039	Smarcal1	Shared	1	0.2	0	0
916	chr1:72575640-72587239	Smarcal1	Shared	0	0	0	0
917	chr1:72589240-72594039	Smarcal1	Shared	0	0	0	0
918	chr1:72595840-72602439	Smarcal1	Shared	0	0	0	0
919	chr1:72603240-72614435	Smarcal1	Shared	0	0	1	0.0893176
920	chr1:72640436-72642235	Smarcal1	Shared	0	0	0	0
921	chr1:72710443-72716842	Rpl37a	Shared	1	0.15625	0	0
922	chr1:72866043-72875242	Igfbp5	Shared	0	0	0	0
923	chr1:72928639-72932038	Igfbp5	Shared	0	0	0	0
924	chr1:72932839-72937436	Igfbp5	Shared	0	0	1	0.217486
925	chr1:72943637-72946036	Igfbp5	KK	0	0	0	0
926	chr1:72950437-72957836	Tnp1	Shared	0	0	0	0
927	chr1:72962437-72964036	Tnp1	Shared	0	0	0	0
928	chr1:72965037-72967836	Tnp1	KK	0	0	0	0
929	chr1:73044649-73048249	Tnp1	Shared	0	0	1	0.277701
930	chr1:73051650-73057049	Tnp1	Shared	0	0	0	0
931	chr1:73168457-73171056	Tnp1	C57BL/6J	0	0	0	0
932	chr1:73250057-73253656	Tnp1	Shared	0	0	0	0
933	chr1:73630476-73631275	Tns1	C57BL/6J	0	0	0	0
934	chr1:73723075-73725874	Tns1	C57BL/6J	0	0	0	0
935	chr1:73853076-73854875	Tns1	KK	0	0	0	0
936	chr1:73907081-73916280	Tns1	KK	0	0	0	0
937	chr1:73921881-73938676	Tns1	Shared	0	0	1	0.059538
938	chr1:73940677-73964877	Tns1	Shared	0	0	1	0.0413206
939	chr1:73965678-73976877	Tns1	Shared	1	0.0892857	0	0
940	chr1:73987478-73990277	Tns1	KK	0	0	0	0
941	chr1:73996878-74018876	Tns1	Shared	0	0	2	0.0909132
942	chr1:74021477-74037676	Tns1	Shared	0	0	0	0
943	chr1:74058277-74060476	Tns1	KK	0	0	0	0
944	chr1:74068077-74071876	Tns1	KK	0	0	0	0
945	chr1:74124071-74125670	Tns1	KK	0	0	0	0
946	chr1:74206280-74211679	Cxcr1	Shared	0	0	0	0
947	chr1:74226680-74233079	Arpc2	Shared	0	0	0	0
948	chr1:74233880-74254879	Arpc2	Shared	0	0	0	0
949	chr1:74254880-74270279	Gpbar1	Shared	0	0	0	0
950	chr1:74273280-74310880	Pnkd	Shared	0	0	1	0.026595
951	chr1:74316885-74319484	Tmbim1	KK	0	0	0	0
952	chr1:74328085-74333886	Tmbim1	Shared	0	0	1	0.172354
953	chr1:74336687-74340886	Catip	KK	1	0.238095	0	0
954	chr1:74341887-74345286	Catip	KK	0	0	0	0
955	chr1:74350687-74354286	Catip	Shared	0	0	0	0
956	chr1:74362083-74365682	Catip	Shared	0	0	0	0
957	chr1:74366683-74369082	Catip	Shared	0	0	0	0
958	chr1:74374683-74377282	Slc11a1	KK	0	0	0	0
959	chr1:74380683-74403281	Ctdsp1	Shared	4	0.176999	2	0.0884995
960	chr1:74404482-74441495	Vil1	Shared	21	0.567353	4	0.108067
961	chr1:74443496-74465895	Vil1	Shared	0	0	0	0
962	chr1:74500896-74509895	Cnot9	Shared	0	0	0	0
963	chr1:74513096-74515295	Cnot9	Shared	0	0	0	0
964	chr1:74520496-74524701	Cnot9	C57BL/6J	0	0	1	0.237756
965	chr1:74561898-74564697	Plcd4	KK	0	0	0	0
966	chr1:74565698-74567097	Zfp142	KK	0	0	0	0
967	chr1:74569498-74574897	Zfp142	Shared	0	0	0	0
968	chr1:74574898-74580497	Zfp142	KK	0	0	0	0
969	chr1:74584898-74603297	Bcs1l	Shared	1	0.0543478	0	0
970	chr1:74661506-74663505	Ttll4	Shared	0	0	0	0
971	chr1:74672106-74673905	Ttll4	Shared	0	0	0	0
972	chr1:74803107-74803706	Wnt10a	C57BL/6J	0	0	0	0
973	chr1:74815307-74817506	Wnt10a	Shared	0	0	0	0
974	chr1:74853497-74861096	Cdk5r2	Shared	0	0	0	0
975	chr1:74881095-74887693	Fev	Shared	0	0	1	0.151538
976	chr1:74888894-74906095	Cryba2	Shared	0	0	1	0.0581328
977	chr1:74949898-74952097	Ihh	KK	0	0	0	0
978	chr1:74984297-74984696	Ihh	C57BL/6J	0	0	0	0
979	chr1:75024085-75026684	Nhej1	Shared	0	0	0	0
980	chr1:75041685-75045086	Nhej1	KK	0	0	1	0.293945
981	chr1:75123287-75128086	Slc23a3	Shared	0	0	0	0
982	chr1:75134887-75137486	Slc23a3	KK	0	0	0	0
983	chr1:75138487-75149084	Retreg2	Shared	0	0	1	0.0943574
984	chr1:75166893-75176093	Zfand2b	Shared	0	0	1	0.108684
985	chr1:75176494-75199294	Atg9a	Shared	0	0	1	0.0438577
986	chr1:75209099-75220898	Stk16	Shared	0	0	0	0
987	chr1:75233299-75266694	Dnajb2	Shared	1	0.0299437	1	0.0299437
988	chr1:75267495-75294691	Resp18	Shared	0	0	3	0.110306
989	chr1:75308110-75318703	Dnpep	Shared	6	0.566358	3	0.283179
990	chr1:75335143-75341741	Dnpep	Shared	21	3.1823	2	0.303076
991	chr1:75343353-75347952	Des	KK	2	0.434783	0	0
992	chr1:75359554-75362562	Des	Shared	0	0	1	0.332336
993	chr1:75374760-75375959	Speg	KK	0	0	0	0
994	chr1:75378360-75397774	Speg	Shared	86	4.42956	19	0.978625
995	chr1:75398375-75405192	Speg	Shared	5	0.733353	2	0.293341
996	chr1:75406193-75408183	Gmppa	KK	1	0.50226	2	1.00452
997	chr1:75414371-75415784	Gmppa	KK	9	6.36492	2	1.41443
998	chr1:75420767-75455972	Gmppa	Shared	55	1.56223	17	0.482872
999	chr1:75457170-75463194	Asic4	Shared	43	7.13693	15	2.48963
1000	chr1:75467203-75494041	Tmem198	Shared	44	1.63941	10	0.372592
1001	chr1:75494842-75500242	Obsl1	Shared	6	1.11091	1	0.185151
1002	chr1:75502833-75514250	Inha	Shared	11	0.963391	6	0.525486
1003	chr1:75518075-75522263	Stk11ip	Shared	4	0.954882	2	0.477441
1004	chr1:75524665-75528064	Stk11ip	KK	6	1.76471	0	0
1005	chr1:75528865-75530857	Stk11ip	KK	5	2.50878	2	1.00351
1006	chr1:75531868-75537868	Slc4a3	Shared	18	2.9995	1	0.166639
1007	chr1:75544693-75564119	Slc4a3	Shared	63	3.24291	15	0.772121
1008	chr1:77010024-77012218	Epha4	Shared	4	1.82232	3	1.36674
1009	chr1:77107942-77109136	Epha4	C57BL/6J	16	13.3891	1	0.83682
1010	chr1:77213234-77214437	Epha4	C57BL/6J	7	5.81395	3	2.49169
1011	chr1:77513795-77516210	Epha4	KK	2	0.827815	1	0.413907
1012	chr1:77789321-77789720	Epha4	C57BL/6J	0	0	0	0
1013	chr1:78308171-78314341	Sgpp2	Shared	6	0.97229	3	0.486145
1014	chr1:78316137-78327549	Sgpp2	Shared	16	1.40191	8	0.700955
1015	chr1:78328350-78332146	Sgpp2	Shared	6	1.58019	4	1.05346
1016	chr1:78334147-78345542	Sgpp2	Shared	32	2.808	11	0.965251
1017	chr1:78346343-78351114	Sgpp2	Shared	9	1.886	6	1.25733
1018	chr1:78352510-78359720	Sgpp2	Shared	45	6.24047	9	1.24809
1019	chr1:78362315-78366126	Sgpp2	C57BL/6J	20	5.24659	4	1.04932
1020	chr1:78366926-78378931	Sgpp2	Shared	69	5.74713	15	1.24938
1021	chr1:78380732-78400354	Sgpp2	Shared	82	4.17877	21	1.07017
1022	chr1:78412104-78420898	Farsb	Shared	17	1.93292	3	0.341103
1023	chr1:78420899-78429498	Farsb	Shared	5	0.581395	0	0
1024	chr1:78434906-78438105	Farsb	Shared	0	0	0	0
1025	chr1:78439106-78441499	Farsb	KK	0	0	1	0.417711
1026	chr1:78444900-78449099	Farsb	Shared	1	0.238095	0	0
1027	chr1:78450500-78453899	Farsb	Shared	2	0.588235	0	0
1028	chr1:78488112-78489711	Farsb	Shared	0	0	0	0
1029	chr1:78525685-78527484	BC035947	Shared	5	2.77778	0	0
1030	chr1:78536527-78538325	BC035947	Shared	9	5.00278	1	0.555864
1031	chr1:78539126-78541133	BC035947	KK	39	19.4223	2	0.996016
1032	chr1:78573749-78574750	BC035947	C57BL/6J	1	0.998004	1	0.998004
1033	chr1:78646857-78650850	Acsl3	Shared	36	9.01352	7	1.75263
1034	chr1:78655433-78659841	Acsl3	Shared	29	6.57746	6	1.36085
1035	chr1:78664448-78666647	Utp14b	KK	8	3.63636	0	0
1036	chr1:78695997-78699396	Utp14b	KK	2	0.588235	0	0
1037	chr1:78742440-78746841	Kcne4	Shared	7	1.59019	5	1.13585
1038	chr1:78759882-78762877	Kcne4	Shared	12	4.00534	2	0.667557
1039	chr1:78817552-78820351	Kcne4	KK	13	4.64286	0	0
1040	chr1:78821189-78822788	Kcne4	Shared	7	4.375	0	0
1041	chr1:78862227-78867826	Kcne4	Shared	0	0	0	0
1042	chr1:78950835-78951034	Kcne4	KK	0	0	0	0
1043	chr1:79180055-79181854	Scg2	Shared	0	0	0	0
1044	chr1:79298435-79301034	Scg2	KK	0	0	0	0
1045	chr1:79314231-79315829	Scg2	KK	0	0	1	0.625391
1046	chr1:79362426-79364225	Scg2	KK	0	0	0	0
1047	chr1:79365426-79369825	Scg2	Shared	0	0	0	0
1048	chr1:79397226-79410825	Scg2	Shared	0	0	0	0
1049	chr1:79412826-79418625	Scg2	Shared	0	0	0	0
1050	chr1:79423626-79441826	Scg2	Shared	0	0	1	0.054942
1051	chr1:79448027-79451626	Scg2	Shared	0	0	0	0
1052	chr1:79452227-79456426	Scg2	Shared	0	0	0	0
1053	chr1:79464227-79472830	Scg2	Shared	1	0.116225	1	0.116225
1054	chr1:79477831-79488230	Scg2	Shared	0	0	0	0
1055	chr1:79530031-79530630	Scg2	C57BL/6J	0	0	0	0
1056	chr1:79535631-79536830	Scg2	C57BL/6J	0	0	0	0
1057	chr1:79580827-79582426	Ap1s3	Shared	0	0	0	0
1058	chr1:79666025-79668424	Ap1s3	C57BL/6J	0	0	0	0
1059	chr1:79669625-79672424	Ap1s3	Shared	0	0	0	0
1060	chr1:79696225-79702024	Ap1s3	Shared	0	0	0	0
1061	chr1:79709425-79715224	Ap1s3	Shared	0	0	0	0
1062	chr1:79730225-79731824	Wdfy1	KK	0	0	0	0
1063	chr1:79746025-79747824	Wdfy1	Shared	0	0	0	0
1064	chr1:79748625-79763225	Wdfy1	Shared	0	0	1	0.0684885
1065	chr1:79775626-79777025	Mrpl44	Shared	0	0	0	0
1066	chr1:79820426-79823425	Serpine2	Shared	0	0	0	0
1067	chr1:79850026-79852425	Serpine2	KK	0	0	0	0
1068	chr1:79858026-79859225	Serpine2	Shared	0	0	0	0
1069	chr1:80291247-80294246	Cul3	C57BL/6J	0	0	0	0
1070	chr1:80299247-80303446	Cul3	Shared	0	0	0	0
1071	chr1:80312847-80316846	Cul3	Shared	0	0	0	0
1072	chr1:80337247-80344244	Cul3	Shared	0	0	1	0.142898
1073	chr1:80426240-80429439	Cul3	Shared	0	0	0	0
1074	chr1:80482840-80484439	Cul3	Shared	0	0	0	0
1075	chr1:80708837-80711836	Dock10	KK	0	0	0	0
1076	chr1:80728037-80731036	Dock10	C57BL/6J	0	0	0	0
1077	chr1:80731837-80734036	Dock10	C57BL/6J	0	0	0	0
1078	chr1:80735037-80740436	Dock10	Shared	0	0	0	0
1079	chr1:80744837-80752036	Dock10	Shared	0	0	0	0
1080	chr1:80755437-80759236	Dock10	Shared	0	0	0	0
1081	chr1:81076237-81077836	Nyap2	Shared	0	0	0	0
1082	chr1:81092237-81094036	Nyap2	Shared	0	0	0	0
1083	chr1:81890650-81894649	Gm9747	C57BL/6J	0	0	0	0
1084	chr1:81949450-81952649	Gm9747	C57BL/6J	0	0	0	0
1085	chr1:82167737-82169336	Gm9747	C57BL/6J	0	0	0	0
1086	chr1:82183328-82184927	Gm9747	C57BL/6J	0	0	0	0
1087	chr1:82199514-82201135	Gm9747	KK	1	0.616523	2	1.23305
1088	chr1:82260159-82263958	Gm9747	Shared	2	0.526316	0	0
1089	chr1:82281359-82294141	Irs1	Shared	3	0.234687	3	0.234687
1090	chr1:82302140-82304539	Irs1	Shared	0	0	0	0
1091	chr1:82315934-82331733	Rhbdd1	Shared	0	0	0	0
1092	chr1:82332734-82334936	Rhbdd1	C57BL/6J	2	0.907853	2	0.907853
1093	chr1:82340337-82353330	Rhbdd1	Shared	2	0.153917	2	0.153917
1094	chr1:82357331-82360330	Rhbdd1	Shared	1	0.333333	0	0
1095	chr1:82366531-82370137	Rhbdd1	Shared	0	0	2	0.554477
1096	chr1:82373138-82375535	Rhbdd1	Shared	0	0	1	0.417014
1097	chr1:82394136-82396536	Rhbdd1	Shared	0	0	1	0.416493
1098	chr1:82410535-82412534	Rhbdd1	KK	0	0	0	0
1099	chr1:82428935-82435734	Rhbdd1	Shared	0	0	0	0
1100	chr1:82586516-82588531	Col4a3	KK	15	7.44048	4	1.98413
1101	chr1:82724296-82726095	Mff	Shared	0	0	0	0
1102	chr1:82795138-82798939	Tm4sf20	KK	6	1.57812	2	0.526039
1103	chr1:82808333-82820546	Agfg1	Shared	46	3.76617	13	1.06435
1104	chr1:82824163-82837961	Agfg1	Shared	36	2.60888	16	1.1595
1105	chr1:82838757-82852960	Agfg1	Shared	41	2.88651	10	0.704027
1106	chr1:82856143-82858142	Agfg1	C57BL/6J	2	1	0	0
1107	chr1:82860130-82866139	Agfg1	Shared	4	0.665557	6	0.998336
1108	chr1:82867942-82880559	Agfg1	Shared	13	1.03027	8	0.634015
1109	chr1:82913208-82916198	Agfg1	KK	4	1.33735	4	1.33735
1110	chr1:83039224-83042423	Krtap28-10	Shared	0	0	0	0
1111	chr1:83222502-83231910	Daw1	Shared	0	0	4	0.425125
1112	chr1:83232711-83236310	Daw1	Shared	0	0	0	0
1113	chr1:83247911-83257314	Daw1	Shared	1	0.106338	1	0.106338
1114	chr1:83258727-83305323	Daw1	Shared	2	0.0429212	1	0.0214606
1115	chr1:83306124-83347724	Sphkap	Shared	6	0.144227	2	0.0480758
1116	chr1:83349325-83370128	Sphkap	Shared	1	0.0480677	1	0.0480677
1117	chr1:83375129-83410712	Sphkap	Shared	6	0.168615	4	0.11241
1118	chr1:83431919-83432718	Sphkap	KK	0	0	0	0
1119	chr1:83450923-83451922	Sphkap	C57BL/6J	0	0	0	0
1120	chr1:83503119-83510718	Sphkap	Shared	0	0	0	0
1121	chr1:83612973-83615170	Sphkap	KK	13	5.91447	4	1.81984
1122	chr1:83621571-83622991	Sphkap	KK	10	7.0373	2	1.40746
1123	chr1:83625192-83627190	Sphkap	Shared	20	10.005	2	1.0005
1124	chr1:83645406-83646605	Sphkap	C57BL/6J	5	4.16667	0	0
1125	chr1:83696410-83701011	Sphkap	Shared	24	5.21512	1	0.217297
1126	chr1:83714002-83716196	Sphkap	KK	35	15.9453	2	0.911162
1127	chr1:84075203-84078602	Pid1	Shared	0	0	0	0
1128	chr1:84092403-84094402	Pid1	C57BL/6J	0	0	0	0
1129	chr1:84216998-84219797	Pid1	Shared	0	0	0	0
1130	chr1:84225798-84228197	Pid1	KK	0	0	0	0
1131	chr1:84245396-84249595	Pid1	Shared	0	0	0	0
1132	chr1:84250796-84256595	Pid1	Shared	0	0	0	0
1133	chr1:84271195-84275194	Pid1	Shared	0	0	0	0
1134	chr1:84276595-84280794	Pid1	Shared	0	0	0	0
1135	chr1:84281595-84285794	Pid1	Shared	1	0.238095	0	0
1136	chr1:84367595-84368394	Pid1	C57BL/6J	0	0	0	0
1137	chr1:84417805-84420404	Pid1	C57BL/6J	0	0	0	0
1138	chr1:84694612-84696411	Dner	Shared	0	0	0	0
1139	chr1:84709812-84710611	Dner	C57BL/6J	0	0	0	0
1140	chr1:84736812-84738611	Dner	C57BL/6J	1	0.555556	0	0
1141	chr1:84739812-84743211	Dner	Shared	0	0	0	0
1142	chr1:84787012-84794009	Trip12	Shared	0	0	1	0.142898
1143	chr1:84796410-84800609	Trip12	Shared	0	0	0	0
1144	chr1:84803410-84806209	Trip12	C57BL/6J	0	0	0	0
1145	chr1:84819610-84822409	Trip12	C57BL/6J	0	0	0	0
1146	chr1:84836018-84841817	Trip12	Shared	0	0	0	0
1147	chr1:84956844-84966845	Slc16a14	Shared	4	0.39992	1	0.09998
1148	chr1:84975046-84977645	Slc16a14	KK	0	0	0	0
1149	chr1:84982246-84986445	Slc16a14	Shared	1	0.238095	0	0
1150	chr1:84987446-84995845	Slc16a14	Shared	2	0.238095	2	0.238095
1151	chr1:85004446-85011445	Slc16a14	Shared	10	1.42857	0	0
1152	chr1:85025046-85030645	A530032D15Rik	Shared	8	1.42857	0	0
1153	chr1:85034648-85038047	A530032D15Rik	Shared	3	0.882353	0	0
1154	chr1:85042848-85047247	A530032D15Rik	KK	0	0	0	0
1155	chr1:85067248-85069047	A530032D15Rik	C57BL/6J	4	2.22222	0	0
1156	chr1:85073646-85117681	A530032D15Rik	Shared	297	6.74448	16	0.363339
1157	chr1:85117682-85126875	A530032D15Rik	Shared	9	0.978899	1	0.108767
1158	chr1:85147477-85148476	A530032D15Rik	Shared	1	1	0	0
1159	chr1:85155082-85157681	A530032D15Rik	Shared	12	4.61538	0	0
1160	chr1:85158682-85170302	A530032D15Rik	Shared	41	3.5281	7	0.602358
1161	chr1:85181502-85183901	A530032D15Rik	Shared	11	4.58333	0	0
1162	chr1:85185104-85186700	A530032D15Rik	C57BL/6J	14	8.76644	2	1.25235
1163	chr1:85195101-85201104	C130026I21Rik	Shared	28	4.66356	2	0.333111
1164	chr1:85210922-85213121	C130026I21Rik	KK	1	0.454545	0	0
1165	chr1:85215122-85216927	C130026I21Rik	Shared	11	6.09081	1	0.55371
1166	chr1:85230931-85266730	C130026I21Rik	Shared	41	1.14525	0	0
1167	chr1:85267731-85301133	C130026I21Rik	Shared	28	0.838248	3	0.0898123
1168	chr1:85304534-85313133	C130026I21Rik	Shared	0	0	0	0
1169	chr1:85313934-85316133	C130026I21Rik	Shared	2	0.909091	0	0
1170	chr1:85316734-85334533	C130026I21Rik	Shared	15	0.842697	0	0
1171	chr1:85338534-85347103	C130026I21Rik	Shared	9	1.05018	0	0
1172	chr1:85448734-85449733	Sp110	KK	0	0	0	0
1173	chr1:85450934-85457533	Sp110	Shared	5	0.757576	0	0
1174	chr1:85458334-85460732	Sp110	Shared	0	0	1	0.41684
1175	chr1:85481529-85482921	Sp110	Shared	9	6.46088	1	0.717875
1176	chr1:85483722-85486321	Sp110	Shared	1	0.384615	0	0
1177	chr1:85487122-85507324	Sp110	Shared	38	1.88091	3	0.148493
1178	chr1:85508525-85509728	Sp110	KK	0	0	1	0.830565
1179	chr1:85522729-85532730	Sp110	Shared	2	0.19996	1	0.09998
1180	chr1:85547937-85553537	Sp110	Shared	3	0.535619	1	0.17854
1181	chr1:85565338-85568537	Sp110	Shared	4	1.25	0	0
1182	chr1:85569538-85576737	Sp110	Shared	1	0.138889	0	0
1183	chr1:85577738-85601947	Sp110	Shared	54	2.23048	2	0.0826105
1184	chr1:85603948-85628949	Sp140	Shared	87	3.47972	3	0.11999
1185	chr1:85629750-85632149	Sp100	Shared	3	1.25	0	0
1186	chr1:85632550-85635754	Sp100	KK	20	6.24025	2	0.624025
1187	chr1:85645353-85653952	Sp100	Shared	9	1.04651	0	0
1188	chr1:85703153-85704152	Sp100	Shared	0	0	0	0
1189	chr1:85750753-85752352	A630001G21Rik	KK	0	0	0	0
1190	chr1:85793177-85794983	Cab39	Shared	0	0	2	1.10681
1191	chr1:85807611-85810605	Cab39	Shared	6	2.00334	3	1.00167
1192	chr1:85825020-85829227	Cab39	Shared	11	2.61407	6	1.42586
1193	chr1:85837625-85842025	Cab39	Shared	8	1.81777	1	0.227221
1194	chr1:85845426-85849624	Itm2c	Shared	3	0.714456	1	0.238152
1195	chr1:85851025-85853424	Itm2c	Shared	1	0.416667	0	0
1196	chr1:85864420-85864619	Itm2c	Shared	4	20	0	0
1197	chr1:85892828-85910232	Itm2c	Shared	5	0.287274	5	0.287274
1198	chr1:86015865-86016463	Spata3	Shared	2	3.3389	1	1.66945
1199	chr1:86045858-86046857	2810459M11Rik	KK	1	1	0	0
1200	chr1:86058262-86061449	Psmd1	Shared	8	2.50941	4	1.25471
1201	chr1:86063850-86066648	Psmd1	Shared	6	2.14362	1	0.35727
1202	chr1:86142227-86145026	Gm21972	Shared	1	0.357143	0	0
1203	chr1:86153044-86157635	Armc9	Shared	29	6.31533	3	0.65331
1204	chr1:86170840-86184042	Armc9	Shared	72	5.45331	9	0.681663
1205	chr1:86189846-86191255	Armc9	KK	2	1.41844	1	0.70922
1206	chr1:86198256-86200239	Armc9	KK	3	1.5121	1	0.504032
1207	chr1:86200440-86205833	Armc9	Shared	1	0.185391	1	0.185391
1208	chr1:86216634-86218636	Armc9	Shared	7	3.49476	1	0.499251
1209	chr1:86229038-86231239	B3gnt7	KK	6	2.7248	1	0.454133
1210	chr1:86240250-86241850	B3gnt7	KK	6	3.74766	2	1.24922
1211	chr1:86255456-86256659	B3gnt7	KK	0	0	1	0.830565
1212	chr1:86343901-86346900	Ncl	Shared	1	0.333333	0	0
1213	chr1:86349301-86351900	Ncl	KK	4	1.53846	0	0
1214	chr1:86355102-86360911	Ncl	Shared	8	1.37694	2	0.344234
1215	chr1:86374277-86374480	Nmur1	Shared	2	9.80392	1	4.90196
1216	chr1:86396892-86399673	Nmur1	Shared	4	1.43781	2	0.718907
1217	chr1:86429695-86449528	Tex44	Shared	38	1.9159	20	1.00837
1218	chr1:86450333-86452513	Tex44	KK	10	4.58505	4	1.83402
1219	chr1:86460328-86461527	Tex44	KK	2	1.66667	0	0
1220	chr1:86464128-86467326	Tex44	Shared	6	1.87559	1	0.312598
1221	chr1:86467527-86474111	Tex44	Shared	12	1.82232	8	1.21488
1222	chr1:86485711-86512565	Ptma	Shared	30	1.11711	23	0.856451
1223	chr1:86520771-86533984	Ptma	Shared	1	0.0756773	3	0.227032
1224	chr1:86543387-86549386	Ptma	Shared	0	0	0	0
1225	chr1:86555391-86560789	Pde6d	Shared	0	0	1	0.185219
1226	chr1:86581394-86583193	Pde6d	Shared	0	0	0	0
1227	chr1:86586394-86587793	Cops7b	Shared	0	0	0	0
1228	chr1:86669782-86670581	Nppc	KK	0	0	0	0
1229	chr1:86702986-86707376	Dis3l2	Shared	0	0	2	0.455477
1230	chr1:86831222-86835620	Dis3l2	Shared	0	0	1	0.227324
1231	chr1:86886035-86888634	Dis3l2	KK	0	0	0	0
1232	chr1:87032437-87038037	Alppl2	Shared	1	0.17854	1	0.17854
1233	chr1:87040038-87041237	Alppl2	KK	0	0	0	0
1234	chr1:87045638-87048837	Alppl2	KK	0	0	0	0
1235	chr1:87050038-87052837	Alppl2	KK	0	0	0	0
1236	chr1:87077034-87080033	Alppl2	Shared	4	1.33333	0	0
1237	chr1:87209498-87219098	Eif4e2	Shared	14	1.45818	1	0.104156
1238	chr1:87270588-87274401	Efhd1	KK	13	3.4085	9	2.35973
1239	chr1:87294024-87295623	Efhd1	KK	0	0	0	0
1240	chr1:87299625-87301224	Gigyf2	C57BL/6J	1	0.625	0	0
1241	chr1:87326242-87330641	Gigyf2	Shared	0	0	0	0
1242	chr1:87409473-87414481	Kcnj13	Shared	3	0.598922	2	0.399281
1243	chr1:87432281-87435692	3110079O15Rik	Shared	0	0	2	0.586166
1244	chr1:87572523-87575520	Neu2	Shared	14	4.66978	1	0.333556
1245	chr1:87619574-87627572	Inpp5d	Shared	2	0.250031	5	0.625078
1246	chr1:87637373-87641573	Inpp5d	Shared	2	0.476077	1	0.238039
1247	chr1:87647792-87651800	Inpp5d	KK	4	0.997755	4	0.997755
1248	chr1:87755421-87757020	Atg16l1	Shared	0	0	0	0
1249	chr1:87777843-87781036	Atg16l1	Shared	5	1.56544	1	0.313087
1250	chr1:87783837-87788218	Sag	Shared	12	2.73848	5	1.14103
1251	chr1:87789419-87793436	Sag	KK	12	2.98656	1	0.24888
1252	chr1:87812234-87815033	Sag	KK	2	0.714286	0	0
1253	chr1:87845118-87887952	Dgkd	Shared	66	1.5408	30	0.700362
1254	chr1:87889149-87894767	Dgkd	Shared	10	1.77968	4	0.71187
1255	chr1:87895760-87903565	Dgkd	Shared	15	1.9216	6	0.76864
1256	chr1:87905560-87954151	Dgkd	Shared	59	1.21419	11	0.226375
1257	chr1:87960149-87961948	Usp40	Shared	3	1.66667	0	0
1258	chr1:87986928-87992322	Usp40	Shared	16	2.96571	3	0.55607
1259	chr1:88007321-88009320	Usp40	Shared	5	2.5	0	0
1260	chr1:88068719-88071117	Ugt1a9	Shared	7	2.91788	3	1.25052
1261	chr1:88103535-88104132	Ugt1a7c	KK	5	8.3612	1	1.67224
1262	chr1:88106733-88110000	Ugt1a7c	Shared	75	22.9498	7	2.14198
1263	chr1:88120353-88121140	Ugt1a6a	C57BL/6J	6	7.61421	4	5.07614
1264	chr1:88144130-88145328	Ugt1a6a	KK	16	13.3445	1	0.834028
1265	chr1:88164734-88165133	Ugt1a5	Shared	1	2.5	0	0
1266	chr1:88205136-88206135	Dnajb3	Shared	0	0	0	0
1267	chr1:88345789-88349826	Trpm8	Shared	26	6.43883	4	0.990589
1268	chr1:88398297-88400296	Spp2	C57BL/6J	1	0.5	0	0
1269	chr1:88436908-88437707	Spp2	Shared	0	0	0	0
1270	chr1:88574603-88576812	Glrp1	KK	3	1.35747	1	0.452489
1271	chr1:88699888-88703074	Arl4c	Shared	8	2.5102	2	0.627549
1272	chr1:88753760-88759159	Arl4c	Shared	6	1.11111	2	0.37037
1273	chr1:88783997-88785798	Arl4c	C57BL/6J	25	13.8735	6	3.32963
1274	chr1:88798582-88801000	Arl4c	KK	13	5.37412	2	0.826788
1275	chr1:88806995-88810200	Arl4c	KK	46	14.3481	5	1.55958
1276	chr1:88837974-88841401	Arl4c	KK	49	14.294	7	2.04201
1277	chr1:88846414-88848593	Arl4c	C57BL/6J	7	3.21101	2	0.917431
1278	chr1:88849794-88850793	Arl4c	KK	2	2	0	0
1279	chr1:88858798-88863202	Arl4c	Shared	59	13.3939	7	1.5891
1280	chr1:88864803-88868989	Arl4c	Shared	17	4.06019	4	0.955338
1281	chr1:88871389-88873188	Arl4c	KK	12	6.66667	0	0
1282	chr1:88906019-88911239	Sh3bp4	Shared	53	10.1513	7	1.34074
1283	chr1:88927854-88930041	Sh3bp4	Shared	30	13.7112	7	3.19927
1284	chr1:88932237-88944001	Sh3bp4	Shared	83	7.05482	9	0.764981
1285	chr1:88953202-88960589	Sh3bp4	Shared	60	8.12128	11	1.4889
1286	chr1:88986221-88988626	Sh3bp4	C57BL/6J	0	0	1	0.415628
1287	chr1:89011222-89017257	Sh3bp4	Shared	10	1.65673	9	1.49105
1288	chr1:89022833-89031227	Sh3bp4	Shared	27	3.2162	7	0.83383
1289	chr1:89041229-89043628	Sh3bp4	Shared	3	1.25	0	0
1290	chr1:89052999-89056998	Sh3bp4	Shared	1	0.25	0	0
1291	chr1:89057601-89063427	Sh3bp4	Shared	13	2.23099	5	0.858074
1292	chr1:89067636-89096841	Sh3bp4	Shared	37	1.26686	23	0.787509
1293	chr1:89101842-89155552	Sh3bp4	Shared	200	3.72363	42	0.781963
1294	chr1:89162766-89168175	Sh3bp4	Shared	35	6.4695	1	0.184843
1295	chr1:89179397-89180990	Sh3bp4	KK	1	0.627353	2	1.25471
1296	chr1:89181991-89185392	Sh3bp4	Shared	10	2.93945	1	0.293945
1297	chr1:89234765-89238764	Sh3bp4	KK	1	0.25	0	0
1298	chr1:89245154-89246353	Sh3bp4	KK	0	0	0	0
1299	chr1:89270167-89273765	Agap1	KK	1	0.277855	2	0.55571
1300	chr1:89275766-89280165	Agap1	KK	33	7.5	5	1.13636
1301	chr1:89299559-89303776	Agap1	KK	4	0.948317	4	0.948317
1302	chr1:89353443-89354242	Agap1	C57BL/6J	2	2.5	0	0
1303	chr1:89360642-89367452	Agap1	Shared	13	1.90868	5	0.734107
1304	chr1:89383447-89386856	Agap1	Shared	5	1.46628	2	0.58651
1305	chr1:89416659-89418456	Agap1	KK	3	1.66852	1	0.556174
1306	chr1:89423657-89425874	Agap1	KK	1	0.450857	1	0.450857
1307	chr1:89453684-89583618	Agap1	Shared	431	3.31704	105	0.808096
1308	chr1:89585432-89590049	Agap1	Shared	17	3.68125	7	1.51581
1309	chr1:89590851-89631421	Agap1	Shared	142	3.50004	26	0.640852
1310	chr1:89632622-89642221	Agap1	KK	0	0	0	0
1311	chr1:89642222-89647221	Agap1	Shared	0	0	0	0
1312	chr1:89686821-89692620	Agap1	Shared	1	0.172414	0	0
1313	chr1:89699021-89729033	Gbx2	Shared	18	0.59974	6	0.199913
1314	chr1:89730034-89736023	Gbx2	Shared	2	0.33389	2	0.33389
1315	chr1:89743855-89752654	Gbx2	Shared	1	0.113636	0	0
1316	chr1:89755055-89755454	Gbx2	KK	0	0	0	0
1317	chr1:89761866-89764665	Gbx2	KK	0	0	0	0
1318	chr1:89770864-89772863	Gbx2	KK	0	0	0	0
1319	chr1:89785264-89787063	Gbx2	KK	0	0	0	0
1320	chr1:89787864-89790863	Gbx2	KK	0	0	0	0
1321	chr1:89805063-89807062	Gbx2	KK	3	1.5	0	0
1322	chr1:89812264-89814863	Gbx2	KK	3	1.15385	0	0
1323	chr1:89821468-89825067	Gbx2	KK	4	1.11111	3	0.833333
1324	chr1:89828681-89833686	Gbx2	KK	13	2.59688	2	0.399521
1325	chr1:89860287-89860886	Gbx2	KK	0	0	0	0
1326	chr1:89875087-89889286	Gbx2	Shared	0	0	0	0
1327	chr1:89891487-89894686	Gbx2	KK	0	0	0	0
1328	chr1:90047303-90051502	Asb18	Shared	0	0	0	0
1329	chr1:90161703-90163504	Iqca	KK	3	1.66482	1	0.554939
1330	chr1:90203926-90205321	Ackr3	KK	7	5.01433	3	2.149
1331	chr1:90206522-90209524	Ackr3	KK	5	1.665	1	0.333
1332	chr1:90403722-90406919	Cops8	KK	8	2.50156	3	0.938086
1333	chr1:90408106-90409905	Cops8	KK	9	5	0	0
1334	chr1:90410906-90413703	Cops8	KK	14	5.00357	2	0.714796
1335	chr1:90418098-90421497	Cops8	KK	25	7.35294	0	0
1336	chr1:90421898-90428510	Cops8	Shared	43	6.50234	5	0.756086
1337	chr1:90445308-90448707	Cops8	KK	1	0.294118	0	0
1338	chr1:90602653-90604257	Cops8	Shared	5	3.11526	3	1.86916
1339	chr1:90678089-90681479	Cops8	Shared	3	0.884695	2	0.589797
1340	chr1:90742702-90746113	Col6a3	C57BL/6J	2	0.586166	1	0.293083
1341	chr1:90769117-90776925	Col6a3	Shared	56	7.17121	4	0.512229
1342	chr1:90837766-90839163	Col6a3	KK	15	10.7296	1	0.715308
1343	chr1:90847365-90849764	Col6a3	KK	2	0.833333	0	0
1344	chr1:90908404-90911001	Mlph	KK	11	4.23403	1	0.384911
1345	chr1:90913404-90926999	Mlph	Shared	23	1.69167	12	0.882613
1346	chr1:90961037-90964665	Rab17	Shared	15	4.13337	9	2.48002
1347	chr1:90996268-91000059	Rab17	Shared	28	7.38397	5	1.31857
1348	chr1:91010109-91019292	Lrrfip1	Shared	107	11.6507	17	1.85105
1349	chr1:91022111-91025949	Lrrfip1	KK	47	12.2428	10	2.60485
1350	chr1:91051156-91058726	Lrrfip1	Shared	60	7.92498	7	0.924581
1351	chr1:91059935-91067362	Lrrfip1	Shared	50	6.73129	13	1.75013
1352	chr1:91068770-91070965	Lrrfip1	KK	35	15.9381	5	2.27687
1353	chr1:91072567-91086776	Lrrfip1	Shared	164	11.5412	19	1.33709
1354	chr1:91087583-91099201	Lrrfip1	Shared	108	9.29512	24	2.06558
1355	chr1:91179248-91185458	Ramp1	Shared	30	4.83014	3	0.483014
1356	chr1:91191839-91198422	Ramp1	KK	19	2.88578	5	0.759417
1357	chr1:91207625-91210828	Ramp1	KK	9	2.80899	1	0.31211
1358	chr1:91247697-91258899	Ube2f	Shared	29	2.58859	9	0.803356
1359	chr1:91264518-91267117	Ube2f	KK	3	1.15385	0	0
1360	chr1:91270718-91275545	Ube2f	KK	7	1.44988	5	1.03563
1361	chr1:91284733-91332945	Scly	Shared	78	1.61782	14	0.290378
1362	chr1:91337746-91343145	Klhl30	KK	2	0.37037	0	0
1363	chr1:91344151-91346750	Klhl30	KK	4	1.53846	2	0.769231
1364	chr1:91349929-91352924	Klhl30	KK	8	2.67023	2	0.667557
1365	chr1:91353725-91356524	Klhl30	KK	2	0.714286	0	0
1366	chr1:91364921-91378937	Erfe	Shared	4	0.285368	2	0.142684
1367	chr1:91380138-91403136	Ilkap	Shared	9	0.391321	1	0.0434802
1368	chr1:91404334-91407129	Ilkap	Shared	0	0	1	0.357654
1369	chr1:91409130-91462126	Hes6	Shared	79	1.49065	14	0.264166
1370	chr1:91463527-91466526	Per2	Shared	3	1	0	0
1371	chr1:91467729-91471540	Per2	Shared	10	2.62329	5	1.31165
1372	chr1:91478341-91480941	Traf3ip1	KK	19	7.30488	2	0.768935
1373	chr1:91489126-91492939	Traf3ip1	Shared	27	7.07918	10	2.62192
1374	chr1:91493740-91496326	Traf3ip1	Shared	20	7.73096	6	2.31929
1375	chr1:91497123-91498124	Traf3ip1	KK	10	9.98004	0	0
1376	chr1:91519119-91521319	Asb1	KK	2	0.908678	1	0.454339
1377	chr1:91525523-91529122	Asb1	C57BL/6J	3	0.833333	0	0
1378	chr1:91537917-91542133	Asb1	Shared	20	4.74271	3	0.711406
1379	chr1:91613233-91620820	Asb1	Shared	0	0	2	0.263574
1380	chr1:91684083-91689081	Twist2	Shared	1	0.20004	1	0.20004
1381	chr1:91758485-91759484	Twist2	Shared	0	0	0	0
1382	chr1:91772085-91774284	Twist2	KK	0	0	0	0
1383	chr1:91800691-91802290	Twist2	KK	0	0	0	0
1384	chr1:91818087-91821086	Twist2	KK	0	0	0	0
1385	chr1:91869087-91876086	Twist2	Shared	0	0	0	0
1386	chr1:91882687-91883686	Twist2	Shared	0	0	0	0
1387	chr1:91917889-91924088	Twist2	KK	0	0	0	0
1388	chr1:91930089-91931488	Twist2	KK	0	0	0	0
1389	chr1:91933089-91948490	Twist2	Shared	0	0	1	0.0649266
1390	chr1:91950091-91985090	Twist2	Shared	0	0	0	0
1391	chr1:91986091-91994690	Twist2	KK	0	0	0	0
1392	chr1:91998891-92000891	Hdac4	KK	0	0	1	0.49975
1393	chr1:92009292-92013491	Hdac4	Shared	0	0	0	0
1394	chr1:92015292-92016491	Hdac4	KK	0	0	0	0
1395	chr1:92032692-92037291	Hdac4	KK	0	0	0	0
1396	chr1:92040292-92046491	Hdac4	Shared	0	0	0	0
1397	chr1:92047092-92056491	Hdac4	Shared	0	0	0	0
1398	chr1:92060492-92063691	Hdac4	KK	0	0	0	0
1399	chr1:92073892-92088491	Hdac4	Shared	0	0	0	0
1400	chr1:92096092-92120091	Hdac4	Shared	0	0	2	0.0833333
1401	chr1:92122292-92131891	Hdac4	Shared	0	0	0	0
1402	chr1:92134692-92150691	Hdac4	Shared	0	0	0	0
1403	chr1:92157492-92164691	Hdac4	Shared	0	0	0	0
1404	chr1:92165492-92181891	Hdac4	Shared	0	0	0	0
1405	chr1:92202692-92203891	Hdac4	KK	0	0	0	0
1406	chr1:92210896-92217095	Hdac4	KK	0	0	0	0
1407	chr1:92223104-92228303	Hdac4	Shared	0	0	0	0
1408	chr1:92250908-92252507	Hdac4	KK	0	0	0	0
1409	chr1:92260908-92274907	Hdac4	Shared	0	0	0	0
1410	chr1:92312908-92318507	Hdac4	Shared	0	0	0	0
1411	chr1:92332108-92334107	Ndufa10	KK	0	0	0	0
1412	chr1:92336904-92338303	Ndufa10	KK	0	0	0	0
1413	chr1:92339704-92345703	Ndufa10	KK	0	0	0	0
1414	chr1:92357104-92381703	Ndufa10	Shared	0	0	0	0
1415	chr1:92393904-92396303	Ndufa10	KK	0	0	0	0
1416	chr1:92397304-92398903	Ndufa10	Shared	0	0	0	0
1417	chr1:92403504-92405303	Ndufa10	KK	0	0	0	0
1418	chr1:92409504-92410903	Ndufa10	KK	0	0	0	0
1419	chr1:92433904-92444103	Ndufa10	Shared	0	0	0	0
1420	chr1:92465104-92466903	Ndufa10	KK	0	0	0	0
1421	chr1:92472904-92474703	Ndufa10	Shared	0	0	0	0
1422	chr1:92521504-92523303	Olfr1414	Shared	0	0	0	0
1423	chr1:92634104-92643103	Cops9	Shared	0	0	0	0
1424	chr1:92679904-92684503	Otos	Shared	0	0	0	0
1425	chr1:92685504-92687703	Otos	KK	0	0	0	0
1426	chr1:92696704-92700103	Otos	KK	0	0	0	0
1427	chr1:92829903-92833902	Gpc1	Shared	0	0	0	0
1428	chr1:92845303-92846902	Gpc1	KK	0	0	0	0
1429	chr1:92848304-92850503	Gpc1	KK	0	0	0	0
1430	chr1:92880904-92884303	Ankmy1	Shared	0	0	0	0
1431	chr1:92899304-92923108	Rnpepl1	Shared	1	0.042008	1	0.042008
1432	chr1:92929909-92940508	Capn10	Shared	0	0	0	0
1433	chr1:92942109-92952508	Capn10	Shared	0	0	0	0
1434	chr1:93010909-93066509	Aqp12	Shared	2	0.0359706	1	0.0179853
1435	chr1:93067510-93104509	Kif1a	Shared	0	0	2	0.0540541
1436	chr1:93112710-93115909	Kif1a	Shared	0	0	0	0
1437	chr1:93205714-93218713	Sned1	Shared	0	0	0	0
1438	chr1:93219514-93222313	Sned1	Shared	0	0	0	0
1439	chr1:93233514-93239513	Sned1	Shared	0	0	0	0
1440	chr1:93242514-93247713	Sned1	Shared	1	0.192308	0	0
1441	chr1:93289117-93290916	Mterf4	Shared	0	0	0	0
1442	chr1:93297708-93300899	Mterf4	KK	12	3.7594	1	0.313283
1443	chr1:93303509-93306909	Mterf4	Shared	5	1.47016	1	0.294031
1444	chr1:93342341-93344140	Ppp1r7	Shared	3	1.66667	0	0
1445	chr1:93372371-93375971	Ano7	KK	4	1.1108	1	0.277701
1446	chr1:93397726-93450525	Ano7	Shared	55	1.04167	18	0.340909
1447	chr1:93450926-93459367	Hdlbp	Shared	7	0.829187	5	0.592277
1448	chr1:93461365-93468964	Hdlbp	Shared	3	0.394737	2	0.263158
1449	chr1:93475575-93482571	Sept2	Shared	14	2.00086	6	0.85751
1450	chr1:93495397-93499595	Farp2	C57BL/6J	6	1.42891	1	0.238152
1451	chr1:93503802-93505401	Farp2	C57BL/6J	4	2.5	0	0
1452	chr1:93510002-93514198	Farp2	Shared	15	3.57398	3	0.714796
1453	chr1:93617416-93637200	Stk25	Shared	23	1.1625	8	0.404347
1454	chr1:93657770-93659973	Stk25	Shared	1	0.453721	1	0.453721
1455	chr1:93665972-93669968	Bok	Shared	13	3.25244	2	0.500375
1456	chr1:93685347-93689346	Bok	Shared	16	4	0	0
1457	chr1:93690347-93691942	Bok	KK	8	5.01253	2	1.25313
1458	chr1:93693721-93697322	Bok	Shared	13	3.60911	2	0.555247
1459	chr1:93711090-93717089	Bok	Shared	13	2.16667	5	0.833333
1460	chr1:93722097-93741305	Thap4	Shared	33	1.71794	13	0.676766
1461	chr1:93744096-93747095	Thap4	Shared	5	1.66667	3	1
1462	chr1:93749489-93751696	Thap4	KK	1	0.452899	1	0.452899
1463	chr1:93752697-93760097	Atg4b	Shared	7	0.945818	2	0.270234
1464	chr1:93782907-93791102	Dtymk	Shared	9	1.0981	4	0.488043
1465	chr1:93792703-93796305	Dtymk	KK	1	0.277546	1	0.277546
1466	chr1:93800908-93809292	Ing5	Shared	6	0.715564	9	1.07335
1467	chr1:93811692-93821290	D2hgdh	Shared	8	0.83342	5	0.520888
1468	chr1:93822291-93827287	D2hgdh	Shared	1	0.20012	3	0.60036
1469	chr1:93834086-93835684	D2hgdh	KK	5	3.12695	1	0.625391
1470	chr1:93837285-93839084	D2hgdh	KK	3	1.66667	0	0
1471	chr1:94034355-94036154	Neu4	Shared	9	5	0	0
1472	chr1:94710701-94715694	Fam174a	Shared	1	0.20024	1	0.20024
1473	chr1:94742691-94742890	Fam174a	KK	0	0	0	0
1474	chr1:94785293-94786890	Fam174a	C57BL/6J	0	0	1	0.625782
1475	chr1:95267890-95269289	Fam174a	C57BL/6J	0	0	0	0
1476	chr1:95311497-95317896	Fam174a	Shared	2	0.3125	0	0
1477	chr1:95325097-95327496	Fam174a	Shared	0	0	0	0
1478	chr1:95428158-95429557	Fam174a	C57BL/6J	0	0	0	0
1479	chr1:95666569-95668160	St8sia4	KK	1	0.628141	0	0
1480	chr1:96365813-96366212	Slco4c1	C57BL/6J	0	0	0	0
1481	chr1:96871799-96872598	Slco4c1	C57BL/6J	1	1.25	0	0
1482	chr1:97598256-97600655	D1Ertd622e	Shared	0	0	0	0
1483	chr1:97622856-97637247	D1Ertd622e	Shared	3	0.208449	3	0.208449
1484	chr1:97638848-97644647	D1Ertd622e	Shared	0	0	0	0
1485	chr1:97645448-97663655	D1Ertd622e	Shared	5	0.274605	4	0.219684
1486	chr1:97767339-97771908	Gin1	Shared	43	9.40919	10	2.18818
1487	chr1:97821351-97825963	Ppip5k2	Shared	31	6.72014	9	1.95101
1488	chr1:97830176-97836581	Ppip5k2	Shared	21	3.27818	6	0.936622
1489	chr1:97847791-97851982	Ppip5k2	Shared	10	2.3855	2	0.477099
1490	chr1:97861774-97864757	Ppip5k2	C57BL/6J	31	10.3887	4	1.34048
1491	chr1:97872154-97895790	Ppip5k2	Shared	194	8.20747	31	1.3115
1492	chr1:97897393-97902823	Ppip5k2	Shared	14	2.57779	6	1.10477
1493	chr1:97906624-97910048	Ppip5k2	Shared	5	1.45985	4	1.16788
1494	chr1:97910446-97948352	Ppip5k2	Shared	208	5.48711	50	1.31902
1495	chr1:97948951-97978941	Pam	Shared	36	1.20036	11	0.366777
1496	chr1:97995548-97999347	Pam	C57BL/6J	1	0.263158	0	0
1497	chr1:98045755-98050562	Pam	Shared	12	2.49584	4	0.831947
1498	chr1:98054561-98056959	Pam	Shared	16	6.66945	1	0.41684
1499	chr1:98073166-98074565	Pam	C57BL/6J	2	1.42857	0	0
1500	chr1:98082580-98085979	Pam	KK	1	0.294118	0	0
1501	chr1:98094366-98096764	Pam	Shared	9	3.75156	3	1.25052
1502	chr1:98190108-98190500	Pam	C57BL/6J	5	12.7226	1	2.54453
1503	chr1:98588891-98591694	Slco6d1	Shared	8	2.85307	5	1.78317
1504	chr1:98666915-98672306	Slco6d1	Shared	3	0.55638	3	0.55638
1505	chr1:99739574-99740173	Cntnap5b	C57BL/6J	1	1.66667	0	0
1506	chr1:102628179-102628378	NONE	C57BL/6J	3	15	0	0
1507	chr1:105177868-105181066	Rnf152	Shared	10	3.12598	2	0.625195
1508	chr1:105340188-105341187	Rnf152	C57BL/6J	2	2	0	0
1509	chr1:105355398-105357196	Rnf152	Shared	5	2.77932	1	0.555864
1510	chr1:105662952-105665955	Pign	Shared	10	3.32889	1	0.332889
1511	chr1:105707012-105710812	Pign	C57BL/6J	9	2.3678	2	0.526177
1512	chr1:105780189-105789588	Tnfrsf11a	Shared	0	0	0	0
1513	chr1:105822589-105832187	Tnfrsf11a	Shared	2	0.208355	5	0.520888
1514	chr1:105839188-105841787	Tnfrsf11a	Shared	0	0	0	0
1515	chr1:105843188-105844987	Tnfrsf11a	Shared	0	0	0	0
1516	chr1:105863801-105868401	Tnfrsf11a	Shared	1	0.217344	2	0.434688
1517	chr1:105885202-105887401	Zcchc2	KK	0	0	0	0
1518	chr1:105889002-105892400	Zcchc2	C57BL/6J	0	0	1	0.294204
1519	chr1:105893801-105912600	Zcchc2	Shared	1	0.0531915	0	0
1520	chr1:105921999-105923598	Zcchc2	C57BL/6J	1	0.625	0	0
1521	chr1:105924399-105931206	Zcchc2	Shared	1	0.146886	1	0.146886
1522	chr1:105943604-105949203	Zcchc2	Shared	6	1.07143	0	0
1523	chr1:105970000-106005627	Zcchc2	Shared	63	1.76827	17	0.477153
1524	chr1:106006228-106025830	Zcchc2	Shared	0	0	2	0.102025
1525	chr1:106027432-106041631	Zcchc2	Shared	0	0	2	0.140845
1526	chr1:106073230-106075029	Zcchc2	KK	0	0	0	0
1527	chr1:106147623-106150026	Phlpp1	KK	1	0.415973	1	0.415973
1528	chr1:106153025-106155624	Phlpp1	C57BL/6J	0	0	0	0
1529	chr1:106166831-106175632	Phlpp1	Shared	1	0.113611	1	0.113611
1530	chr1:106176433-106179832	Phlpp1	Shared	0	0	0	0
1531	chr1:106184034-106186433	Phlpp1	Shared	0	0	0	0
1532	chr1:106187434-106189833	Phlpp1	Shared	2	0.833333	0	0
1533	chr1:106191834-106203834	Phlpp1	Shared	0	0	2	0.166653
1534	chr1:106218248-106223446	Phlpp1	Shared	1	0.192345	1	0.192345
1535	chr1:106229444-106234243	Phlpp1	Shared	0	0	0	0
1536	chr1:106241042-106245647	Phlpp1	Shared	0	0	1	0.217108
1537	chr1:106261448-106263247	Phlpp1	Shared	0	0	0	0
1538	chr1:106271448-106276049	Phlpp1	Shared	0	0	1	0.217297
1539	chr1:106277050-106280637	Phlpp1	Shared	0	0	1	0.278707
1540	chr1:106316238-106318837	Phlpp1	Shared	3	1.15385	0	0
1541	chr1:106390849-106393448	Phlpp1	KK	0	0	0	0
1542	chr1:106394449-106395248	Phlpp1	KK	0	0	0	0
1543	chr1:106406638-106409638	Phlpp1	Shared	3	0.999667	1	0.333222
1544	chr1:106547475-106550674	Bcl2	KK	1	0.3125	0	0
1545	chr1:106701104-106703503	Bcl2	KK	0	0	0	0
1546	chr1:106711304-106715903	Bcl2	Shared	1	0.217391	0	0
1547	chr1:106758094-106761889	Kdsr	Shared	4	1.05374	4	1.05374
1548	chr1:106782664-106784263	Vps4b	C57BL/6J	0	0	0	0
1549	chr1:106795662-106797260	Vps4b	Shared	3	1.87617	1	0.625391
1550	chr1:107914842-107917637	Serpinb8	C57BL/6J	4	1.43062	1	0.357654
1551	chr1:108788157-108789170	NONE	C57BL/6J	0	0	1	0.986193
1552	chr1:108890190-108893395	NONE	C57BL/6J	0	0	1	0.311915
1553	chr1:109971439-109973238	Cdh7	C57BL/6J	3	1.66667	0	0
1554	chr1:109982065-109984861	Cdh7	Shared	7	2.50268	2	0.715052
1555	chr1:109993076-109995676	Cdh7	Shared	2	0.768935	1	0.384468
1556	chr1:111864072-111865472	Dsel	Shared	11	7.85153	1	0.713776
1557	chr1:114002652-114009051	NONE	Shared	10	1.5625	0	0
1558	chr1:114279462-114280061	NONE	C57BL/6J	2	3.33333	0	0
1559	chr1:114354103-114356502	NONE	C57BL/6J	5	2.08333	0	0
1560	chr1:114826347-114827946	Cntnap5a	C57BL/6J	2	1.25	0	0
1561	chr1:118167410-118169610	Gm29106	KK	0	0	1	0.454339
1562	chr1:118248028-118252427	Tsn	KK	5	1.13636	0	0
1563	chr1:118268817-118271016	Tsn	KK	0	0	0	0
1564	chr1:118292416-118296015	Tsn	KK	1	0.277778	0	0
1565	chr1:118310415-118312217	Tsn	Shared	4	2.21852	1	0.554631
1566	chr1:118321212-118323210	Nifk	Shared	2	1.0005	1	0.50025
1567	chr1:118387760-118391756	Clasp1	Shared	0	0	2	0.500375
1568	chr1:118394756-118399947	Clasp1	Shared	1	0.192604	2	0.385208
1569	chr1:118407166-118408365	Clasp1	Shared	2	1.66667	0	0
1570	chr1:118415559-118417558	Clasp1	KK	0	0	0	0
1571	chr1:118419559-118421558	Clasp1	KK	0	0	0	0
1572	chr1:118428551-118430550	Clasp1	KK	1	0.5	0	0
1573	chr1:118451752-118461551	Clasp1	Shared	10	1.02041	2	0.204082
1574	chr1:118477964-118479963	Clasp1	KK	2	1	0	0
1575	chr1:118481364-118486375	Clasp1	Shared	10	1.99521	1	0.199521
1576	chr1:118487376-118495800	Clasp1	Shared	6	0.712166	8	0.949555
1577	chr1:118503012-118510810	Clasp1	Shared	9	1.15399	3	0.384665
1578	chr1:118521617-118522216	Tfcp2l1	KK	0	0	0	0
1579	chr1:118525225-118528808	Tfcp2l1	KK	4	1.11607	2	0.558036
1580	chr1:118530209-118538609	Tfcp2l1	Shared	2	0.238067	1	0.119033
1581	chr1:118551225-118556824	Tfcp2l1	KK	2	0.357143	2	0.357143
1582	chr1:118558025-118562224	Tfcp2l1	Shared	1	0.238095	0	0
1583	chr1:118562826-118572226	Tfcp2l1	Shared	2	0.212743	1	0.106372
1584	chr1:118573828-118575627	Tfcp2l1	KK	0	0	0	0
1585	chr1:118588428-118591426	Tfcp2l1	KK	3	1.00033	1	0.333444
1586	chr1:118594444-118597242	Tfcp2l1	KK	1	0.35727	1	0.35727
1587	chr1:118598041-118600254	Tfcp2l1	KK	7	3.1617	1	0.451671
1588	chr1:118606846-118609045	Tfcp2l1	KK	12	5.45455	0	0
1589	chr1:118626867-118628466	Tfcp2l1	Shared	2	1.25	0	0
1590	chr1:118981263-118984866	Gli2	KK	50	13.8735	8	2.21976
1591	chr1:119032915-119034515	Gli2	KK	1	0.62461	2	1.24922
1592	chr1:119208805-119211004	Gli2	C57BL/6J	9	4.09091	0	0
1593	chr1:119218805-119222399	Gli2	Shared	3	0.834492	3	0.834492
1594	chr1:119232595-119235790	Gli2	Shared	10	3.12891	1	0.312891
1595	chr1:119328789-119330788	Inhbb	KK	0	0	0	0
1596	chr1:119419419-119423209	Inhbb	Shared	2	0.527565	4	1.05513
1597	chr1:119455850-119458449	Inhbb	Shared	0	0	0	0
1598	chr1:119485854-119499861	Ralb	Shared	1	0.0713878	2	0.142776
1599	chr1:119500662-119512053	Ralb	Shared	2	0.175562	3	0.263343
1600	chr1:119523056-119527855	Tmem185b	Shared	0	0	0	0
1601	chr1:119603854-119607653	Epb41l5	Shared	0	0	0	0
1602	chr1:119623257-119626256	Epb41l5	Shared	0	0	0	0
1603	chr1:119636456-119650659	Epb41l5	Shared	2	0.140805	1	0.0704027
1604	chr1:119793846-119796045	Ptpn4	Shared	0	0	0	0
1605	chr1:119819630-119821029	Ptpn4	Shared	0	0	0	0
1606	chr1:119835230-119839033	Ptpn4	Shared	0	0	1	0.262881
1607	chr1:119900433-119903832	Tmem177	KK	0	0	0	0
1608	chr1:119907233-119911032	Tmem177	KK	0	0	0	0
1609	chr1:119912033-119913833	Tmem177	Shared	0	0	1	0.555247
1610	chr1:120072126-120076729	Tmem37	Shared	19	4.12685	1	0.217202
1611	chr1:120111153-120112755	Dbi	KK	3	1.87149	2	1.24766
1612	chr1:120118381-120122999	Dbi	Shared	34	7.3609	4	0.865988
1613	chr1:120134585-120136770	3110009E18Rik	C57BL/6J	25	11.4364	3	1.37237
1614	chr1:120173971-120177973	3110009E18Rik	Shared	3	0.749438	2	0.499625
1615	chr1:120180980-120186982	3110009E18Rik	KK	7	1.16608	2	0.333167
1616	chr1:120187583-120199598	3110009E18Rik	Shared	100	8.32224	23	1.91411
1617	chr1:120264081-120266080	Steap3	KK	4	2	0	0
1618	chr1:120653064-120658063	En1	Shared	0	0	0	0
1619	chr1:120669070-120670269	En1	Shared	0	0	0	0
1620	chr1:121315203-121317023	Insig2	Shared	17	9.33553	2	1.0983
1621	chr1:121320234-121325230	Insig2	C57BL/6J	32	6.40384	5	1.0006
1622	chr1:121326219-121331618	Insig2	Shared	22	4.07407	4	0.740741
1623	chr1:121334437-121336633	Insig2	Shared	6	2.731	1	0.455166
1624	chr1:121358434-121359633	Insig2	C57BL/6J	3	2.5	0	0
1625	chr1:121431031-121432030	Ccdc93	Shared	0	0	0	0
1626	chr1:121488031-121490830	Htr5b	Shared	0	0	0	0
1627	chr1:121552654-121554844	Ddx18	KK	9	4.10771	4	1.82565
1628	chr1:121555845-121558055	Ddx18	KK	9	4.07056	1	0.452284
1629	chr1:121567261-121568456	Ddx18	Shared	2	1.67224	1	0.83612
1630	chr1:121604699-121606098	Ddx18	C57BL/6J	11	7.85714	2	1.42857
1631	chr1:122140114-122142313	Ddx18	C57BL/6J	0	0	0	0
1632	chr1:122356869-122358268	Ddx18	Shared	8	5.71429	0	0
1633	chr1:123153917-123156118	Dpp10	C57BL/6J	1	0.454133	1	0.454133
1634	chr1:123303611-123304010	Dpp10	Shared	0	0	0	0
1635	chr1:123310850-123312246	Dpp10	C57BL/6J	0	0	1	0.71582
1636	chr1:123485682-123489087	Dpp10	C57BL/6J	2	0.587199	1	0.2936
1637	chr1:123977202-123979801	Dpp10	C57BL/6J	1	0.384615	0	0
1638	chr1:123983802-123987603	Dpp10	C57BL/6J	1	0.263019	2	0.526039
1639	chr1:124000603-124005604	Dpp10	Shared	0	0	1	0.19992
1640	chr1:124031405-124037600	Dpp10	Shared	2	0.322789	2	0.322789
1641	chr1:124043201-124046400	Dpp10	Shared	0	0	0	0
1642	chr1:124298022-124301821	Dpp10	Shared	0	0	0	0
1643	chr1:124318832-124322431	Dpp10	Shared	0	0	0	0
1644	chr1:125091987-125092186	Actr3	Shared	0	0	0	0
1645	chr1:125371223-125372622	Actr3	C57BL/6J	0	0	0	0
1646	chr1:125377623-125381422	Actr3	Shared	0	0	0	0
1647	chr1:125384423-125387220	Actr3	Shared	0	0	1	0.357398
1648	chr1:125388421-125392014	Actr3	Shared	0	0	1	0.278242
1649	chr1:125398611-125403206	Actr3	C57BL/6J	0	0	1	0.217581
1650	chr1:125411807-125416006	Actr3	Shared	0	0	0	0
1651	chr1:125417807-125421206	Actr3	C57BL/6J	0	0	0	0
1652	chr1:125421999-125427394	Actr3	Shared	1	0.185322	1	0.185322
1653	chr1:125428397-125436596	Actr3	Shared	1	0.121951	0	0
1654	chr1:125457593-125459792	Actr3	C57BL/6J	0	0	0	0
1655	chr1:125478992-125485195	Actr3	Shared	2	0.322373	1	0.161186
1656	chr1:125488596-125491195	Actr3	Shared	0	0	0	0
1657	chr1:125504797-125509592	Slc35f5	Shared	5	1.04254	3	0.625521
1658	chr1:125518982-125520581	Slc35f5	C57BL/6J	1	0.625	0	0
1659	chr1:125558597-125571598	Slc35f5	Shared	0	0	1	0.0769112
1660	chr1:125572599-125579996	Slc35f5	Shared	0	0	2	0.270343
1661	chr1:125582997-125585388	Slc35f5	KK	0	0	1	0.41806
1662	chr1:125589989-125594588	Slc35f5	Shared	0	0	0	0
1663	chr1:125675614-125679414	Gpr39	Shared	20	5.26177	1	0.263089
1664	chr1:125714403-125719801	Gpr39	C57BL/6J	21	3.88961	6	1.11132
1665	chr1:125724590-125727204	Gpr39	C57BL/6J	25	9.56023	1	0.382409
1666	chr1:125728005-125730622	Gpr39	C57BL/6J	5	1.90985	1	0.381971
1667	chr1:125808495-125809302	Lypd1	C57BL/6J	7	8.66337	2	2.47525
1668	chr1:125837538-125842540	Lypd1	Shared	21	4.19748	1	0.19988
1669	chr1:125845146-125846945	Lypd1	C57BL/6J	1	0.555556	0	0
1670	chr1:126098460-126100259	Lypd1	Shared	0	0	0	0
1671	chr1:126592840-126595039	Nckap5	KK	1	0.454545	0	0
1672	chr1:126603245-126606644	Nckap5	KK	3	0.882353	0	0
1673	chr1:126660706-126663305	Nckap5	KK	6	2.30769	0	0
1674	chr1:126670506-126675489	Nckap5	Shared	14	2.80899	3	0.601926
1675	chr1:126752548-126753140	Nckap5	C57BL/6J	1	1.68634	1	1.68634
1676	chr1:126970396-126977195	Nckap5	Shared	0	0	0	0
1677	chr1:127014575-127015788	Nckap5	C57BL/6J	4	3.29489	1	0.823723
1678	chr1:127098401-127099800	Mgat5	C57BL/6J	5	3.57143	0	0
1679	chr1:127201202-127202601	Mgat5	C57BL/6J	3	2.14286	0	0
1680	chr1:127204202-127209379	Mgat5	Shared	5	0.965624	7	1.35187
1681	chr1:127216189-127221367	Mgat5	Shared	19	3.66866	8	1.5447
1682	chr1:127237972-127240971	Mgat5	Shared	0	0	0	0
1683	chr1:127242368-127244767	Mgat5	KK	1	0.416667	0	0
1684	chr1:127269188-127272187	Mgat5	KK	0	0	0	0
1685	chr1:127289805-127291804	Mgat5	KK	0	0	0	0
1686	chr1:127305611-127308610	Mgat5	Shared	0	0	0	0
1687	chr1:127354016-127358413	Mgat5	KK	3	0.682128	1	0.227376
1688	chr1:127378649-127383242	Mgat5	Shared	4	0.870701	1	0.217675
1689	chr1:127400049-127402242	Mgat5	Shared	8	3.64631	2	0.911577
1690	chr1:127475614-127477013	Tmem163	KK	7	5	0	0
1691	chr1:127481835-127484647	Tmem163	KK	13	4.6214	3	1.06648
1692	chr1:127488060-127491859	Tmem163	KK	9	2.36842	2	0.526316
1693	chr1:127492862-127495658	Tmem163	Shared	39	13.9435	4	1.4301
1694	chr1:127496638-127518087	Tmem163	Shared	221	10.303	39	1.81818
1695	chr1:127519095-127546926	Tmem163	Shared	83	2.98218	22	0.790457
1696	chr1:127549147-127557965	Tmem163	Shared	28	3.17496	6	0.680349
1697	chr1:127565564-127585349	Tmem163	Shared	86	4.34651	19	0.960275
1698	chr1:127587147-127590749	Tmem163	Shared	0	0	1	0.277546
1699	chr1:127592750-127614384	Tmem163	Shared	27	1.24798	13	0.600878
1700	chr1:127616384-127679783	Tmem163	Shared	461	7.27129	84	1.32492
1701	chr1:127773025-127791811	Ccnt2	Shared	6	0.31937	4	0.212913
1702	chr1:127795212-127798211	Ccnt2	Shared	1	0.333333	0	0
1703	chr1:127802020-127804619	Ccnt2	Shared	1	0.384615	0	0
1704	chr1:127808835-127811634	Map3k19	C57BL/6J	1	0.357143	0	0
1705	chr1:127833647-127836046	Map3k19	Shared	0	0	0	0
1706	chr1:127853261-127856260	Rab3gap1	C57BL/6J	0	0	0	0
1707	chr1:127859672-127861285	Rab3gap1	C57BL/6J	18	11.1524	3	1.85874
1708	chr1:127868085-127872674	Rab3gap1	Shared	41	8.93246	6	1.30719
1709	chr1:127883069-127885064	Rab3gap1	KK	3	1.50301	1	0.501002
1710	chr1:127885865-127889669	Rab3gap1	Shared	5	1.31406	5	1.31406
1711	chr1:127896670-127900059	Rab3gap1	Shared	2	0.589971	2	0.589971
1712	chr1:127916480-127917079	Rab3gap1	KK	3	5	0	0
1713	chr1:127919880-127920279	Rab3gap1	KK	1	2.5	0	0
1714	chr1:127937282-127939281	Rab3gap1	C57BL/6J	0	0	2	1
1715	chr1:127941292-127948092	Rab3gap1	Shared	7	1.02926	4	0.588149
1716	chr1:127958503-127960501	Rab3gap1	Shared	6	3.0015	1	0.50025
1717	chr1:127981113-127982512	Rab3gap1	C57BL/6J	1	0.714286	0	0
1718	chr1:127987514-127991717	Zranb3	Shared	1	0.237869	1	0.237869
1719	chr1:128101952-128105752	R3hdm1	Shared	2	0.526177	3	0.789266
1720	chr1:128115180-128117995	R3hdm1	C57BL/6J	2	0.710227	1	0.355114
1721	chr1:128122597-128125399	R3hdm1	C57BL/6J	3	1.07028	1	0.356761
1722	chr1:128189401-128192605	Ubxn4	Shared	7	2.18409	4	1.24805
1723	chr1:128193405-128196605	Ubxn4	C57BL/6J	4	1.24961	4	1.24961
1724	chr1:128241428-128250860	Ubxn4	Shared	6	0.636065	7	0.742076
1725	chr1:128251263-128253662	Ubxn4	C57BL/6J	0	0	0	0
1726	chr1:128257463-128260864	Ubxn4	C57BL/6J	1	0.293945	1	0.293945
1727	chr1:128262886-128264485	Ubxn4	C57BL/6J	0	0	0	0
1728	chr1:128265486-128267285	Ubxn4	C57BL/6J	1	0.555556	0	0
1729	chr1:128356429-128361274	Mcm6	Shared	58	11.9686	27	5.57161
1730	chr1:128398075-128402265	Dars	C57BL/6J	13	3.10188	4	0.954426
1731	chr1:128405259-128407043	Dars	C57BL/6J	6	3.36134	2	1.12045
1732	chr1:128416439-128418038	Dars	Shared	2	1.25	0	0
1733	chr1:128470479-128473694	Dars	Shared	6	1.86567	1	0.310945
1734	chr1:128591064-128593269	Cxcr4	C57BL/6J	17	7.70626	3	1.35993
1735	chr1:128762988-128768156	Cxcr4	C57BL/6J	46	8.89921	11	2.12807
1736	chr1:129331027-129331226	Thsd7b	C57BL/6J	0	0	0	0
1737	chr1:130462235-130463034	Cd55	C57BL/6J	0	0	0	0
1738	chr1:130692426-130719625	Pfkfb2	Shared	0	0	0	0
1739	chr1:130729626-130732225	AA986860	Shared	0	0	0	0
1740	chr1:130733226-130734825	AA986860	C57BL/6J	0	0	0	0
1741	chr1:130740426-130743625	AA986860	KK	0	0	0	0
1742	chr1:130800630-130806029	Fcamr	Shared	0	0	0	0
1743	chr1:130812430-130814829	Fcamr	KK	0	0	0	0
1744	chr1:130817430-130835429	Pigr	Shared	0	0	0	0
1745	chr1:130837630-130843629	Pigr	Shared	0	0	0	0
1746	chr1:131052535-131065333	Mapkapk2	Shared	22	1.71888	6	0.468787
1747	chr1:131066335-131069334	Mapkapk2	KK	2	0.666667	0	0
1748	chr1:131070736-131098366	Mapkapk2	Shared	79	2.85911	21	0.760016
1749	chr1:131116416-131140068	Dyrk3	Shared	50	2.1139	22	0.930115
1750	chr1:131152478-131155874	Eif2d	Shared	3	0.883132	2	0.588755
1751	chr1:131157079-131162688	Eif2d	Shared	4	0.713012	4	0.713012
1752	chr1:131163892-131166691	Eif2d	KK	0	0	0	0
1753	chr1:131170893-131183497	Eif2d	Shared	3	0.238001	2	0.158667
1754	chr1:131187498-131189697	Eif2d	Shared	1	0.454545	0	0
1755	chr1:131224923-131227326	Rassf5	Shared	14	5.82363	5	2.07987
1756	chr1:131229122-131231524	Rassf5	C57BL/6J	7	2.91303	1	0.416146
1757	chr1:131237323-131247704	Rassf5	Shared	11	1.05953	5	0.481603
1758	chr1:131271523-131282544	Ikbke	Shared	10	0.907276	6	0.544366
1759	chr1:131377672-131379872	Ikbke	Shared	0	0	1	0.454339
1760	chr1:131523846-131529051	Srgap2	Shared	3	0.576258	3	0.576258
1761	chr1:131569450-131570828	Avpr1b	KK	6	4.35098	2	1.45033
1762	chr1:131578055-131590236	Avpr1b	Shared	105	8.61927	17	1.3955
1763	chr1:131598028-131601016	Avpr1b	Shared	12	4.01472	2	0.66912
1764	chr1:131643088-131644687	Ctse	KK	0	0	0	0
1765	chr1:131827099-131831901	Slc41a1	Shared	1	0.208203	2	0.416406
1766	chr1:131867311-131867910	Rab29	Shared	1	1.66667	0	0
1767	chr1:131909934-131913531	Nucks1	Shared	3	0.833797	2	0.555864
1768	chr1:132005412-132014599	Elk4	Shared	29	3.15629	11	1.19721
1769	chr1:132022405-132024004	Elk4	KK	0	0	0	0
1770	chr1:132025004-132030583	Elk4	Shared	6	1.07527	2	0.358423
1771	chr1:132043045-132046240	Mfsd4a	KK	17	5.31915	2	0.625782
1772	chr1:132087480-132088898	Mfsd4a	KK	2	1.40944	2	1.40944
1773	chr1:132110129-132115723	Cdk18	KK	8	1.42985	2	0.357462
1774	chr1:132121122-132142554	Cdk18	Shared	33	1.53968	14	0.653198
1775	chr1:132143754-132148561	Cdk18	Shared	23	4.78369	5	1.03993
1776	chr1:132149364-132154785	Cdk18	KK	26	4.79528	6	1.1066
1777	chr1:132281577-132284784	Klhdc8a	KK	13	4.05237	3	0.935162
1778	chr1:132288185-132294010	Klhdc8a	KK	61	10.4703	16	2.74631
1779	chr1:132295205-132300355	Klhdc8a	Shared	15	2.91206	6	1.16482
1780	chr1:132301360-132307758	Klhdc8a	KK	35	5.4696	4	0.625098
1781	chr1:132314770-132339778	Nuak2	Shared	24	0.959655	8	0.319885
1782	chr1:132340579-132344158	Nuak2	Shared	0	0	4	1.11732
1783	chr1:132344959-132347158	Nuak2	KK	2	0.909091	0	0
1784	chr1:132353159-132361155	Tmcc2	Shared	5	0.625234	2	0.250094
1785	chr1:132363157-132393528	Tmcc2	Shared	29	0.954827	14	0.460951
1786	chr1:132416125-132419124	Dstyk	Shared	4	1.33333	0	0
1787	chr1:132424323-132429319	Dstyk	Shared	4	0.80048	3	0.60036
1788	chr1:132429320-132437934	Dstyk	Shared	37	4.29483	8	0.928613
1789	chr1:132462945-132465944	Rbbp5	KK	3	1	0	0
1790	chr1:132476726-132478525	Rbbp5	Shared	0	0	0	0
1791	chr1:132503122-132507121	Tmem81	Shared	1	0.25	0	0
1792	chr1:132507922-132512944	Tmem81	KK	6	1.19451	4	0.796337
1793	chr1:132518550-132523151	Tmem81	KK	9	1.95567	1	0.217297
1794	chr1:132564903-132569100	Cntn2	KK	4	0.952835	1	0.238209
1795	chr1:132595321-132598919	Cntn2	KK	22	6.11281	1	0.277855
1796	chr1:132622549-132624948	Cntn2	KK	7	2.91667	3	1.25
1797	chr1:132628355-132634773	Cntn2	Shared	12	1.86945	2	0.311575
1798	chr1:132636574-132669121	Nfasc	Shared	215	6.60563	38	1.16751
1799	chr1:132702566-132704365	Nfasc	KK	0	0	0	0
1800	chr1:132708969-132712363	Nfasc	Shared	10	2.94551	2	0.589102
1801	chr1:132714790-132717389	Nfasc	KK	8	3.07692	3	1.15385
1802	chr1:132717990-132724210	Nfasc	Shared	67	10.77	8	1.28597
1803	chr1:132725402-132733207	Nfasc	Shared	94	12.042	6	0.76864
1804	chr1:132733810-132743186	Nfasc	Shared	81	8.63816	18	1.91959
1805	chr1:132758805-132759804	Nfasc	C57BL/6J	2	2	0	0
1806	chr1:132763605-132770999	Nfasc	Shared	1	0.135227	4	0.540906
1807	chr1:132797231-132806627	Nfasc	Shared	28	2.97967	4	0.425668
1808	chr1:132812820-132815817	Lrrn2	KK	12	4.00267	2	0.667111
1809	chr1:132816825-132818643	Lrrn2	KK	2	1.09951	2	1.09951
1810	chr1:132879847-132886855	Lrrn2	Shared	47	6.70566	4	0.570695
1811	chr1:132888855-132893658	Lrrn2	Shared	8	1.66528	1	0.20816
1812	chr1:132908069-132912471	Lrrn2	C57BL/6J	11	2.4983	2	0.454236
1813	chr1:132951943-132957342	Mdm4	C57BL/6J	23	4.25926	3	0.555556
1814	chr1:132986307-132988517	Mdm4	KK	1	0.452284	1	0.452284
1815	chr1:133016914-133022313	Mdm4	Shared	0	0	0	0
1816	chr1:133022714-133028505	Mdm4	Shared	0	0	1	0.172652
1817	chr1:133032506-133035105	Mdm4	Shared	0	0	0	0
1818	chr1:133035906-133037105	Pik3c2b	KK	0	0	0	0
1819	chr1:133044906-133050901	Pik3c2b	Shared	0	0	1	0.166778
1820	chr1:133052102-133058501	Pik3c2b	Shared	0	0	0	0
1821	chr1:133066302-133078701	Pik3c2b	Shared	0	0	0	0
1822	chr1:133082302-133087701	Pik3c2b	Shared	0	0	0	0
1823	chr1:133129104-133143703	Ppp1r15b	Shared	0	0	0	0
1824	chr1:133163704-133164503	Ppp1r15b	C57BL/6J	0	0	0	0
1825	chr1:133173704-133176903	Ppp1r15b	Shared	0	0	0	0
1826	chr1:133177704-133307306	Plekha6	Shared	1	0.00771587	2	0.0154317
1827	chr1:133308107-133315906	Gm28040	Shared	0	0	0	0
1828	chr1:133320307-133324306	Kiss1	Shared	0	0	0	0
1829	chr1:133361303-133370502	Etnk2	Shared	0	0	0	0
1830	chr1:133375903-133390902	Etnk2	Shared	0	0	0	0
1831	chr1:133391903-133427700	Sox13	Shared	1	0.0279345	1	0.0279345
1832	chr1:133430901-133432700	Sox13	C57BL/6J	0	0	0	0
1833	chr1:133448301-133449700	Sox13	KK	0	0	0	0
1834	chr1:133450501-133453900	Sox13	Shared	0	0	0	0
1835	chr1:133467302-133471501	Sox13	KK	0	0	0	0
1836	chr1:133490502-133494901	Sox13	Shared	0	0	0	0
1837	chr1:133527503-133531902	Snrpe	Shared	0	0	0	0
1838	chr1:133594503-133596902	Snrpe	Shared	1	0.416667	0	0
1839	chr1:133609503-133610902	Snrpe	Shared	0	0	0	0
1840	chr1:133613703-133616102	Snrpe	KK	0	0	0	0
1841	chr1:133621503-133623502	Snrpe	KK	0	0	0	0
1842	chr1:133624503-133634502	Snrpe	Shared	0	0	0	0
1843	chr1:133635303-133643902	Zbed6	Shared	0	0	0	0
1844	chr1:133647303-133652902	Zbed6	Shared	0	0	0	0
1845	chr1:133654903-133661902	Zbed6	Shared	0	0	0	0
1846	chr1:133669499-133672298	Gm38394	Shared	0	0	0	0
1847	chr1:133679699-133688898	Lax1	Shared	0	0	0	0
1848	chr1:133689699-133695698	Lax1	KK	0	0	0	0
1849	chr1:133702305-133704104	Lax1	C57BL/6J	0	0	0	0
1850	chr1:133739705-133747704	Lax1	Shared	0	0	0	0
1851	chr1:133753105-133755304	Atp2b4	KK	0	0	0	0
1852	chr1:133757705-133773699	Atp2b4	Shared	0	0	1	0.0625195
1853	chr1:133781104-133783303	Atp2b4	C57BL/6J	0	0	0	0
1854	chr1:133784304-133790503	Atp2b4	Shared	0	0	0	0
1855	chr1:133794704-133802302	Atp2b4	Shared	0	0	1	0.131596
1856	chr1:133818105-133836313	Atp2b4	Shared	0	0	1	0.0549179
1857	chr1:133853714-133858513	Optc	Shared	0	0	0	0
1858	chr1:133882514-133887713	Optc	KK	0	0	0	0
1859	chr1:133891314-133894913	Optc	Shared	0	0	0	0
1860	chr1:133906716-133909315	Optc	Shared	0	0	0	0
1861	chr1:133917916-133919915	Prelp	KK	0	0	0	0
1862	chr1:133932716-133935315	Prelp	KK	0	0	0	0
1863	chr1:134004518-134007117	Fmod	Shared	0	0	0	0
1864	chr1:134053522-134087921	Btg2	Shared	0	0	0	0
1865	chr1:134089722-134106921	Chit1	Shared	0	0	0	0
1866	chr1:134132323-134133922	Chit1	C57BL/6J	0	0	0	0
1867	chr1:134167123-134169922	Chil1	Shared	0	0	0	0
1868	chr1:134185323-134227919	Mybph	Shared	39	0.915557	8	0.187807
1869	chr1:134229126-134244122	Adora1	Shared	5	0.3334	2	0.13336
1870	chr1:134292367-134295368	Myog	C57BL/6J	6	1.99867	4	1.33245
1871	chr1:134298174-134299372	Myog	KK	4	3.33611	1	0.834028
1872	chr1:134302173-134305356	Myog	Shared	44	13.8191	2	0.628141
1873	chr1:134322181-134324779	Ppfia4	KK	6	2.30858	1	0.384763
1874	chr1:134332390-134337985	Ppfia4	Shared	2	0.357398	3	0.536097
1875	chr1:134341787-134348186	Ppfia4	Shared	10	1.5625	0	0
1876	chr1:134351787-134353392	Tmem183a	KK	2	1.24533	2	1.24533
1877	chr1:134356193-134362590	Tmem183a	Shared	13	2.03188	6	0.937793
1878	chr1:134405262-134409853	Cyb5r1	Shared	2	0.43554	1	0.21777
1879	chr1:134412856-134426274	Adipor1	Shared	2	0.149042	6	0.447127
1880	chr1:134454704-134459128	Klhl12	Shared	21	4.74576	7	1.58192
1881	chr1:134490519-134497123	Rabif	Shared	52	7.87282	12	1.81681
1882	chr1:134501708-134504132	Rabif	C57BL/6J	30	12.3711	5	2.06186
1883	chr1:134512356-134514948	Rabif	KK	11	4.24219	3	1.15696
1884	chr1:134516348-134519343	Rabif	KK	11	3.67156	2	0.667557
1885	chr1:134555244-134562849	Kdm5b	Shared	31	4.07573	13	1.70918
1886	chr1:134563645-134571260	Kdm5b	Shared	55	7.22164	18	2.36345
1887	chr1:134577268-134579275	Kdm5b	C57BL/6J	5	2.49004	8	3.98406
1888	chr1:134580499-134584692	Kdm5b	Shared	23	5.48402	10	2.38436
1889	chr1:134588314-134592511	Kdm5b	C57BL/6J	21	5.00238	7	1.66746
1890	chr1:134645531-134647933	Syt2	Shared	14	5.82605	3	1.24844
1891	chr1:134658555-134661178	Syt2	C57BL/6J	34	12.9573	7	2.66768
1892	chr1:134665590-134668601	Syt2	C57BL/6J	28	9.29615	3	0.996016
1893	chr1:134675028-134678105	Syt2	KK	28	9.09682	3	0.974659
1894	chr1:134735672-134762519	Syt2	Shared	229	8.5295	42	1.56436
1895	chr1:134762933-134766928	Syt2	Shared	18	4.5045	5	1.25125
1896	chr1:134770713-134775352	Syt2	Shared	12	2.58621	5	1.07759
1897	chr1:134782352-134785143	Syt2	KK	50	17.9083	6	2.149
1898	chr1:134795145-134796952	Syt2	KK	8	4.42478	3	1.65929
1899	chr1:134799142-134799964	Syt2	Shared	8	9.72053	5	6.07533
1900	chr1:134802366-134805965	Syt2	KK	8	2.22222	0	0
1901	chr1:134815140-134816939	Syt2	KK	17	9.44444	4	2.22222
1902	chr1:134831553-134841356	Ppp1r12b	Shared	95	9.68992	20	2.03998
1903	chr1:134844729-134852528	Ppp1r12b	Shared	30	3.84615	12	1.53846
1904	chr1:134857527-134862114	Ppp1r12b	Shared	27	5.88492	11	2.39756
1905	chr1:134872719-134875111	Ppp1r12b	Shared	16	6.68617	3	1.25366
1906	chr1:134877710-134880498	Ppp1r12b	C57BL/6J	15	5.37827	5	1.79276
1907	chr1:134887726-134890330	Ppp1r12b	Shared	13	4.9904	6	2.30326
1908	chr1:134930151-134934333	Ppp1r12b	Shared	33	7.88907	5	1.19531
1909	chr1:134938127-134941956	Ppp1r12b	Shared	12	3.13316	3	0.78329
1910	chr1:134948766-134956391	Ppp1r12b	Shared	48	6.29426	9	1.18017
1911	chr1:134962195-134963192	Ube2t	Shared	17	17.0341	4	4.00802
1912	chr1:134986628-134988227	Ube2t	Shared	8	5	0	0
1913	chr1:135127135-135129942	Ptpn7	KK	21	7.47863	3	1.06838
1914	chr1:135130965-135134364	Ptpn7	KK	18	5.29412	4	1.17647
1915	chr1:135145042-135156661	Arl8a	Shared	94	8.0895	18	1.54905
1916	chr1:135158453-135163251	Gpr37l1	KK	24	5.00104	2	0.416753
1917	chr1:135167243-135173662	Gpr37l1	Shared	68	10.5919	12	1.86916
1918	chr1:135180075-135184495	Gpr37l1	KK	20	4.52386	2	0.452386
1919	chr1:135193711-135197117	Gpr37l1	KK	17	4.98973	4	1.17405
1920	chr1:135197907-135200513	Gpr37l1	Shared	9	3.45224	4	1.53433
1921	chr1:135202914-135204698	Gpr37l1	KK	28	15.6863	9	5.04202
1922	chr1:135245789-135269066	Elf3	Shared	140	6.01426	30	1.28877
1923	chr1:135271260-135272658	Rnpep	KK	9	6.43317	1	0.714796
1924	chr1:135280045-135286845	Rnpep	Shared	33	4.85223	8	1.1763
1925	chr1:135312340-135314970	Timm17a	Shared	10	3.80084	2	0.760167
1926	chr1:135323210-135325806	Lmod1	KK	17	6.54601	2	0.770119
1927	chr1:135346334-135349540	Lmod1	KK	12	3.74181	3	0.935454
1928	chr1:135350940-135352739	Shisa4	KK	5	2.77778	2	1.11111
1929	chr1:135355750-135358733	Shisa4	KK	41	13.7399	5	1.6756
1930	chr1:135362932-135369535	Shisa4	KK	56	8.47971	6	0.90854
1931	chr1:135374130-135376930	Shisa4	Shared	6	2.14209	1	0.357015
1932	chr1:135380131-135382115	Shisa4	Shared	22	11.0831	6	3.02267
1933	chr1:135410965-135413564	Ipo9	Shared	9	3.46154	0	0
1934	chr1:135422172-135428966	Ipo9	Shared	19	2.79617	6	0.883002
1935	chr1:135429767-135433357	Ipo9	Shared	38	10.582	4	1.1139
1936	chr1:135434152-135436131	Ipo9	KK	9	4.54545	5	2.52525
1937	chr1:135446799-135481425	Ipo9	Shared	372	10.7431	58	1.67499
1938	chr1:135484625-135522073	Ipo9	Shared	250	6.67575	52	1.38856
1939	chr1:135523092-135526498	Nav1	Shared	47	13.7951	7	2.05459
1940	chr1:135529730-135539300	Nav1	Shared	86	8.98548	14	1.46275
1941	chr1:135540316-135552164	Nav1	Shared	150	12.6593	15	1.26593
1942	chr1:135553564-135558422	Nav1	Shared	41	8.43795	16	3.29286
1943	chr1:135563013-135566449	Nav1	KK	35	10.1833	6	1.74571
1944	chr1:135582096-135586704	Nav1	Shared	31	6.72597	5	1.08483
1945	chr1:135596895-135599291	Nav1	KK	24	10.0125	3	1.25156
1946	chr1:135614664-135618289	Nav1	Shared	23	6.34308	4	1.10314
1947	chr1:135629292-135638903	Nav1	Shared	103	10.7158	10	1.04037
1948	chr1:135649310-135650527	Nav1	KK	4	3.28407	2	1.64204
1949	chr1:135654542-135661550	Csrp1	Shared	98	13.982	22	3.13882
1950	chr1:135685457-135692664	Csrp1	Shared	33	4.57825	10	1.38735
1951	chr1:135696926-135700327	Csrp1	Shared	42	12.3457	4	1.17578
1952	chr1:135719713-135737193	Csrp1	Shared	174	9.95366	32	1.83056
1953	chr1:135737800-135742400	Csrp1	Shared	65	14.1274	15	3.26016
1954	chr1:135742401-135748388	Phlda3	KK	46	7.68203	6	1.002
1955	chr1:135749373-135752960	Phlda3	KK	27	7.52508	3	0.83612
1956	chr1:135765495-135768688	Phlda3	Shared	30	9.39261	6	1.87852
1957	chr1:135769883-135772473	Phlda3	KK	17	6.56117	3	1.15785
1958	chr1:135808066-135810455	Lad1	KK	20	8.3682	3	1.25523
1959	chr1:135818424-135823423	Lad1	Shared	40	8	0	0
1960	chr1:136006699-136012699	Igfn1	Shared	9	1.49975	1	0.166639
1961	chr1:136017293-136019702	Tmem9	Shared	8	3.3195	1	0.414938
1962	chr1:136031708-136037912	Ascl5	KK	5	0.805802	3	0.483481
1963	chr1:136117225-136121014	Kif21b	KK	10	2.63852	2	0.527704
1964	chr1:136126612-136134612	Kif21b	Shared	18	2.24972	3	0.374953
1965	chr1:136135813-136144243	Kif21b	Shared	73	8.65852	16	1.89776
1966	chr1:136157696-136161695	Kif21b	C57BL/6J	13	3.25	0	0
1967	chr1:136172104-136175105	Mroh3	KK	5	1.66556	2	0.666223
1968	chr1:136225991-136232780	Mroh3	Shared	11	1.62003	6	0.883652
1969	chr1:136233581-136234790	Mroh3	C57BL/6J	2	1.65289	1	0.826446
1970	chr1:136259797-136261996	Gpr25	Shared	1	0.454545	0	0
1971	chr1:136305859-136314851	Camsap2	Shared	10	1.11198	4	0.44479
1972	chr1:136322470-136331290	Camsap2	Shared	14	1.58712	8	0.906927
1973	chr1:136336693-136339492	Camsap2	C57BL/6J	17	6.07143	0	0
1974	chr1:136339896-136346912	Camsap2	Shared	18	2.5652	8	1.14009
1975	chr1:136414561-136417563	Ddx59	Shared	3	0.999001	2	0.666001
1976	chr1:136428576-136430775	Ddx59	Shared	10	4.54545	0	0
1977	chr1:136623392-136627791	Zfp281	Shared	1	0.227273	0	0
1978	chr1:136658588-136662590	Zfp281	Shared	0	0	1	0.249813
1979	chr1:136669792-136672191	Zfp281	KK	2	0.833333	0	0
1980	chr1:136684808-136686804	Zfp281	C57BL/6J	0	0	1	0.500751
1981	chr1:136765200-136770215	Zfp281	Shared	0	0	1	0.199362
1982	chr1:136947713-136949112	Nr5a2	KK	6	4.28571	0	0
1983	chr1:138506125-138509124	Nek7	Shared	0	0	0	0
1984	chr1:138535925-138543924	Nek7	Shared	0	0	0	0
1985	chr1:138547725-138551724	Nek7	Shared	0	0	0	0
1986	chr1:138559325-138561924	Nek7	Shared	0	0	0	0
1987	chr1:138586925-138594324	Nek7	Shared	0	0	0	0
1988	chr1:138597925-138601724	Nek7	Shared	0	0	0	0
1989	chr1:138606725-138610724	Nek7	Shared	0	0	0	0
1990	chr1:138612325-138616329	Nek7	Shared	0	0	1	0.249688
1991	chr1:138617330-138621129	Nek7	Shared	0	0	0	0
1992	chr1:138856143-138856942	2310009B15Rik	Shared	0	0	0	0
1993	chr1:138962336-138974135	Dennd1b	Shared	0	0	0	0
1994	chr1:138981537-138984536	Dennd1b	Shared	0	0	0	0
1995	chr1:139138532-139142131	Dennd1b	Shared	0	0	0	0
1996	chr1:139344915-139347314	Crb1	Shared	0	0	0	0
1997	chr1:139376715-139377314	Crb1	C57BL/6J	0	0	0	0
1998	chr1:139420915-139424114	Zbtb41	Shared	0	0	0	0
[truncated: 46,187 more rows]
