# Supplementary material for: Single-housing–induced islet epigenomic changes are related to polymorphisms in diabetic KK mice
Source: Life Sci Alliance. 2024 Jun 14;7(8):e202302099. doi: 10.26508/lsa.202302099 (PMC11178941; doi:10.26508/lsa.202302099)
Supplement: Supplementary file 14 [file LSA-2023-02099_TableS14.xlsx]

## Sheet: Supplemental Table S13
Table S14. Results of GREAT analysis of strain-selective merged H3K27ac regions in pancreatic islets derived from C57BL/6J and KK mice.
# GREAT version 4.0.4
Association rule: Single nearest gene: 1000000 bp max extension, curated regulatory domains included
Mouse Phenotype (Species assembly: mm10)
# Term Name (KK-selective absence of H3K27ac)	Binomial Raw p Value		# Term Name (KK-selective presence of H3K27ac)	Binomial Raw p Value		# Term Name (Shared H3K27ac)	Binomial Raw p Value
decreased insulin secretion	7.74143e-11		abnormal facial motor nucleus morphology	2.82664e-13		decreased presacral vertebrae number	1.06772e-29
abnormal urinary bladder morphology	4.02111e-09		abnormal vascular endothelial cell differentiation	9.26823e-12		abnormal DNA repair	1.46693e-21
abnormal synaptic vesicle number	1.76059e-08		abnormal nervous system regeneration	6.1754e-11		decreased lumbar vertebrae number	1.81104e-21
abnormal synaptic vesicle morphology	7.76762e-08		increased anti-histone antibody level	1.4389e-10		transmission ratio distortion	1.02674e-19
decreased corpus callosum size	2.74412e-07		abnormal vibrissae reflex	3.50683e-10		abnormal preimplantation embryo development	2.95388e-16
abnormal primitive streak formation	8.56929e-07		abnormal cortical plate morphology	5.42844e-09		absent somites	6.49459e-16
small pancreatic islets	2.85284e-06		abnormal neocortex size	9.59412e-09		increased fibroblast apoptosis	4.14289e-15
abnormal endometrial gland development	4.69056e-05		abnormal white adipose tissue physiology	1.74092e-08		increased angiogenesis	9.37969e-15
abnormal embryonic-extraembryonic boundary morphology	7.29734e-05		abnormal vascular endothelial cell physiology	4.67412e-08		spleen atrophy	9.46699e-15
primary atelectasis	7.68548e-05		abnormal fibroblast apoptosis	1.34456e-07		prenatal lethality prior to heart atrial septation	3.91549e-13
increased intestinal adenoma incidence	0.000157291		increased NK cell number	2.77338e-07		abnormal frontal lobe morphology	6.41958e-13
decreased vocalization	0.000238004		pale lung	9.42395e-07		delayed embryo turning	1.67535e-12
abnormal thymus cell ratio	0.000244443		increased bone resorption	2.68337e-06		abnormal sperm midpiece morphology	3.91737e-12
failure of primitive streak formation	0.00028575		decreased T cell apoptosis	4.21515e-06		decreased cerebellar granule cell precursor proliferation	1.62461e-11
abnormal olfactory bulb mitral cell layer morphology	0.000355587		interrupted aortic arch, type b	4.48278e-06		osteosclerosis	2.63458e-11
decreased pancreatic alpha cell number	0.000475973		ulcerated paws	5.789e-06		decreased total retina thickness	3.60637e-11
polyovular ovarian follicle	0.000585811		decreased retinal apoptosis	9.59776e-06		increased urinary system tumor incidence	1.27478e-10
decreased threshold for auditory brainstem response	0.000625045		decreased white fat cell number	9.75017e-06		lymphoid hyperplasia	1.7331e-10
increased muscle cell glucose uptake	0.000669156		enlarged hippocampus	1.44839e-05		abnormal white adipose tissue physiology	5.82382e-10
short premaxilla	0.000813126		absent pulmonary alveoli	1.99378e-05		increased cellular sensitivity to alkylating agents	1.83236e-09
decreased activity of thyroid	0.00129232		delayed circadian phase	2.7722e-05		thin cerebellar granule layer	2.18365e-09
			abnormal blood-brain barrier function	3.48778e-05		decreased liver cholesterol level	4.78323e-09
			abnormal active avoidance behavior	7.74313e-05		abnormal synaptic glutamate release	1.78043e-08
			abnormal parotid gland morphology	8.5829e-05		increased cellular sensitivity to DNA damaging agents	2.7946e-08
			early eyelid opening	0.000100359		ectopic cortical neuron	3.05654e-08
			decreased CD5-positive Ly6C-positive T cell number	0.000111061		decreased inner cell mass proliferation	3.10746e-08
			decreased B cell apoptosis	0.000138714		absent embryonic cilia	7.0216e-08
			abnormal white fat cell number	0.000155217		increased kidney tumor incidence	7.98389e-08
			muscle fatigue	0.00018948		increased hemangioma incidence	1.02211e-07
			increased cerebral infarction size	0.000260283		pancytopenia	1.245e-07
			abnormal synchondrosis	0.000283506		polyploidy	2.48799e-07
			decreased inner cell mass proliferation	0.000727754		increased renal carcinoma incidence	4.50094e-07
			absent vertebral spinous process	0.00074178		aorta dilation	5.78213e-07
			delayed blastocyst hatching from the zona pellucida	0.000807695		abnormal glycosaminoglycan level	5.97975e-07
			abnormal dendritic cell chemotaxis	0.000843265		thin placenta labyrinth	1.68513e-06
			abnormal blinking	0.000883233		abnormal gastrulation movements	2.19971e-06
			abnormal bone marrow development	0.00110073		abnormal brain cholesterol level	3.07803e-06
			aganglionic megacolon	0.00125883		decreased cellular sensitivity to gamma-irradiation	3.96429e-06
			abnormal enteric neural crest cell morphology	0.00161362		decreased abdominal adipose tissue amount	4.35983e-06
			ureter stenosis	0.00165749		increased pancreas adenoma incidence	1.37169e-05
			abnormal posterior primitive streak morphology	0.00192981		abnormal aerobic respiration	1.60733e-05
			truncated foregut	0.00199414		decreased brain cholesterol level	1.6289e-05
			abnormal keratohyalin granule morphology	0.00213003		abnormal keratinocyte apoptosis	1.85825e-05
			abnormal neck morphology	0.00324436		increased fibroma incidence	2.00697e-05
			abnormal outer hair cell kinocilium morphology	0.00537078		decreased spongiotrophoblast size	2.52619e-05
			decreased lactotroph cell number	0.00577425		increased adrenal gland tumor incidence	3.77308e-05
