# Supplementary material for: Single-housing–induced islet epigenomic changes are related to polymorphisms in diabetic KK mice
Source: Life Sci Alliance. 2024 Jun 14;7(8):e202302099. doi: 10.26508/lsa.202302099 (PMC11178941; doi:10.26508/lsa.202302099)
Supplement: Supplementary file 15 [file LSA-2023-02099_TableS15.xlsx]

## Sheet: Supplemental Table S14
Table S15. Number of transcription factor motifs in islet H3K27ac regions, which were selectively absent in KK mice.
# ID of merged H3K27ac region (GRCm38/mm10)	Putative target gene	FOXM1 (GSE72977)	LHX2 (GSE48068)	Total
4	Sox17	1	0	1
5	Mrpl15	1	0	1
12	Tcea1	2	1	3
13	Tcea1	0	3	3
20	Atp6v1h	0	0	0
21	Atp6v1h	7	4	11
24	St18	0	0	0
28	St18	3	2	5
30	St18	3	2	5
32	St18	11	4	15
34	Pcmtd1	5	3	8
36	Pcmtd1	1	4	5
37	Pcmtd1	1	2	3
39	Pcmtd1	3	2	5
48	Sntg1	1	2	3
59	Vcpip1	4	2	6
61	Vcpip1	4	0	4
64	Sgk3	2	1	3
81	Cspp1	2	4	6
84	Cspp1	3	4	7
85	Cspp1	2	2	4
93	Arfgef1	0	3	3
94	Arfgef1	3	1	4
99	Cpa6	3	1	4
101	Cpa6	5	2	7
102	Cpa6	1	1	2
105	Sulf1	0	0	0
109	Prdm14	2	0	2
110	Prdm14	1	3	4
139	Eya1	1	0	1
140	Eya1	1	0	1
144	Msc	0	0	0
145	Trpa1	6	2	8
147	Kcnb2	0	0	0
148	Terf1	4	2	6
151	Terf1	4	3	7
156	Stau2	0	2	2
163	Ube2w	1	2	3
164	Ube2w	0	4	4
166	Ube2w	2	2	4
176	Tfap2b	0	0	0
177	Pkhd1	1	3	4
182	Paqr8	2	4	6
184	Paqr8	0	1	1
201	4933415F23Rik	0	1	1
205	Ogfrl1	0	0	0
209	B3gat2	3	3	6
213	Fam135a	5	5	10
218	Col9a1	1	2	3
219	Col9a1	0	1	1
221	Col9a1	2	0	2
224	Lmbrd1	0	0	0
229	Lmbrd1	3	1	4
230	Lmbrd1	0	0	0
231	Lmbrd1	4	1	5
232	Lmbrd1	3	2	5
233	Lmbrd1	2	2	4
234	Lmbrd1	1	0	1
235	Lmbrd1	1	0	1
236	Lmbrd1	0	0	0
238	Adgrb3	3	1	4
239	Adgrb3	2	3	5
242	Gm597	3	3	6
245	Phf3	2	1	3
256	Prim2	0	2	2
294	Plekhb2	0	3	3
295	Plekhb2	1	1	2
301	Hs6st1	3	2	5
314	Neurl3	0	0	0
320	Kansl3	4	0	4
340	Fam178b	1	4	5
343	Zap70	0	0	0
347	Zap70	1	0	1
348	Zap70	3	2	5
355	Tmem131	5	1	6
362	Vwa3b	0	3	3
363	Vwa3b	8	1	9
364	Vwa3b	0	0	0
385	2010300C02Rik	1	0	1
395	Mitd1	1	0	1
401	Eif5b	2	2	4
460	Il1r2	4	5	9
462	Il1r1	1	2	3
463	Il1r1	0	1	1
464	Il1r1	0	1	1
466	Il1rl2	0	1	1
471	Mrps9	1	0	1
478	Tgfbrap1	2	3	5
487	Nck2	1	2	3
488	Nck2	1	0	1
493	Nck2	2	4	6
494	Nck2	2	1	3
496	Nck2	0	2	2
497	Nck2	2	1	3
499	Ecrg4	0	0	0
510	Wdr75	0	2	2
516	Dnah7b	0	0	0
521	Nabp1	2	2	4
544	Stat4	0	0	0
549	Stat1	1	0	1
572	Mfsd6	2	4	6
577	1700019D03Rik	1	1	2
578	1700019D03Rik	13	6	19
593	Gtf3c3	3	0	3
612	Ankrd44	0	0	0
617	Ankrd44	3	2	5
620	Ankrd44	1	0	1
624	Sf3b1	6	7	13
625	Sf3b1	1	3	4
632	Mob4	3	1	4
639	Hsfy2	2	1	3
651	Aox3	4	0	4
679	Als2	6	2	8
688	Fzd7	0	2	2
694	Gm973	3	0	3
703	Bmpr2	3	2	5
705	Fam117b	1	4	5
719	Wdr12	4	0	4
726	Abi2	1	2	3
735	Icos	0	0	0
736	Icos	4	2	6
745	Pard3b	2	6	8
746	Pard3b	0	1	1
747	Pard3b	0	0	0
750	Pard3b	2	3	5
751	Nrp2	0	2	2
752	Nrp2	2	1	3
753	Nrp2	7	11	18
758	Nrp2	2	0	2
760	Ino80d	2	1	3
772	Zdbf2	0	0	0
776	Zdbf2	0	0	0
780	Dytn	0	0	0
781	Dytn	1	4	5
797	Creb1	3	2	5
798	Creb1	2	5	7
812	Plekhm3	1	2	3
815	Akr1cl	1	0	1
818	D630023F18Rik	0	1	1
823	Pth2r	1	2	3
825	Map2	1	2	3
827	Map2	3	1	4
829	Map2	2	2	4
833	Map2	3	7	10
836	Map2	1	1	2
838	Map2	7	0	7
840	Map2	4	6	10
847	Unc80	4	3	7
848	Unc80	8	4	12
849	Unc80	2	7	9
863	Rpe	1	1	2
865	Rpe	0	0	0
866	Kansl1l	2	0	2
867	Kansl1l	3	1	4
868	Kansl1l	2	3	5
869	Kansl1l	2	2	4
873	Myl1	0	2	2
874	Lancl1	0	1	1
884	Bard1	0	3	3
901	Xrcc5	3	2	5
907	Xrcc5	2	0	2
910	March4	1	1	2
931	Tnp1	2	0	2
933	Tns1	1	0	1
934	Tns1	3	1	4
964	Cnot9	4	0	4
972	Wnt10a	0	0	0
978	Ihh	0	1	1
1009	Epha4	1	1	2
1010	Epha4	2	1	3
1012	Epha4	0	0	0
1019	Sgpp2	4	4	8
1032	BC035947	0	0	0
1055	Scg2	0	3	3
1056	Scg2	2	0	2
1058	Ap1s3	4	1	5
1069	Cul3	2	1	3
1076	Dock10	0	1	1
1077	Dock10	2	1	3
1083	Gm9747	4	2	6
1084	Gm9747	6	1	7
1085	Gm9747	0	1	1
1086	Gm9747	5	1	6
1092	Rhbdd1	2	1	3
1106	Agfg1	1	0	1
1119	Sphkap	1	1	2
1124	Sphkap	3	1	4
1128	Pid1	5	1	6
1136	Pid1	1	1	2
1137	Pid1	5	2	7
1139	Dner	0	2	2
1140	Dner	3	0	3
1144	Trip12	0	1	1
1145	Trip12	4	2	6
1155	A530032D15Rik	1	1	2
1162	A530032D15Rik	0	2	2
1240	Gigyf2	0	2	2
1263	Ugt1a6a	0	0	0
1268	Spp2	0	2	2
1273	Arl4c	1	0	1
1277	Arl4c	1	3	4
1286	Sh3bp4	0	1	1
1302	Agap1	0	1	1
1340	Col6a3	3	4	7
1377	Asb1	4	1	5
1450	Farp2	5	5	10
1451	Farp2	2	3	5
1474	Fam174a	0	1	1
1475	Fam174a	1	1	2
1478	Fam174a	1	1	2
1480	Slco4c1	1	0	1
1481	Slco4c1	0	0	0
1490	Ppip5k2	6	2	8
1496	Pam	6	4	10
1499	Pam	3	0	3
1502	Pam	0	0	0
1505	Cntnap5b	0	0	0
1506	#N/A	0	1	1
1508	Rnf152	1	0	1
1511	Pign	2	2	4
1518	Zcchc2	0	3	3
1520	Zcchc2	0	2	2
1528	Phlpp1	3	3	6
1548	Vps4b	0	2	2
1550	Serpinb8	2	4	6
1551	#N/A	1	0	1
1552	#N/A	3	8	11
1553	Cdh7	2	5	7
1558	#N/A	2	1	3
1559	#N/A	3	2	5
1560	Cntnap5a	2	3	5
1592	Gli2	2	0	2
1613	3110009E18Rik	2	1	3
1621	Insig2	5	4	9
1624	Insig2	0	0	0
1630	Ddx18	0	2	2
1631	Ddx18	3	2	5
1633	Dpp10	1	0	1
1635	Dpp10	3	1	4
1636	Dpp10	3	2	5
1637	Dpp10	2	1	3
1638	Dpp10	5	6	11
1645	Actr3	1	0	1
1649	Actr3	5	3	8
1651	Actr3	4	2	6
1654	Actr3	2	1	3
1658	Slc35f5	2	1	3
1664	Gpr39	6	0	6
1665	Gpr39	0	0	0
1666	Gpr39	1	2	3
1667	Lypd1	1	0	1
1669	Lypd1	1	3	4
1675	Nckap5	1	0	1
1677	Nckap5	2	3	5
1678	Mgat5	2	1	3
1679	Mgat5	2	0	2
1704	Map3k19	3	0	3
1706	Rab3gap1	1	3	4
1707	Rab3gap1	3	1	4
1714	Rab3gap1	0	1	1
1717	Rab3gap1	1	2	3
1720	R3hdm1	4	2	6
1721	R3hdm1	4	1	5
1723	Ubxn4	7	2	9
1725	Ubxn4	5	2	7
1726	Ubxn4	2	2	4
1727	Ubxn4	4	1	5
1728	Ubxn4	4	1	5
1730	Dars	9	5	14
1731	Dars	7	2	9
1734	Cxcr4	1	1	2
1735	Cxcr4	6	6	12
1736	Thsd7b	0	0	0
1737	Cd55	0	3	3
1740	AA986860	1	0	1
1756	Rassf5	2	1	3
1805	Nfasc	0	0	0
1812	Lrrn2	2	9	11
1813	Mdm4	4	2	6
1824	Ppp1r15b	0	2	2
1832	Sox13	1	2	3
1849	Lax1	2	1	3
1853	Atp2b4	3	1	4
1866	Chit1	0	0	0
1870	Myog	0	2	2
1882	Rabif	7	2	9
1887	Kdm5b	2	3	5
1889	Kdm5b	5	3	8
1891	Syt2	1	4	5
1892	Syt2	0	0	0
1906	Ppp1r12b	0	2	2
1966	Kif21b	1	1	2
1969	Mroh3	1	0	1
1973	Camsap2	0	0	0
1980	Zfp281	3	2	5
1997	Crb1	0	0	0
2005	#N/A	0	3	3
2006	B3galt2	0	0	0
2015	Ro60	5	3	8
2017	Rgs2	6	1	7
2019	Rgs2	1	2	3
2022	Rgs2	1	1	2
2023	Rgs2	1	1	2
2024	Rgs2	0	3	3
2028	Brinp3	0	0	0
2031	Pdc	0	0	0
2034	Odr4	4	7	11
2042	Ivns1abp	2	0	2
2061	Edem3	2	4	6
2064	Edem3	5	4	9
2067	Edem3	0	1	1
2068	Edem3	1	3	4
2071	1700025G04Rik	2	1	3
2074	1700025G04Rik	6	1	7
2076	1700025G04Rik	1	1	2
2100	Rgl1	1	2	3
2109	Ncf2	2	1	3
2114	Smg7	0	0	0
2117	Nmnat2	2	0	2
2118	Nmnat2	3	0	3
2119	Nmnat2	1	1	2
2120	Nmnat2	2	1	3
2121	Nmnat2	1	0	1
2125	Lamc2	5	6	11
2161	Zfp648	4	0	4
2163	Zfp648	0	0	0
2187	Xpr1	4	10	14
2188	Xpr1	1	1	2
2189	Xpr1	0	1	1
2190	Xpr1	2	2	4
2191	Xpr1	1	0	1
2203	Qsox1	4	1	5
2205	Qsox1	7	3	10
2216	Tor1aip1	1	2	3
2223	Fam163a	1	0	1
2224	Axdnd1	0	0	0
2225	Axdnd1	3	2	5
2237	Fam20b	2	1	3
2253	Tex35	2	5	7
2269	Sec16b	1	0	1
2273	Sec16b	8	7	15
2281	Sec16b	2	1	3
2282	Brinp2	4	8	12
2283	Brinp2	2	2	4
2284	Brinp2	0	0	0
2285	Astn1	0	6	6
2288	Pappa2	0	0	0
2290	Pappa2	0	1	1
2291	Pappa2	2	2	4
2292	Pappa2	3	1	4
2299	Cop1	3	4	7
2301	Cop1	2	1	3
2303	Tnr	3	1	4
2304	Tnr	0	1	1
2306	Tnr	1	0	1
2307	Tnr	6	4	10
2311	Tnr	2	1	3
2313	Tnr	0	2	2
2315	4930523C07Rik	10	14	24
2316	4930523C07Rik	1	2	3
2317	4930523C07Rik	4	5	9
2318	4930523C07Rik	1	1	2
2323	4930523C07Rik	1	0	1
2327	4930523C07Rik	2	1	3
2345	Rabgap1l	1	3	4
2347	Rabgap1l	1	2	3
2352	Rabgap1l	1	1	2
2355	Rc3h1	0	1	1
2358	Rc3h1	6	6	12
2363	Ankrd45	0	0	0
2364	Prdx6	2	1	3
2366	Tnfsf18	1	1	2
2375	4930558K02Rik	0	1	1
2377	Dnm3	1	2	3
2379	Dnm3	2	2	4
2387	Myocos	2	2	4
2389	Prrc2c	2	0	2
2391	Prrc2c	2	0	2
2392	Prrc2c	4	0	4
2395	Fmo4	1	4	5
2399	Fmo1	2	2	4
2400	Fmo1	7	2	9
2402	Fmo6	3	2	5
2403	Fmo6	5	5	10
2404	Fmo3	7	3	10
2416	Scyl3	3	3	6
2418	Mettl18	2	0	2
2422	Blzf1	3	3	6
2430	Dpt	3	1	4
2435	Xcl1	3	1	4
2467	Cd247	1	0	1
2472	Pou2f1	0	1	1
2474	Pou2f1	0	2	2
2476	Gpa33	1	0	1
2481	Fmo9	2	0	2
2487	Uck2	1	3	4
2515	Pbx1	1	3	4
2532	Ccdc190	3	2	5
2546	Spata46	5	4	9
2559	Atf6	1	0	1
2560	Atf6	4	0	4
2561	Atf6	1	3	4
2563	Atf6	4	4	8
2564	Atf6	5	4	9
2566	Atf6	0	2	2
2567	Atf6	2	3	5
2572	Atf6	3	3	6
2574	Fcgr2b	3	6	9
2584	Sdhc	10	1	11
2604	F11r	1	2	3
2605	Alyref2	3	1	4
2614	Ncstn	4	2	6
2641	Dusp23	0	0	0
2643	Olfr418	0	0	0
2652	Fmn2	3	1	4
2653	Grem2	0	1	1
2656	Grem2	1	2	3
2657	Rgs7	1	1	2
2664	Fh1	3	3	6
2666	Chml	0	2	2
2670	Wdr64	0	1	1
2677	Cep170	2	1	3
2689	Sdccag8	0	0	0
2694	Akt3	0	1	1
2714	Efcab2	2	1	3
2720	Smyd3	2	2	4
2725	Smyd3	5	1	6
2726	Smyd3	6	5	11
2749	Cdc42bpa	2	1	3
2750	Cdc42bpa	2	5	7
2753	Coq8a	1	4	5
2781	Acbd3	3	0	3
2784	Acbd3	2	2	4
2819	Lbr	0	0	0
2827	Enah	5	0	5
2838	Vmn1r1	2	4	6
2839	Degs1	2	1	3
2841	Fbxo28	5	1	6
2847	Trp53bp2	5	3	8
2865	Tlr5	1	3	4
2867	Tlr5	2	2	4
2881	Disp1	1	2	3
2882	Brox	1	3	4
2891	Hhipl2	2	3	5
2894	Hhipl2	0	0	0
2898	1700056E22Rik	4	0	4
2906	1700056E22Rik	1	2	3
2916	Dusp10	7	3	10
2923	Marc1	1	0	1
2929	C130074G19Rik	1	4	5
2931	Mark1	1	1	2
2933	Mark1	1	1	2
2934	Mark1	1	1	2
2952	Lyplal1	5	1	6
2953	Lyplal1	3	2	5
2954	Lyplal1	2	1	3
2958	Lyplal1	2	1	3
2967	Spata17	0	0	0
2977	Gpatch2	2	1	3
2982	Esrrg	4	3	7
2984	Esrrg	5	1	6
2988	Esrrg	4	3	7
2989	Esrrg	4	4	8
2991	Ush2a	2	2	4
2992	Ush2a	1	3	4
2994	Ush2a	0	2	2
3007	Kctd3	3	0	3
3008	Kctd3	2	2	4
3052	Prox1	0	0	0
3070	Angel2	0	0	0
3080	Batf3	0	0	0
3081	Batf3	4	0	4
3093	Ppp2r5a	1	0	1
3119	Lpgat1	8	2	10
3178	Hhat	3	2	5
3180	Hhat	3	2	5
3186	Syt14	1	1	2
3187	Syt14	0	0	0
3189	Syt14	2	4	6
3190	Syt14	1	2	3
3192	Syt14	4	1	5
3222	Camk1g	1	4	5
3223	Camk1g	4	7	11
3225	Camk1g	1	1	2
3229	Camk1g	3	1	4
3231	Plxna2	1	0	1
3233	Plxna2	3	1	4
3236	Plxna2	1	1	2
3237	Plxna2	6	2	8
3238	Plxna2	1	1	2
3242	Plxna2	2	2	4
3245	Plxna2	4	5	9
3250	Plxna2	1	2	3
3251	Plxna2	4	3	7
3271	Nmt2	4	3	7
3291	Frmd4a	3	1	4
3296	Frmd4a	0	4	4
3297	Frmd4a	0	1	1
3300	Frmd4a	3	0	3
3333	Optn	4	2	6
3352	Gm13199	2	2	4
3357	Upf2	9	7	16
3358	Upf2	3	5	8
3399	Il15ra	5	7	12
3413	Vim	0	1	1
3420	Cacnb2	2	0	2
3428	Cacnb2	1	1	2
3444	Nsun6	0	2	2
3445	Nsun6	1	1	2
3451	Nebl	2	2	4
3452	Nebl	5	4	9
3454	Nebl	5	3	8
3460	Mllt10	2	0	2
3462	Mllt10	2	6	8
3463	Mllt10	2	4	6
3468	Mllt10	2	1	3
3471	Mllt10	5	4	9
3472	Mllt10	6	4	10
3475	Dnajc1	3	3	6
3494	4930426L09Rik	1	1	2
3502	Arhgap21	2	1	3
3505	Arhgap21	2	0	2
3507	Arhgap21	2	2	4
3514	Enkur	2	0	2
3521	Gpr158	4	2	6
3522	Gpr158	7	2	9
3524	Gpr158	1	1	2
3525	Gpr158	0	1	1
3527	Gpr158	2	2	4
3528	Gpr158	1	5	6
3530	Gpr158	2	1	3
3531	Gpr158	1	1	2
3533	Gpr158	2	1	3
3534	Gpr158	0	3	3
3536	Gpr158	2	4	6
3538	Gpr158	8	0	8
3539	Gpr158	1	3	4
3540	Gpr158	0	2	2
3542	Gpr158	0	1	1
3549	Gad2	0	2	2
3550	Apbb1ip	0	1	1
3553	Abi1	3	5	8
3556	Abi1	3	3	6
3561	Hnmt	2	0	2
3567	Psd4	3	0	3
3608	Entpd2	1	0	1
3896	Abl1	1	1	2
3994	Pbx3	6	2	8
3996	Pbx3	5	7	12
4004	Mapkap1	1	1	2
4076	Pdcl	4	1	5
4086	Gpr21	2	4	6
4088	Strbp	3	2	5
4104	Crb2	1	2	3
4111	Crb2	2	3	5
4112	Crb2	5	5	10
4114	Dennd1a	3	0	3
4123	Psmb7	0	2	2
4129	Nr5a1	9	3	12
4134	Nr6a1	1	2	3
4142	Arpc5l	2	0	2
4151	Ppp6c	1	3	4
4153	Kynu	4	5	9
4156	Gtdc1	6	8	14
4165	Acvr2a	2	1	3
4170	Acvr2a	1	1	2
4171	Acvr2a	6	7	13
4172	Acvr2a	5	2	7
4174	Orc4	1	2	3
4182	Epc2	5	1	6
4183	Epc2	6	6	12
4184	Epc2	4	3	7
4185	Epc2	1	3	4
4186	Epc2	2	1	3
4188	Kif5c	4	2	6
4191	Kif5c	3	3	6
4198	Lypd6b	1	0	1
4199	Lypd6b	0	1	1
4200	Lypd6	0	0	0
4204	Mmadhc	1	1	2
4205	Rnd3	2	2	4
4206	Rnd3	4	2	6
4207	Rnd3	1	2	3
4208	Rnd3	1	6	7
4220	Tnfaip6	0	0	0
4223	Rif1	2	0	2
4224	Rif1	2	2	4
4226	Neb	1	0	1
4227	Neb	1	2	3
4230	Cacnb4	1	0	1
4240	Fmnl2	2	3	5
4242	Fmnl2	4	3	7
4249	Prpf40a	3	1	4
4250	Prpf40a	3	0	3
4251	Prpf40a	6	5	11
4253	Prpf40a	0	3	3
4254	Prpf40a	1	1	2
4255	Prpf40a	5	3	8
4256	Prpf40a	3	1	4
4257	Prpf40a	2	2	4
4259	Arl6ip6	1	1	2
4263	Kcnj3	5	3	8
4273	Gpd2	6	13	19
4277	Gpd2	2	1	3
4278	Gpd2	5	4	9
4281	Cytip	1	2	3
4282	Acvr1c	2	3	5
4293	Upp2	3	1	4
4298	Upp2	3	5	8
4299	Upp2	4	1	5
4307	Gm11099	4	1	5
4309	Ccdc148	3	2	5
4311	Ccdc148	1	1	2
4312	Ccdc148	1	2	3
4313	Ccdc148	5	3	8
4345	Tanc1	0	0	0
4373	Baz2b	1	1	2
4379	Cd302	0	0	0
4390	Tbr1	3	0	3
4392	Slc4a10	6	5	11
4393	Slc4a10	3	0	3
4394	Slc4a10	1	3	4
4396	Dpp4	1	1	2
4397	Dpp4	4	5	9
4398	Dpp4	1	3	4
4399	Dpp4	5	4	9
4402	Dpp4	0	0	0
4413	Cobll1	2	4	6
4414	Cobll1	1	0	1
4416	Cobll1	2	3	5
4423	Cobll1	7	4	11
4432	Scn9a	4	2	6
4442	Stk39	1	1	2
4445	Cers6	4	1	5
4450	Cers6	2	1	3
4453	Nostrin	1	0	1
4455	Nostrin	4	5	9
4474	Phospho2	4	3	7
4476	Klhl23	3	0	3
4477	Klhl23	1	3	4
4493	Myo3b	0	0	0
4495	Gad1	1	1	2
4501	Gorasp2	1	0	1
4502	Gorasp2	0	1	1
4503	Gorasp2	1	1	2
4504	Gorasp2	7	8	15
4507	Tlk1	3	3	6
4509	Tlk1	1	2	3
4513	Tlk1	1	0	1
4521	Mettl8	1	0	1
4536	Dync1i2	1	0	1
4551	Itga6	0	2	2
4554	Itga6	2	0	2
4558	Itga6	7	4	11
4573	Rapgef4	8	2	10
4577	Map3k20	6	4	10
4583	Map3k20	2	0	2
4616	Chrna1	0	1	1
4656	Ttc30a2	0	0	0
4661	Osbpl6	3	3	6
4662	Osbpl6	2	1	3
4673	Ccdc141	0	1	1
4688	Cerkl	3	2	5
4693	Cerkl	1	4	5
4697	Neurod1	3	5	8
4701	Ppp1r1c	3	3	6
4703	Prdx6b	3	0	3
4709	Frzb	0	2	2
4710	Frzb	1	2	3
4714	Nckap1	3	4	7
4717	Nckap1	4	0	4
4728	Nup35	5	1	6
4731	Nup35	1	2	3
4752	Tmx2	0	0	0
4768	Aplnr	1	0	1
4781	Nup160	0	0	0
4796	Celf1	5	3	8
4827	Ckap5	3	8	11
4831	Atg13	3	1	4
4840	Ambra1	3	0	3
4863	Phf21a	1	2	3
4928	Hsd17b12	1	0	1
4942	#N/A	0	1	1
4943	Rag2	8	9	17
4944	Rag2	2	1	3
4945	Rag2	0	0	0
4947	Rag2	3	4	7
4950	Traf6	4	3	7
4951	Prr5l	1	0	1
4960	Commd9	3	1	4
4961	Commd9	3	4	7
4964	Commd9	1	4	5
4967	Ldlrad3	3	0	3
4968	Ldlrad3	1	2	3
4969	Ldlrad3	4	2	6
4973	Ldlrad3	2	2	4
4974	Ldlrad3	1	0	1
4977	Trim44	2	1	3
4982	Pamr1	4	1	5
4985	Cd44	0	1	1
4986	Cd44	3	9	12
4987	Cd44	3	3	6
4990	Pdhx	2	5	7
4993	Apip	0	0	0
4997	Ehf	4	1	5
4998	Ehf	2	0	2
5021	Caprin1	3	0	3
5022	Lmo2	5	4	9
5030	A930018P22Rik	0	0	0
5032	A930018P22Rik	2	0	2
5034	A930018P22Rik	2	0	2
5042	Cstf3	0	0	0
5045	Cstf3	0	0	0
5058	Pax6	2	2	4
5060	Pax6	3	5	8
5068	Elp4	7	13	20
5071	Elp4	2	0	2
5074	Immp1l	0	2	2
5077	Dnajc24	2	1	3
5079	Dnajc24	5	6	11
5080	Dnajc24	2	3	5
5081	Dnajc24	0	1	1
5082	Dnajc24	0	1	1
5089	Arl14ep	0	1	1
5093	Mettl15	0	2	2
5094	Mettl15	2	4	6
5119	Tmco5b	1	2	3
5136	Arhgap11a	3	1	4
5154	Dph6	4	2	6
5155	BC052040	2	3	5
5159	BC052040	3	1	4
5163	BC052040	2	2	4
5164	BC052040	1	2	3
5165	BC052040	2	2	4
5167	Meis2	1	1	2
5168	Meis2	10	4	14
5169	Meis2	3	3	6
5170	Meis2	5	6	11
5174	Meis2	5	4	9
5181	Meis2	2	5	7
5194	Fsip1	0	1	1
5211	Bmf	1	2	3
5212	Bmf	0	0	0
5241	Gm14137	0	0	0
5254	Chac1	1	2	3
5261	Chp1	5	1	6
5263	Oip5	0	0	0
5273	Mga	3	4	7
5310	Snap23	5	4	9
5314	Stard9	5	4	9
5321	Ttbk2	3	2	5
5366	Frmd5	1	5	6
5405	Bloc1s6	1	5	6
5406	Sqor	0	1	1
5409	Sqor	2	2	4
5417	Sema6d	5	2	7
5451	Galk2	2	1	3
5453	Slc27a2	0	0	0
5459	Trpm7	3	2	5
5460	Trpm7	2	4	6
5554	Il1b	1	2	3
5556	F830045P16Rik	0	2	2
5559	Sirpa	0	3	3
5609	4930402H24Rik	6	3	9
5610	4930402H24Rik	5	2	7
5611	4930402H24Rik	3	4	7
5622	Siglec1	1	0	1
5641	Rnf24	0	1	1
5684	Fermt1	3	2	5
5698	Plcb1	3	1	4
5701	Plcb1	9	14	23
5702	Plcb1	3	3	6
5706	Plcb4	2	0	2
5708	Plcb4	1	0	1
5709	Plcb4	1	1	2
5728	Pak7	4	5	9
5729	Ankef1	5	2	7
5746	Jag1	5	3	8
5758	Kif16b	3	2	5
5760	Kif16b	1	1	2
5764	Kif16b	6	2	8
5769	Pcsk2	2	3	5
5783	Bfsp1	1	1	2
5790	Banf2	1	1	2
5797	Mgme1	7	8	15
5815	Sec23b	2	4	6
5816	Smim26	9	6	15
5822	Scp2d1	2	3	5
5844	Crnkl1	2	1	3
5845	Crnkl1	2	0	2
5848	Crnkl1	4	0	4
5858	Ralgapa2	1	1	2
5861	Ralgapa2	2	1	3
5863	Ralgapa2	4	4	8
5867	Ralgapa2	1	1	2
5868	Ralgapa2	1	3	4
5882	Foxa2	0	2	2
5884	Foxa2	1	0	1
5893	Foxa2	2	1	3
5920	3300002I08Rik	2	1	3
5922	Zfp442	1	1	2
5933	Pygb	0	0	0
5965	Csnk2a1	13	5	18
5966	Tbc1d20	2	2	4
6038	Mapre1	1	1	2
6047	Cbfa2t2	4	7	11
6050	Cbfa2t2	1	4	5
6071	Raly	3	5	8
6073	Eif2s2	2	1	3
6094	Pigu	3	2	5
6101	Acss2	2	1	3
6140	Nfs1	4	9	13
6141	Nfs1	3	2	5
6143	Rbm39	5	5	10
6145	Rbm39	1	0	1
6194	Ndrg3	5	4	9
6204	Rpn2	4	1	5
6220	Blcap	2	2	4
6244	Tti1	3	1	4
6251	Rprd1b	4	1	5
6271	Snhg11	2	0	2
6274	Ralgapb	5	5	10
6282	Actr5	2	3	5
6283	Actr5	3	2	5
6292	Dhx35	1	2	3
6308	Gm826	4	0	4
6323	Top1	2	1	3
6324	Top1	4	5	9
6325	Plcg1	3	0	3
6331	Zhx3	1	0	1
6339	Emilin3	2	1	3
6345	Chd6	0	0	0
6355	Chd6	0	0	0
6356	Chd6	6	7	13
6359	Chd6	4	2	6
6361	Ptprt	2	2	4
6363	Ptprt	3	2	5
6364	Ptprt	3	0	3
6365	Ptprt	0	1	1
6368	Ptprt	1	0	1
6369	Ptprt	6	4	10
6411	Hnf4a	0	1	1
6413	Ttpal	1	0	1
6415	Serinc3	1	3	4
6422	Pkig	10	7	17
6423	Ada	0	0	0
6440	Pigt	0	2	2
6451	Pltp	1	2	3
6462	Ncoa5	0	1	1
6466	1700025C18Rik	7	3	10
6467	1700025C18Rik	0	1	1
6487	Slc2a10	1	0	1
6498	Eya2	0	0	0
6499	Eya2	16	7	23
6517	Sulf2	1	0	1
6552	Arfgef2	2	2	4
6573	B4galt5	4	3	7
6574	B4galt5	1	2	3
6576	Slc9a8	5	0	5
6636	Gm11011	0	3	3
6658	Tshz2	1	1	2
6666	Zfp217	0	1	1
6667	Zfp217	4	0	4
6668	Zfp217	0	0	0
6669	Zfp217	3	2	5
6670	Zfp217	2	2	4
6682	4930470P17Rik	7	4	11
6683	4930470P17Rik	4	7	11
6684	Dok5	1	1	2
6685	Dok5	0	1	1
6687	Dok5	2	0	2
6692	Cbln4	2	2	4
6712	Ctcfl	0	1	1
6713	Pck1	1	0	1
6747	Stx16	3	3	6
6767	Edn3	2	1	3
6769	Edn3	2	0	2
6798	Gm14434	1	1	2
6855	Zfp931	2	3	5
6873	Cdh26	5	3	8
6876	Cdh4	1	0	1
6885	Cdh4	0	2	2
6887	Cdh4	1	0	1
6910	Taf4	1	3	4
6948	Col20a1	2	1	3
6965	Gmeb2	1	2	3
6984	Prpf6	4	2	6
6990	Oprl1	1	2	3
6992	Myt1	2	5	7
7000	Zfhx4	0	1	1
7006	Zc2hc1a	7	8	15
7009	Il7	0	0	0
7011	Stmn2	5	3	8
7016	Mrps28	1	0	1
7024	Zbtb10	1	0	1
7025	Zbtb10	2	3	5
7035	Zfp704	0	1	1
7039	Zfp704	2	2	4
7066	Fabp4	1	1	2
7078	Ralyl	0	0	0
7082	Car13	0	0	0
7091	Armc1	6	2	8
7099	Mtfr1	1	1	2
7100	Pde7a	2	0	2
7110	Gyg	4	7	11
7113	Agtr1b	3	4	7
7118	Tbl1xr1	0	1	1
7130	Naaladl2	2	2	4
7131	Naaladl2	0	0	0
7134	Nlgn1	4	2	6
7152	Ghsr	3	4	7
7193	Tnik	6	2	8
7194	Tnik	1	0	1
7199	Slc2a2	3	5	8
7203	Slc2a2	1	0	1
7207	Slc2a2	0	1	1
7208	Slc2a2	0	0	0
7216	Actrt3	3	0	3
7220	Lrrc34	0	0	0
7238	Skil	1	1	2
7240	Skil	1	2	3
7254	Kcnmb2	3	2	5
7257	Kcnmb2	9	10	19
7259	Kcnmb2	3	1	4
7262	Kcnmb2	8	10	18
7264	Kcnmb2	9	5	14
7269	Kcnmb2	4	9	13
7271	Kcnmb2	3	3	6
7277	Zmat3	0	0	0
7279	Zmat3	0	1	1
7282	Zmat3	0	1	1
7283	Zmat3	2	5	7
7316	Pex5l	1	2	3
7317	Pex5l	0	0	0
7322	Pex5l	0	0	0
7323	Pex5l	0	1	1
7338	Atp11b	4	0	4
7352	Anxa5	0	4	4
7355	1810062G17Rik	1	1	2
7357	Exosc9	0	0	0
7358	Exosc9	5	0	5
7363	4932438A13Rik	3	1	4
7399	Fat4	4	1	5
7402	Intu	3	1	4
7405	Slc25a31	0	0	0
7407	Slc25a31	3	1	4
7418	Pgrmc2	6	3	9
7422	Pgrmc2	1	0	1
7435	Jade1	1	2	3
7440	Sclt1	2	3	5
7442	D3Ertd751e	4	2	6
7443	#N/A	2	6	8
7444	Pcdh10	1	2	3
7447	Pabpc4l	5	2	7
7450	Pcdh18	0	0	0
7453	Noct	2	0	2
7484	Rab33b	4	1	5
7508	Foxo1	1	4	5
7518	Foxo1	1	1	2
7520	Foxo1	1	2	3
7521	Foxo1	7	5	12
7522	Foxo1	0	1	1
7539	Lhfp	0	0	0
7545	Stoml3	1	0	1
7560	Ufm1	7	2	9
7561	Trpc4	0	0	0
7564	Postn	1	4	5
7593	Nbea	1	1	2
7597	Nbea	1	1	2
7600	Nbea	2	0	2
7607	Tm4sf1	17	6	23
7621	Tsc22d2	5	3	8
7631	Siah2	0	1	1
7633	Siah2	3	3	6
7634	Med12l	0	0	0
7643	Gpr87	3	0	3
7646	P2ry12	2	3	5
7652	Igsf10	1	2	3
7658	Sucnr1	1	4	5
7659	Sucnr1	2	2	4
7660	Sucnr1	5	4	9
7663	Mbnl1	1	0	1
7667	Mbnl1	1	1	2
7668	Mbnl1	1	2	3
7671	Mbnl1	9	3	12
7675	Mbnl1	1	2	3
7680	P2ry1	4	1	5
7682	P2ry1	5	1	6
7684	P2ry1	1	0	1
7685	P2ry1	2	0	2
7688	Arhgef26	5	3	8
7694	Strit1	0	0	0
7695	Strit1	0	0	0
7697	Plch1	1	4	5
7698	Plch1	1	0	1
7699	Plch1	1	3	4
7702	Plch1	5	0	5
7703	Plch1	4	3	7
7707	E130311K13Rik	2	0	2
7713	Vmn2r2	0	1	1
7714	Kcnab1	1	2	3
7716	Ssr3	5	2	7
7724	Tiparp	0	1	1
7725	Lekr1	0	0	0
7727	Lekr1	2	0	2
7736	Shox2	0	0	0
7738	Shox2	5	3	8
7742	Mlf1	2	3	5
7743	Mlf1	3	1	4
7749	Iqcj	2	2	4
7757	Il12a	0	1	1
7764	Kpna4	6	2	8
7765	Arl14	1	4	5
7767	Ppm1l	2	0	2
7770	Ppm1l	13	8	21
7771	Ppm1l	4	1	5
7772	Ppm1l	2	8	10
7774	Ppm1l	1	0	1
7777	Ppm1l	0	0	0
7778	Ppm1l	2	3	5
7779	Ppm1l	3	2	5
7780	Ppm1l	5	2	7
7782	Ppm1l	3	0	3
7785	B3galnt1	1	3	4
7786	B3galnt1	1	2	3
7801	Slitrk3	4	4	8
7803	Slitrk3	0	3	3
7804	Slitrk3	3	0	3
7805	Slitrk3	7	0	7
7806	Serpini2	1	0	1
7807	Serpini2	4	1	5
7808	Wdr49	1	3	4
7810	Pdcd10	1	3	4
7811	Pdcd10	3	2	5
7819	Golim4	4	3	7
7820	#N/A	10	3	13
7823	Rapgef2	3	2	5
7826	Rapgef2	6	1	7
7856	Gask1b	1	2	3
7862	Glrb	5	1	6
7864	Glrb	2	1	3
7880	Sfrp2	3	2	5
7885	Tlr2	0	0	0
7894	Tmem131l	1	6	7
7919	Fhdc1	2	2	4
7934	Fbxw7	3	1	4
7936	Fbxw7	2	6	8
7937	Fbxw7	7	1	8
7942	Fbxw7	2	6	8
7943	Fbxw7	3	8	11
7945	Fbxw7	0	2	2
7947	Fbxw7	1	1	2
7949	Gatb	2	4	6
7950	Gatb	3	0	3
7953	Gatb	4	6	10
7959	Fam160a1	2	3	5
7973	Prss48	5	0	5
7986	Lrba	2	1	3
7987	Lrba	0	0	0
7989	Mab21l2	3	2	5
7990	Mab21l2	1	0	1
7992	Mab21l2	8	4	12
7999	Dclk2	1	2	3
8021	Arhgef11	1	2	3
8024	Lrrc71	2	0	2
8087	Gon4l	6	6	12
8088	Gon4l	8	1	9
8089	Gon4l	1	2	3
8090	Gon4l	2	2	4
8091	Gon4l	0	0	0
8094	Gon4l	3	0	3
8097	Msto1	4	2	6
8098	Msto1	5	1	6
8108	Ash1l	0	0	0
8110	Ash1l	6	4	10
8113	Rusc1	3	2	5
8176	Gatad2b	4	6	10
8198	Gm9774	0	0	0
8205	S100a10	4	1	5
8207	S100a10	1	1	2
8240	Psmb4	5	0	5
8243	Psmb4	1	1	2
8245	Selenbp1	0	0	0
8285	Rprd2	3	2	5
8307	Bola1	2	5	7
8312	Hist2h4	3	2	5
8316	Fcgr1	0	0	0
8319	BC107364	1	1	2
8321	Hjv	0	0	0
8336	Rnf115	5	2	7
8339	Pdzk1	0	0	0
8359	Fmo5	4	1	5
8387	Zfp697	3	3	6
8392	Gm4450	0	1	1
8393	Hao2	1	0	1
8394	Hao2	0	1	1
8413	Cd101	1	2	3
8426	Atp1a1	1	0	1
8431	Mab21l3	3	0	3
8460	Csde1	4	0	4
8464	Ampd1	0	1	1
8470	Trim33	1	4	5
8471	Trim33	3	0	3
8473	Trim33	3	2	5
8489	Rsbn1	4	1	5
8516	4930564D02Rik	2	2	4
8528	Rap1a	2	5	7
8531	Rap1a	4	5	9
8536	Rap1a	6	3	9
8541	Pifo	2	1	3
8543	Dennd2d	7	0	7
8544	Dennd2d	0	2	2
8546	Lrif1	1	0	1
8549	Kcna2	2	0	2
8553	Kcna10	1	2	3
8554	Kcna10	0	0	0
8564	Kcnc4	3	0	3
8595	Sort1	1	2	3
8664	Cdc14a	1	2	3
8666	Cdc14a	0	3	3
8667	Cdc14a	4	2	6
8677	Sass6	4	2	6
8695	Plppr4	3	1	4
8697	Dpyd	0	0	0
8705	Ptbp2	2	1	3
8713	Tmem56	1	2	3
8744	F3	5	2	7
8754	Arhgap29	0	4	4
8761	Abca4	1	1	2
8766	Gclm	0	1	1
8776	Bcar3	0	0	0
8793	Fabp2	0	1	1
8794	Fabp2	1	3	4
8796	1810037I17Rik	1	0	1
8798	Usp53	0	2	2
8810	Ugt8a	15	9	24
8812	Ugt8a	2	2	4
8816	Camk2d	0	0	0
8820	Ank2	1	1	2
8824	Ank2	5	5	10
8826	Ank2	0	3	3
8827	Ank2	2	2	4
8829	Ank2	1	1	2
8845	Enpep	3	1	4
8846	Enpep	5	2	7
8847	Enpep	0	3	3
8848	Enpep	3	1	4
8852	Elovl6	5	3	8
8867	Mcub	2	3	5
8875	Sec24b	10	3	13
8878	Col25a1	5	2	7
8880	Ostc	2	1	3
8885	Lef1	4	0	4
8892	Cyp2u1	0	0	0
8893	Sgms2	17	16	33
8906	Gimd1	1	0	1
8907	Gimd1	4	2	6
8912	Tbck	2	1	3
8913	Tbck	6	0	6
8915	Npnt	2	2	4
8916	Npnt	1	1	2
8917	Npnt	4	6	10
8918	Npnt	10	3	13
8920	Npnt	1	4	5
8923	Npnt	2	1	3
8927	Arhgef38	0	0	0
8930	Tet2	1	2	3
8939	Cxxc4	2	0	2
8940	Cxxc4	2	1	3
8943	Cxxc4	8	4	12
8945	Cxxc4	2	1	3
8948	Cxxc4	1	5	6
8949	Cxxc4	2	0	2
8950	Cxxc4	0	1	1
8951	Cxxc4	2	1	3
8955	Cxxc4	2	0	2
8956	Cxxc4	2	2	4
8958	Tacr3	2	4	6
8962	Cisd2	3	0	3
8974	Nfkb1	0	2	2
8980	Ppp3ca	1	0	1
8981	Ppp3ca	2	3	5
8983	Ppp3ca	0	1	1
8984	Ppp3ca	0	0	0
8987	Emcn	0	1	1
8997	Lamtor3	5	2	7
9007	Dapp1	1	4	5
9020	Adh1	1	4	5
9023	Adh4	3	4	7
9034	Tspan5	1	0	1
9040	Rap1gds1	2	0	2
9042	Rap1gds1	2	0	2
9043	Rap1gds1	2	2	4
9046	Stpg2	0	0	0
9048	Stpg2	0	2	2
9049	Stpg2	4	0	4
9054	Bmpr1b	3	4	7
9056	Bmpr1b	3	3	6
9058	Bmpr1b	8	4	12
9059	Bmpr1b	3	5	8
9061	Bmpr1b	2	5	7
9062	Bmpr1b	2	1	3
9063	Bmpr1b	1	1	2
9064	Bmpr1b	0	0	0
9066	Pdlim5	4	3	7
9067	Pdlim5	0	0	0
9095	Hs2st1	3	3	6
9100	Selenof	3	0	3
9134	Rpf1	5	6	11
9136	Rpf1	1	2	3
9138	Uox	1	0	1
9152	Prkacb	2	5	7
9158	Ttll7	0	1	1
9162	Adgrl2	0	0	0
9166	Adgrl2	1	1	2
9170	Adgrl2	2	3	5
9172	Ifi44	0	1	1
9192	Zzz3	2	4	6
9194	Zzz3	1	0	1
9214	St6galnac5	2	2	4
9215	St6galnac5	0	1	1
9219	St6galnac5	0	0	0
9222	St6galnac3	2	1	3
9244	Erich3	1	2	3
9253	Negr1	1	2	3
9254	Negr1	2	2	4
9255	Negr1	0	4	4
9256	Negr1	0	1	1
9258	Negr1	3	4	7
9267	Srsf11	4	0	4
9273	Lrrc40	4	2	6
9276	Wls	12	5	17
9280	Wls	0	0	0
9284	Tmem68	1	1	2
9290	Penk	2	1	3
9293	Impad1	2	7	9
9299	Fam110b	0	3	3
9302	Fam110b	2	1	3
9304	Fam110b	5	1	6
9310	Fam110b	4	4	8
9313	Ubxn2b	7	1	8
9326	Tox	2	4	6
9329	Tox	0	2	2
9332	Tox	2	5	7
9333	Tox	1	1	2
9335	Tox	1	6	7
9339	Tox	5	4	9
9344	Car8	4	3	7
9348	Car8	1	0	1
9372	Chd7	2	5	7
9381	Clvs1	2	3	5
9389	Asph	0	1	1
9416	Ints8	6	6	12
9423	Dpy19l4	1	2	3
9441	Gem	4	1	5
9442	Pdp1	3	1	4
9450	Tmem67	0	0	0
9453	Rbm12b1	3	0	3
9456	Fam92a	1	0	1
9459	Fam92a	2	3	5
9460	Fam92a	5	6	11
9461	Fam92a	0	2	2
9462	Fam92a	1	3	4
9468	Runx1t1	1	2	3
9470	Runx1t1	4	4	8
9471	Runx1t1	3	3	6
9474	Runx1t1	4	4	8
9475	Runx1t1	1	1	2
9476	Runx1t1	1	1	2
9477	Runx1t1	5	6	11
9481	Pip4p2	1	1	2
9484	Tmem64	7	3	10
9485	Tmem64	2	2	4
9486	Tmem64	0	0	0
9488	Calb1	0	1	1
9493	Osgin2	2	3	5
9496	Mmp16	2	0	2
9499	Mmp16	2	4	6
9506	Rmdn1	3	5	8
9507	Wwp1	2	1	3
9509	Ggh	0	0	0
9511	Nkain3	5	3	8
9512	Nkain3	0	0	0
9516	Pnisr	3	2	5
9533	Mms22l	3	2	5
9535	Klhl32	1	1	2
9536	Klhl32	0	0	0
9547	Fhl5	1	0	1
9551	Ufl1	2	4	6
9552	Fut9	3	2	5
9554	#N/A	1	1	2
9556	Epha7	0	1	1
9557	Epha7	6	3	9
9558	Epha7	0	0	0
9559	Epha7	5	2	7
9590	Rragd	1	1	2
9612	Cnr1	4	1	5
9625	Zfp292	0	1	1
9631	Cga	2	0	2
9632	Cga	1	0	1
9638	Lingo2	3	2	5
9640	Aco1	2	4	6
9654	Tmem215	1	1	2
9656	Tmem215	5	4	9
9760	Unc13b	6	1	7
9764	Rusc2	2	1	3
9765	Rusc2	2	0	2
9768	Fam166b	0	0	0
9786	Glipr2	0	0	0
9792	Gne	2	0	2
9803	Pax5	3	3	6
9804	Pax5	0	2	2
9835	Shb	4	1	5
9846	Tdrd7	4	2	6
9848	Tmod1	4	1	5
9861	Hemgn	3	5	8
9863	Anp32b	3	3	6
9900	Gabbr2	0	0	0
9940	Erp44	3	2	5
9941	Erp44	5	9	14
9943	Erp44	4	4	8
9946	Tex10	1	2	3
9956	Plppr1	1	0	1
9958	Plppr1	5	5	10
9960	Plppr1	0	2	2
9961	Plppr1	4	3	7
9972	Nipsnap3b	1	2	3
9973	Nipsnap3b	2	3	5
9975	Nipsnap3b	0	0	0
9976	Nipsnap3b	2	2	4
9984	Abca1	1	2	3
9997	Fsd1l	5	2	7
10003	Zfp462	2	2	4
10007	Zfp462	0	0	0
10010	Zfp462	1	0	1
10018	Rad23b	0	0	0
10032	Klf4	2	2	4
10056	Frrs1l	3	2	5
10057	Frrs1l	0	0	0
10065	Epb41l4b	1	1	2
10088	Musk	0	1	1
10091	Lpar1	3	0	3
10094	Ecpas	6	4	10
10095	Ecpas	1	1	2
10098	Ecpas	2	3	5
10099	Zkscan16	1	0	1
10104	Ptgr1	0	0	0
10128	Ptbp3	3	3	6
10130	Hsdl2	2	1	3
10132	E130308A19Rik	4	1	5
10134	E130308A19Rik	4	2	6
10135	E130308A19Rik	0	0	0
10152	Slc31a1	1	1	2
10213	Astn2	2	0	2
10215	Brinp1	2	1	3
10221	Cdk5rap2	3	0	3
10231	Gm11232	2	2	4
10232	Gm11232	1	3	4
10233	Gm11232	1	1	2
10234	Tle1	4	3	7
10238	Tle1	4	2	6
10243	Dmac1	3	2	5
10245	Ptprd	3	3	6
10246	Ptprd	3	4	7
10247	Ptprd	5	0	5
10248	Ptprd	4	5	9
10249	Ptprd	4	3	7
10251	Ptprd	3	1	4
10253	Ptprd	3	4	7
10260	Tyrp1	0	2	2
10271	Mpdz	2	0	2
10284	Zdhhc21	4	2	6
10298	Snapc3	1	3	4
10299	Psip1	1	2	3
10302	Psip1	3	5	8
10306	Ccdc171	1	0	1
10307	Bnc2	5	5	10
10310	Sh3gl2	4	0	4
10312	Sh3gl2	0	1	1
10314	Sh3gl2	0	3	3
10316	Adamtsl1	2	3	5
10317	Saxo1	0	1	1
10343	Slc24a2	5	8	13
10345	Slc24a2	4	2	6
10351	Slc24a2	3	5	8
10352	Slc24a2	8	7	15
10353	Slc24a2	6	6	12
10354	Slc24a2	6	8	14
10355	Slc24a2	4	6	10
10356	Slc24a2	1	2	3
10361	Mllt3	3	2	5
10363	Mllt3	3	2	5
10364	Mllt3	0	0	0
10365	Mllt3	2	3	5
10367	Mllt3	1	0	1
10368	Mllt3	3	2	5
10369	Mllt3	0	0	0
10370	Mllt3	1	2	3
10375	Focad	3	3	6
10376	Focad	5	1	6
10391	4930553M12Rik	1	0	1
10392	Ifne	1	3	4
10394	Ifne	3	1	4
10400	Cdkn2b	0	1	1
10401	Cdkn2b	1	1	2
10402	Cdkn2b	3	3	6
10406	Dmrta1	2	0	2
10407	Dmrta1	1	6	7
10408	Dmrta1	3	1	4
10409	Dmrta1	2	0	2
10410	Izumo3	4	2	6
10412	Tusc1	5	1	6
10421	Plaa	3	1	4
10426	Lrrc19	2	0	2
10432	Jun	2	0	2
10442	Jun	2	1	3
10443	Jun	1	1	2
10444	Jun	3	1	4
10448	Fggy	2	3	5
10450	Fggy	2	1	3
10451	Hook1	2	2	4
10452	Hook1	0	2	2
10455	Hook1	1	0	1
10460	Gm12695	1	1	2
10462	Gm12695	1	1	2
10463	Gm12695	6	6	12
10469	Nfia	1	1	2
10477	Tm2d1	0	2	2
10485	Patj	2	1	3
10489	L1td1	2	3	5
10490	L1td1	3	0	3
10492	L1td1	0	0	0
10515	Foxd3	1	0	1
10530	Ror1	0	1	1
10540	Ror1	2	4	6
10560	Ak4	1	0	1
10562	Dnajc6	0	0	0
10573	Pde4b	2	5	7
10574	Pde4b	0	2	2
10575	Pde4b	2	2	4
10579	Sgip1	3	2	5
10581	Sgip1	3	4	7
10582	Sgip1	0	0	0
10586	Mier1	4	1	5
10587	Mier1	5	1	6
10602	C8b	2	0	2
10616	Usp24	0	3	3
10620	Usp24	1	1	2
10701	Echdc2	1	0	1
10703	Zyg11b	2	0	2
10711	Shisal2a	0	0	0
10731	Nrd1	2	3	5
10735	Nrd1	0	0	0
10736	Nrd1	2	0	2
10745	Osbpl9	2	7	9
10754	Rnf11	3	2	5
10756	Rnf11	1	3	4
10758	Rnf11	1	1	2
10759	4930522H14Rik	2	0	2
10764	Faf1	1	2	3
10788	Elavl4	2	2	4
10794	Agbl4	0	0	0
10795	Agbl4	0	0	0
10796	Bend5	1	1	2
10808	Gm12830	1	1	2
10821	Cyp4a12a	1	1	2
10822	Cyp4a32	1	1	2
10823	Cyp4b1	1	0	1
10825	Efcab14	3	1	4
10829	Tex38	2	2	4
10851	Gm49337	0	0	0
10884	Zswim5	6	3	9
10885	Zswim5	1	5	6
10886	Urod	1	3	4
10962	Ptprf	4	1	5
10992	Ccdc30	1	1	2
11004	Foxj3	7	2	9
11007	Guca2a	6	1	7
11054	Scmh1	0	1	1
11056	Scmh1	5	2	7
11057	Scmh1	2	0	2
11059	Scmh1	1	3	4
11060	Scmh1	2	7	9
11065	Gm8439	1	0	1
11118	Bmp8a	7	4	11
11119	Bmp8a	2	2	4
11123	Bmp8a	13	5	18
11127	Macf1	2	5	7
11129	Macf1	5	5	10
11142	Akirin1	4	0	4
11151	3100002H09Rik	0	0	0
11154	3100002H09Rik	1	0	1
11176	Cdca8	1	0	1
11228	Ago1	4	11	15
11246	Sfpq	1	1	2
11247	Sfpq	1	0	1
11250	Sfpq	3	3	6
11274	Csmd2	1	2	3
11304	Phc2	0	0	0
11325	Ak2	11	4	15
11334	Fndc5	5	6	11
11342	Sync	3	3	6
11369	Ptp4a2	1	4	5
11384	Tinagl1	0	0	0
11402	Pum1	0	3	3
11428	Matn1	12	15	27
11438	Ptpru	1	2	3
11441	Ptpru	0	1	1
11451	Ptpru	5	3	8
11458	Ptpru	1	0	1
11463	Ptpru	0	4	4
11505	Phactr4	8	4	12
11506	Phactr4	0	5	5
11534	Fam76a	1	1	2
11610	Pafah2	1	0	1
11626	Selenon	0	1	1
11627	Man1c1	10	7	17
11628	Man1c1	2	0	2
11640	Rhd	1	0	1
11656	Clic4	1	2	3
11698	6030445D17Rik	2	0	2
11722	Zbtb40	8	10	18
11758	Ece1	5	0	5
11760	Ece1	28	14	42
11761	Eif4g3	0	2	2
11762	Eif4g3	1	2	3
11763	Eif4g3	12	4	16
11782	Pink1	6	6	12
11785	Cda	4	0	4
11815	Otud3	2	0	2
11842	Klhdc7a	2	2	4
11843	Klhdc7a	1	1	2
11844	Klhdc7a	2	0	2
11846	Klhdc7a	3	1	4
11848	Klhdc7a	1	0	1
11853	Igsf21	1	3	4
11857	Igsf21	5	2	7
11868	Arhgef10l	2	0	2
11874	Rcc2	2	0	2
11896	Arhgef19	2	0	2
11973	Prdm2	1	0	1
11988	Pramef12	0	0	0
12004	Vps13d	1	2	3
12007	Vps13d	10	2	12
12009	Vps13d	1	1	2
12015	Zfp990	0	1	1
12016	Gm13212	0	0	0
12018	Zfp980	1	1	2
12021	Zfp980	1	0	1
12022	Zfp980	5	4	9
12023	Zfp987	0	0	0
12024	Zfp600	2	3	5
12026	Zfp600	1	1	2
12030	Zfp993	2	3	5
12031	Zfp993	1	1	2
12032	Zfp989	0	0	0
12033	Rex2	3	4	7
12034	Zfp991	1	0	1
12035	Zfp991	4	1	5
12036	Zfp991	0	0	0
12037	Zfp991	2	3	5
12039	Zfp988	0	0	0
12040	Zfp978	0	0	0
12041	Zfp978	7	2	9
12042	Zfp979	3	4	7
12043	Zfp979	4	2	6
12066	Disp3	0	1	1
12089	Casz1	2	2	4
12090	Casz1	0	0	0
12100	Pex14	3	1	4
12123	Kif1b	9	7	16
12134	Rbp7	1	0	1
12145	Clstn1	1	1	2
12148	Pik3cd	0	0	0
12244	Camta1	1	0	1
12398	Cfap74	0	0	0
12399	Cfap74	3	1	4
12446	Vmn2r125	0	5	5
12449	Cdk6	2	4	6
12475	Cyp51	0	2	2
12481	Fzd1	3	1	4
12482	Fzd1	1	0	1
12491	Cdk14	1	2	3
12509	Steap1	3	3	6
12514	Sri	0	1	1
12516	Adam22	0	1	1
12519	Adam22	0	0	0
12521	Adam22	4	2	6
12524	Slc25a40	3	0	3
12526	Abcb1a	0	2	2
12537	Tmem243	0	2	2
12549	9330182L06Rik	9	13	22
12556	9330182L06Rik	8	11	19
12558	9330182L06Rik	5	1	6
12565	Grm3	0	0	0
12566	Sema3d	0	0	0
12567	Sema3d	1	1	2
12568	Sema3d	3	3	6
12569	Sema3d	3	2	5
12571	Sema3e	0	1	1
12572	Sema3e	3	1	4
12573	Pclo	0	0	0
12576	Pclo	6	4	10
12582	Pclo	2	1	3
12583	Pclo	3	1	4
12585	Pclo	2	2	4
12586	Gm9758	2	3	5
12587	Gm9758	2	1	3
12588	Gm9758	1	0	1
12620	Cacna2d1	3	1	4
12622	Cacna2d1	4	0	4
12623	Cacna2d1	0	4	4
12624	Cacna2d1	8	2	10
12625	Cacna2d1	6	3	9
12627	Cacna2d1	2	6	8
12628	Cacna2d1	4	8	12
12629	Cacna2d1	2	1	3
12630	Cacna2d1	2	2	4
12631	Cacna2d1	1	1	2
12632	Cacna2d1	4	5	9
12633	Cacna2d1	2	2	4
12635	Cacna2d1	3	7	10
12636	Cacna2d1	0	3	3
12637	Cacna2d1	2	0	2
12638	Cacna2d1	2	7	9
12639	Cacna2d1	4	4	8
12640	Cacna2d1	6	3	9
12642	Cacna2d1	5	6	11
12647	Cd36	5	1	6
12648	Cd36	6	3	9
12649	Cd36	2	5	7
12654	Gnai1	1	0	1
12657	Phtf2	1	2	3
12664	Tmem60	5	2	7
12673	Ptpn12	0	2	2
12674	Ptpn12	6	5	11
12676	Ptpn12	5	1	6
12678	Gsap	4	4	8
12682	Gsap	0	0	0
12702	Slc26a5	0	3	3
12706	Reln	4	4	8
12715	Kmt2e	3	2	5
12717	Kmt2e	5	5	10
12725	Srpk2	3	1	4
12734	Fam126a	1	0	1
12738	Nupl2	0	1	1
12739	Nupl2	4	7	11
12740	Nupl2	1	1	2
12741	Nupl2	1	4	5
12744	Nupl2	1	0	1
12747	Kcnh2	0	0	0
12776	Rheb	0	0	0
12786	Prkag2	2	2	4
12796	E130116L18Rik	1	4	5
12798	E130116L18Rik	1	0	1
12801	Kmt2c	1	0	1
12806	Kmt2c	1	2	3
12807	Kmt2c	4	3	7
12813	Actr3b	1	1	2
12816	Actr3b	2	3	5
12818	Gm7347	0	0	0
12840	Rbm33	2	3	5
12860	Mnx1	2	3	5
12866	Ube3c	2	1	3
12900	Mapre3	3	1	4
12913	Mpv17	2	1	3
12937	Babam2	0	1	1
12939	Babam2	2	4	6
12976	Ppp1cb	3	1	4
12984	Ppp1cb	5	3	8
12987	Yes1	2	3	5
13077	Htt	2	1	3
13101	Adra2c	1	0	1
13106	Trmt44	2	1	3
13166	Man2b2	2	1	3
13191	Crmp1	0	0	0
13209	Stx18	0	0	0
13226	Drd5	7	0	7
13228	Slc2a9	0	0	0
13235	Clnk	1	3	4
13236	Clnk	1	1	2
13238	Clnk	1	2	3
13239	Clnk	1	2	3
13240	Clnk	1	0	1
13252	Cpeb2	1	2	3
13262	Cc2d2a	1	0	1
13268	Fbxl5	2	0	2
13270	Bst1	0	1	1
13274	Fgfbp1	4	8	12
13275	Prom1	11	6	17
13278	Prom1	1	1	2
13299	Lcorl	6	5	11
13303	Lcorl	0	1	1
13304	Lcorl	5	1	6
13305	Lcorl	0	2	2
13310	5730480H06Rik	2	1	3
13311	5730480H06Rik	0	1	1
13313	5730480H06Rik	1	3	4
13315	5730480H06Rik	2	1	3
13317	5730480H06Rik	2	2	4
13319	5730480H06Rik	1	0	1
13322	Kcnip4	2	6	8
13326	Kcnip4	0	3	3
13328	Kcnip4	3	0	3
13329	Adgra3	3	1	4
13333	Ppargc1a	7	4	11
13346	Ccdc149	0	0	0
13351	Lgi2	2	2	4
13361	Anapc4	4	1	5
13366	Sel1l3	3	5	8
13393	Stim2	8	3	11
13395	Stim2	6	2	8
13398	Stim2	2	2	4
13403	Pcdh7	4	1	5
13404	#N/A	0	0	0
13406	#N/A	2	4	6
13468	Ube2k	6	3	9
13478	N4bp2	6	6	12
13495	Nsun7	6	1	7
13504	Nsun7	1	0	1
13507	Apbb2	2	1	3
13512	Apbb2	8	5	13
13551	Kctd8	1	0	1
13553	Yipf7	1	1	2
13556	Gnpda2	7	4	11
13557	Gnpda2	0	3	3
13558	Cox7b2	3	1	4
13559	Gabra4	0	1	1
13564	Commd8	2	1	3
13570	Corin	2	4	6
13578	Tec	4	0	4
13617	Usp46	4	0	4
13633	Scfd2	0	0	0
13643	Fip1l1	11	3	14
13644	Fip1l1	2	1	3
13653	Lnx1	3	1	4
13660	Pdgfra	2	0	2
13697	Hopx	4	4	8
13707	#N/A	6	1	7
13711	Adgrl3	0	0	0
13713	Adgrl3	1	0	1
13714	Tecrl	2	2	4
13715	Epha5	0	0	0
13717	Cenpc1	3	1	4
13718	Cenpc1	2	1	3
13719	Cenpc1	1	5	6
13722	Uba6	0	0	0
13726	Sult1b1	1	2	3
13732	Rufy3	1	1	2
13733	Grsf1	0	2	2
13744	Slc4a4	0	1	1
13749	Slc4a4	2	3	5
13751	Gc	2	2	4
13756	Gc	2	3	5
13761	Cox18	1	2	3
13776	Btc	0	2	2
13779	Rchy1	3	4	7
13783	G3bp2	1	1	2
13803	Fam47e	0	1	1
13811	Shroom3	1	2	3
13814	Sowahb	2	3	5
13836	Ccni	6	5	11
13839	Ccng2	1	0	1
13844	Cxcl13	1	0	1
13848	Cxcl13	0	0	0
13849	Cnot6l	3	5	8
13850	Cnot6l	0	0	0
13851	Cnot6l	1	4	5
13854	Cnot6l	2	1	3
13855	Cnot6l	0	2	2
13864	Fras1	0	2	2
13866	Fras1	3	1	4
13867	Fras1	0	0	0
13869	Fras1	5	2	7
13870	Fras1	5	0	5
13873	Fras1	3	1	4
13874	Anxa3	3	2	5
13877	Anxa3	2	2	4
13880	Anxa3	0	0	0
13885	Paqr3	2	2	4
13890	Gk2	1	1	2
13894	Cfap299	2	3	5
13900	Prkg2	1	2	3
13901	Prkg2	0	0	0
13903	Rasgef1b	1	2	3
13911	Rasgef1b	0	0	0
13914	Vamp9	2	1	3
13928	Tmem150c	3	5	8
13932	Tmem150c	0	0	0
13933	Tmem150c	0	0	0
13935	Sec31a	3	3	6
13936	Sec31a	2	1	3
13938	Sec31a	3	2	5
13961	Hpse	4	1	5
13967	Gpat3	1	2	3
13972	Nkx6-1	2	2	4
13984	Cds1	5	3	8
13993	Cds1	1	5	6
13994	Cds1	3	6	9
14007	Wdfy3	2	2	4
14013	Wdfy3	0	2	2
14014	Wdfy3	2	4	6
14016	Arhgap24	0	1	1
14018	Arhgap24	2	3	5
14019	Arhgap24	1	1	2
14021	Arhgap24	3	1	4
14026	Arhgap24	2	2	4
14032	Mapk10	1	3	4
14033	Mapk10	0	0	0
14052	Mapk10	3	2	5
14053	Mapk10	0	0	0
14070	Aff1	0	2	2
14091	Mepe	1	0	1
14120	Lrrc8d	0	0	0
14128	Barhl2	1	3	4
14130	Zfp644	1	2	3
14154	Ube2d2b	2	1	3
14155	Ube2d2b	2	6	8
14187	Gm15446	0	2	2
14223	Ep400	3	4	7
14233	Ttc28	4	1	5
14234	Ttc28	0	3	3
14316	Grk3	4	4	8
14433	Pxn	1	2	3
14465	Suds3	0	0	0
14485	Ksr2	3	1	4
14503	Nos1	2	1	3
14505	Nos1	3	1	4
14532	2410131K14Rik	0	0	0
14602	Oas2	0	0	0
14604	Oas1g	1	0	1
14605	Oas1a	0	0	0
14674	Cux2	1	0	1
14688	Vps29	3	0	3
14761	Rsrc2	6	4	10
14788	Cdk2ap1	2	0	2
14790	Sbno1	2	2	4
14846	Tmem132b	1	1	2
14847	Tmem132b	1	2	3
14848	Tmem132b	0	4	4
14849	Tmem132b	1	0	1
14852	Tmem132b	0	2	2
14853	Tmem132b	1	2	3
14854	Tmem132b	5	2	7
14855	Tmem132b	3	1	4
14856	Tmem132b	1	3	4
14857	Tmem132b	2	3	5
14858	Tmem132b	6	6	12
14859	Tmem132b	2	1	3
14860	Tmem132b	1	3	4
14861	Tmem132b	0	0	0
14876	Stx2	6	0	6
14884	Adgrd1	1	0	1
14891	Sfswap	0	1	1
14914	Sumf2	0	0	0
14924	Gusb	1	0	1
14944	Tyw1	1	0	1
14952	Auts2	0	0	0
14953	Auts2	0	3	3
14955	Auts2	1	2	3
14959	Auts2	1	4	5
14961	Auts2	0	3	3
14964	Auts2	0	0	0
14965	Auts2	0	2	2
14966	Auts2	1	1	2
14967	Auts2	3	5	8
14968	Auts2	8	6	14
14969	Auts2	0	1	1
14970	Auts2	1	2	3
14972	Auts2	3	0	3
14973	Auts2	4	3	7
14975	Auts2	4	2	6
14980	Castor2	1	0	1
15006	Gtf2ird1	1	1	2
15143	Lamtor4	2	4	6
15147	1700123K08Rik	0	0	0
15149	A430033K04Rik	0	0	0
15263	Sdk1	1	7	8
15265	Sdk1	6	4	10
15280	Papolb	3	3	6
15304	Fscn1	0	0	0
15312	Rnf216	3	1	4
15314	Rnf216	3	3	6
15360	Ocm	0	1	1
15373	Bri3	3	1	4
15403	Kpna7	2	4	6
15404	Gm4871	0	0	0
15425	Wasf3	1	0	1
15427	Wasf3	0	0	0
15441	Usp12	1	4	5
15450	Usp12	0	1	1
15451	Usp12	1	0	1
15455	Gtf3a	4	1	5
15480	Pan3	5	8	13
15484	Pan3	1	1	2
15499	Mtus2	1	1	2
15514	Ubl3	2	3	5
15525	Ubl3	0	0	0
15533	Katnal1	0	2	2
15563	Alox5ap	2	0	2
15607	Zar1l	2	1	3
15620	N4bp2l1	3	1	4
15622	N4bp2l2	8	4	12
15638	Kl	2	1	3
15645	Stard13	2	6	8
15662	Vmn2r18	1	4	5
15664	Rfc3	2	0	2
15674	Vps50	1	1	2
15678	Col1a2	1	2	3
15685	Ppp1r9a	0	3	3
15686	Pon3	0	1	1
15691	Pdk4	3	4	7
15695	Dync1i1	7	2	9
15696	Slc25a13	0	4	4
15698	Sem1	2	2	4
15702	Sdhaf3	4	6	10
15703	Tac1	1	0	1
15705	Asns	4	2	6
15706	C1galt1	3	4	7
15711	C1galt1	5	6	11
15712	C1galt1	1	3	4
15716	Col28a1	2	6	8
15717	Col28a1	2	3	5
15719	Col28a1	5	2	7
15722	Umad1	3	5	8
15725	Umad1	2	2	4
15726	Umad1	1	2	3
15728	Umad1	7	6	13
15729	Umad1	2	0	2
15735	Glcci1	6	4	10
15736	Glcci1	2	1	3
15741	Ica1	1	0	1
15751	Nxph1	1	0	1
15755	Nxph1	3	2	5
15756	#N/A	1	2	3
15764	Vwde	0	1	1
15767	Tmem168	0	0	0
15770	Bmt2	1	0	1
15771	Gpr85	1	2	3
15775	2610001J05Rik	0	0	0
15782	Tfec	2	1	3
15785	Tfec	3	2	5
15791	Tes	5	2	7
15800	Met	1	3	4
15806	St7	1	2	3
15809	Cttnbp2	1	0	1
15811	Cttnbp2	3	4	7
15812	Cttnbp2	1	5	6
15818	#N/A	1	2	3
15834	Fam3c	1	4	5
15850	Tmem229a	4	2	6
15851	Tmem229a	2	4	6
15866	Lrrc4	5	2	7
15876	Lep	1	1	2
15883	Impdh1	0	0	0
15889	Opn1sw	1	2	3
15892	Ccdc136	3	0	3
15911	Ahcyl2	5	2	7
15918	Strip2	0	2	2
15921	Strip2	0	3	3
15926	Nrf1	1	1	2
15937	Ube2h	2	0	2
15975	Mkln1	1	2	3
15976	Podxl	3	1	4
15982	Podxl	1	1	2
16002	Chchd3	2	3	5
16010	Chchd3	0	0	0
16016	Exoc4	2	1	3
16018	Lrguk	5	4	9
16023	Lrguk	2	2	4
16024	Lrguk	2	3	5
16025	Lrguk	1	2	3
16031	Lrguk	3	5	8
16072	Chrm2	0	0	0
16079	Creb3l2	0	2	2
16080	Creb3l2	2	0	2
16114	Ubn2	4	3	7
16115	Ubn2	2	0	2
16126	Luc7l2	9	4	13
16127	Luc7l2	0	6	6
16146	Hipk2	1	0	1
16155	Parp12	2	1	3
16166	Slc37a3	1	5	6
16168	Slc37a3	0	0	0
16174	Rab19	5	3	8
16175	Rab19	3	2	5
16188	Ndufb2	6	1	7
16189	Ndufb2	2	0	2
16190	Ndufb2	8	1	9
16191	Ndufb2	2	8	10
16192	Braf	5	0	5
16199	Mrps33	2	1	3
16202	Mrps33	5	3	8
16203	Mrps33	1	0	1
16207	Tmem178b	0	1	1
16211	Tmem178b	0	1	1
16212	Tmem178b	3	1	4
16213	Tmem178b	0	1	1
[truncated: 3,808 more rows]
