# Supplementary material for: Single-housing–induced islet epigenomic changes are related to polymorphisms in diabetic KK mice
Source: Life Sci Alliance. 2024 Jun 14;7(8):e202302099. doi: 10.26508/lsa.202302099 (PMC11178941; doi:10.26508/lsa.202302099)
Supplement: Supplementary file 16 [file LSA-2023-02099_TableS16.xlsx]

## Sheet: Sheet1
Table S16. Number of H3K27ac regions of KK-selective absence showing overlap between transcription factor motif(s) and SNVs/Indels.
	FOXM1 (GSE72977)	LHX2 (GSE48068)	All combinations of 2 TF motifs
# H3K27ac regions of KK-selective absence	278	155	397
