# Supplementary material for: Single-housing–induced islet epigenomic changes are related to polymorphisms in diabetic KK mice
Source: Life Sci Alliance. 2024 Jun 14;7(8):e202302099. doi: 10.26508/lsa.202302099 (PMC11178941; doi:10.26508/lsa.202302099)
Supplement: Supplementary file 17 [file LSA-2023-02099_TableS17.xlsx]

## Sheet: Supplemental Table S16
Table S17. Enrichment analysis of genome-wide association studies (GWAS) diseases/traits for differentially enriched H3K27ac regions in singly housed KK mice.
# Diseases/Traits (Decreased merged H3K27ac regions)	p value	q value	Significant in unchanged H3K27ac?	Significant in increased H3K27ac?		# Diseases/Traits (Unchanged merged H3K27ac regions)	p value	q value	Significant in decreased H3K27ac?	Significant in increased H3K27ac?		# Diseases/Traits (Increased merged H3K27ac regions)	p value	q value	Significant in unchanged H3K27ac?	Significant in decreased H3K27ac?
Fasting glucose	9.99201e-16	3.92775e-12	Yes			Mean corpuscular hemoglobin	2.67865e-49	1.35379e-45	Yes	Yes		Mean corpuscular hemoglobin	4.77205e-37	2.4118e-33	Yes	Yes
Platelet count	1.55431e-15	3.92775e-12	Yes	Yes		Red blood cell count	5.97116e-42	1.50891e-38	Yes	Yes		Hair colour (natural, before greying): Red (UKB data field 1747_2)	6.40941e-31	1.61966e-27
White blood cell count	5.91749e-14	9.969e-11	Yes	Yes		Mean platelet volume	1.21723e-39	2.05062e-36	Yes	Yes		Hemoglobin levels	2.26671e-29	3.81866e-26	Yes	Yes
Fasting blood glucose adjusted for BMI	8.97615e-13	1.13414e-09				Red cell distribution width	2.77426e-32	3.50528e-29	Yes	Yes		Red cell distribution width	6.18843e-29	7.81908e-26	Yes	Yes
Vaginal microbiome MetaCyc pathway (PWY-5121|superpathway of geranylgeranyl diphosphate biosynthesis II (via MEP))	1.26785e-11	1.28155e-08				Mean spheric corpuscular volume	4.33798e-32	4.38483e-29		Yes		Mean corpuscular volume	1.93292e-24	1.9538e-21	Yes	Yes
Type 2 diabetes	8.29162e-11	6.98431e-08				White blood cell count	9.66548e-31	8.14156e-28	Yes	Yes		Apolipoprotein A1 levels	8.17903e-23	6.88947e-20	Yes
Vaginal microbiome MetaCyc pathway (PWY-922|mevalonate pathway I)	1.56058e-10	9.96474e-08				Hemoglobin levels	5.28077e-30	3.81271e-27	Yes	Yes		Mean spheric corpuscular volume	2.63344e-20	1.90134e-17	Yes
Height	1.57732e-10	9.96474e-08	Yes			Mean corpuscular volume	4.39836e-29	2.77866e-26	Yes	Yes		Red blood cell count	7.11284e-20	4.49354e-17	Yes	Yes
Sex hormone-binding globulin levels	2.6019e-10	1.33532e-07	Yes	Yes		Neutrophil count	1.60987e-28	9.04031e-26	Yes	Yes		Reticulocyte count	6.41857e-17	3.60438e-14	Yes	Yes
Reticulocyte fraction of red cells	2.64211e-10	1.33532e-07	Yes	Yes		Platelet count	1.07716e-27	5.44397e-25	Yes	Yes		Glycated hemoglobin levels	4.01901e-14	2.03121e-11	Yes
Fasting blood proinsulin levels	5.58888e-10	2.56784e-07				Hemoglobin concentration	3.34513e-26	1.53694e-23				High light scatter reticulocyte count	1.47216e-13	6.76389e-11	Yes	Yes
Glycemic traits (pregnancy)	1.08634e-09	4.5753e-07				Reticulocyte count	1.39432e-25	5.87243e-23	Yes	Yes		Neutrophil count	2.50022e-13	1.05301e-10	Yes	Yes
Total cholesterol levels	1.03778e-08	3.93584e-06	Yes	Yes		Total cholesterol levels	1.72968e-23	6.72447e-21	Yes	Yes		Heart failure (multivariate analysis)	3.26406e-13	1.26896e-10	Yes
C-reactive protein levels	1.09026e-08	3.93584e-06	Yes	Yes		Apolipoprotein A1 levels	6.41793e-22	2.31687e-19		Yes		Low-carbohydrate diet (LCD) score	4.724e-13	1.70536e-10	Yes
Neutrophil count	2.30799e-08	7.33653e-06	Yes	Yes		Eosinophil counts	9.28159e-22	3.12728e-19	Yes	Yes		Platelet count	1.76881e-12	5.9597e-10	Yes	Yes
Left ventricular obstructive tract defect (inherited effect)	2.3226e-08	7.33653e-06				High light scatter reticulocyte count	3.82962e-21	1.20968e-18	Yes	Yes		Eosinophil counts	4.66844e-11	1.44622e-08	Yes	Yes
Lymphocyte count	5.14314e-08	1.52902e-05	Yes			High light scatter reticulocyte percentage of red cells	1.04656e-20	3.11136e-18	Yes	Yes		Total cholesterol levels	4.8646e-11	1.44622e-08	Yes	Yes
Decline in glucose metabolism in posterior cingulate cortex	6.82264e-08	1.91564e-05				Height	1.00341e-19	2.77514e-17	Yes			Mean platelet volume	6.38464e-11	1.79266e-08	Yes	Yes
Glucose levels	8.11482e-08	2.15854e-05	Yes			Lymphocyte count	1.04328e-19	2.77514e-17	Yes			L-selectin levels	6.75939e-11	1.798e-08
Insulin-related traits (multivariate analysis)	1.24414e-07	3.14393e-05				Blood glucose levels	1.14628e-19	2.89665e-17	Yes			Serum alkaline phosphatase levels	7.90763e-11	1.99826e-08	Yes	Yes
Serum total protein level	1.48323e-07	3.42161e-05	Yes			Reticulocyte fraction of red cells	1.52672e-19	3.67432e-17	Yes	Yes		Low-density lipoprotein levels (MTAG)	1.05087e-10	2.45208e-08	Yes
Neutrophil percentage of white cells	1.53121e-07	3.42161e-05	Yes	Yes		Neutrophil percentage of white cells	3.19055e-19	7.32956e-17	Yes	Yes		Ceramide levels (C24:0)	1.06739e-10	2.45208e-08
Mean corpuscular hemoglobin	1.55713e-07	3.42161e-05	Yes	Yes		Hematocrit	1.60291e-18	3.52222e-16				HDL cholesterol levels	1.24946e-10	2.74554e-08	Yes
Diastolic blood pressure	2.03441e-07	4.28412e-05	Yes			Phospholipids to total lipids ratio in large HDL	2.82478e-18	5.94851e-16		Yes		Aspartate aminotransferase levels	1.61595e-10	3.40291e-08	Yes
COVID-19 or obesity (pleiotropy)	2.81251e-07	5.47095e-05				HDL cholesterol levels	4.02962e-18	8.14627e-16		Yes		Immature fraction of reticulocytes	6.32302e-10	1.27826e-07	Yes
Mean corpuscular volume	2.8145e-07	5.47095e-05	Yes	Yes		Sex hormone-binding globulin levels	6.50403e-18	1.26428e-15	Yes	Yes		High light scatter reticulocyte percentage of red cells	1.17537e-09	2.28475e-07	Yes	Yes
Vaginal microbiome MetaCyc pathway (PWY-6396|superpathway of 2,3-butanediol biosynthesis)	3.21426e-07	6.01661e-05				Hemoglobin	1.00654e-17	1.88409e-15				Cysteine-rich with EGF-like domain protein 1 levels	1.37284e-09	2.50951e-07
Triglyceride levels	3.8466e-07	6.94311e-05	Yes			Sex hormone-binding globulin levels adjusted for BMI	1.34968e-17	2.43617e-15	Yes			Mean reticulocyte volume	1.39031e-09	2.50951e-07	Yes
Sex hormone-binding globulin levels adjusted for BMI	4.40902e-07	7.68386e-05	Yes			Aspartate aminotransferase levels	8.09627e-17	1.41098e-14		Yes		Sphingomyelin (d32:2) levels	1.44745e-09	2.52256e-07
Cholesterol to total lipids ratio in small HDL	5.56957e-07	9.38288e-05	Yes	Yes		Sum basophil neutrophil counts	9.91258e-17	1.66994e-14				Cerebrospinal fluid p-Tau181p:AB1-42 ratio	2.06261e-09	3.47482e-07
Testosterone levels	7.27025e-07	0.000118529	Yes			Concentration of small HDL particles	2.87375e-16	4.68514e-14		Yes		C-X-C motif chemokine 16 levels	2.18108e-09	3.52009e-07
Low density lipoprotein cholesterol levels	7.88439e-07	0.000122563	Yes	Yes		Low density lipoprotein cholesterol levels	3.02351e-16	4.77526e-14	Yes	Yes		Plateletcrit	2.22878e-09	3.52009e-07	Yes	Yes
B-cell malignancies (chronic lymphocytic leukemia, Hodgkin lymphoma or multiple myeloma) (pleiotropy)	8.10128e-07	0.000122563				Plateletcrit	8.11364e-16	1.24262e-13	Yes	Yes		Cortisol levels (saliva)	2.59845e-09	3.97957e-07
Hemoglobin A1c levels	8.24527e-07	0.000122563	Yes			High density lipoprotein cholesterol levels	1.36005e-15	2.02168e-13		Yes		Fibrinogen levels	2.92844e-09	4.35304e-07	Yes
Brain surface area change rate x age interaction (1df)	9.51026e-07	0.000137328				Serum alkaline phosphatase levels	9.76996e-15	1.41078e-12	Yes	Yes		Reticulocyte fraction of red cells	3.57242e-09	5.15857e-07	Yes	Yes
Waist-hip index	1.09791e-06	0.000154134	Yes			Monocyte percentage of white cells	1.26565e-14	1.77684e-12		Yes		Cholesterol levels in very large HDL	8.41751e-09	1.18172e-06	Yes
Migraine without aura and/or pulse pressure	1.45756e-06	0.000199094				Sum neutrophil eosinophil counts	1.72085e-14	2.30349e-12				Alcohol consumption (drinkers vs non-drinkers)	1.42785e-08	1.95037e-06	Yes
Plateletcrit	1.68515e-06	0.000223713	Yes	Yes		Total lipid levels in small HDL	1.73195e-14	2.30349e-12		Yes		Colorectal cancer or advanced adenoma	1.64283e-08	2.15223e-06	Yes
Reticulocyte count	1.75466e-06	0.000223713	Yes	Yes		Alanine aminotransferase levels	2.93099e-14	3.79826e-12		Yes		Cystatin C plasma levels	1.6608e-08	2.15223e-06	Yes
Insulin-like growth factor 1 levels	1.77058e-06	0.000223713				Serum total protein level	3.41949e-14	4.32052e-12	Yes			Cerotoylcarnitine (C26) levels	1.7593e-08	2.22288e-06
QRS complex (Sokolow-Lyon)	1.98126e-06	0.000244226				Low-density lipoprotein levels (MTAG)	3.57492e-14	4.32854e-12		Yes		Alanine aminotransferase levels	1.89183e-08	2.33203e-06	Yes
Tryptophan levels in elite athletes	2.18688e-06	0.000262936	Yes			Liver enzyme levels (alkaline phosphatase)	3.59712e-14	4.32854e-12	Yes	Yes		Phospholipid levels in small HDL	2.60371e-08	3.08545e-06	Yes
Cryptic phenotype that captures alpha-1-antitrypsin deficiency severity	2.23709e-06	0.000262936				Triglyceride levels	4.81837e-14	5.66326e-12	Yes			Hypertrophic cardiomyopathy	2.62513e-08	3.08545e-06	Yes
Neutrophil percentage of granulocytes	2.46786e-06	0.000283468	Yes			Glycated hemoglobin levels	8.50431e-14	9.76836e-12		Yes		Lysophosphatidylcholine (22:5) [sn1] (n3) levels/Lysophosphatidylcholine (22:5) [sn2] (n6) levels	2.87249e-08	3.29944e-06
Vaginal microbiome MetaCyc pathway (PANTO-PWY|phosphopantothenate biosynthesis I)	2.74983e-06	0.000304616				Granulocyte count	1.15241e-13	1.29429e-11				Hypertrophic cardiomyopathy (MTAG)	3.07742e-08	3.45629e-06	Yes
Chronic sinus infection	2.77252e-06	0.000304616				Cholesterol levels in very large HDL	3.84026e-13	4.21928e-11		Yes		Total cholines levels	3.28759e-08	3.61206e-06
Hemoglobin levels	3.0113e-06	0.000318432	Yes	Yes		Monocyte count	5.00489e-13	5.38185e-11	Yes			High-density lipoprotein levels (MTAG)	3.51476e-08	3.77949e-06	Yes
Mean corpuscular hemoglobin concentration	3.02429e-06	0.000318432	Yes	Yes		Hay fever and/or eczema	5.71543e-13	6.01787e-11				Copine-1 levels	3.98741e-08	4.19841e-06	Yes
Intraocular pressure	3.23132e-06	0.000333287	Yes			Immature fraction of reticulocytes	1.12199e-12	1.15725e-10		Yes		Progressive supranuclear palsy	4.60467e-08	4.68625e-06
Pyridoxate levels in elite athletes	3.61401e-06	0.000365304				Eosinophil percentage of white cells	1.76748e-12	1.78656e-10				Red vs. brown/black hair color	4.63618e-08	4.68625e-06	Yes
Vaginal microbiome MetaCyc pathway (COMPLETE-ARO-PWY|superpathway of aromatic amino acid biosynthesis)	3.94972e-06	0.000391409				Allergic disease (asthma, hay fever or eczema)	2.18559e-12	2.16587e-10		Yes		Response to serotonin reuptake inhibitors in major depressive disorder (plasma drug and metabolite levels)	5.64609e-08	5.52067e-06
Behcet's disease	4.2633e-06	0.000412323	Yes			Myeloid white cell count	2.6612e-12	2.58649e-10				Inflammatory bowel disease (early onset)	5.68015e-08	5.52067e-06
Appendicular lean mass	4.32393e-06	0.000412323	Yes			Chronic elevation of alanine aminotransferase (cALT) levels	3.36731e-12	3.21101e-10				Macrophage inflammatory protein 1b levels	7.04335e-08	6.71643e-06	Yes
Myocardial infarction (early onset)	5.44129e-06	0.000502584				Triglyceride levels in medium HDL	5.05129e-12	4.64443e-10	Yes			Lignoceroylcarnitine (C24) levels	7.30762e-08	6.83939e-06
Body mass index (adult)	5.46936e-06	0.000502584	Yes			Medication use (glucocorticoids)	5.05429e-12	4.64443e-10				Aspartate aminotransferase to alanine aminotransferase ratio	7.75973e-08	7.13049e-06	Yes
Myristoyl dihydrosphingomyelin (d18:0/14:0) levels in elite athletes	9.14391e-06	0.000814359				Chitinase-3-like protein 1 levels	6.37157e-12	5.75034e-10				Concentration of small HDL particles	8.28799e-08	7.47991e-06	Yes
Coronary artery disease or ischemic stroke	9.18451e-06	0.000814359				Hip circumference adjusted for BMI	1.0093e-11	8.94916e-10				Vaginal microbiome MetaCyc pathway (GALACT-GLUCUROCAT-PWY|superpathway of hexuronide and hexuronate degradation)	8.78277e-08	7.78739e-06
Medication use (salicylic acid and derivatives)	9.96361e-06	0.000860301	Yes			Cholesteryl esters to total lipids ratio in small LDL	1.04614e-11	9.11586e-10				Superior frontal gyrus volume	1.0316e-07	8.91063e-06
Liver enzyme levels (alkaline phosphatase)	1.00431e-05	0.000860301	Yes	Yes		Acetone levels	1.13884e-11	9.75546e-10				Spelling	1.05505e-07	8.91063e-06	Yes
Glaucoma (multi-trait analysis)	1.08052e-05	0.000910155	Yes			IgE levels	1.17726e-11	9.91644e-10				Dual specificity mitogen-activated protein kinase kinase 2 levels	1.05785e-07	8.91063e-06
Vaginal microbiome relative abundance (c_Clostridia)	1.16992e-05	0.000969309				Triacylglyceride levels	1.62644e-11	1.34755e-09		Yes		Interleukin-6 receptor subunit alpha levels	1.84256e-07	1.5266e-05
3-hydroxyoctanoate levels in elite athletes	1.21332e-05	0.000985078				Phospholipids to total lipids ratio in small LDL	2.43532e-11	1.98518e-09				Phosphatidylcholine levels	1.87962e-07	1.53219e-05	Yes
Gamma glutamyl transpeptidase	1.22794e-05	0.000985078				Allergic disease (asthma, hay fever and/or eczema) (multivariate analysis)	2.83853e-11	2.27713e-09				Colon polyp	2.8783e-07	2.29629e-05
Follicular lymphoma	1.39907e-05	0.00110459	Yes			Allergic disease (asthma, hay fever and/or eczema) (age of onset)	3.42073e-11	2.70131e-09				Phosphatidylcholine_40:6_[M+OAc]1-/Phosphatidylserine_44:5_[M-H]1- levels	2.90784e-07	2.29629e-05
Hand grip strength	1.42063e-05	0.00110459				Amyotrophic lateral sclerosis	4.95716e-11	3.85438e-09				Triacylglycerol_56:7_[M+NH4]1+ levels	3.18229e-07	2.47435e-05	Yes
Chronic kidney disease	1.47301e-05	0.00111711				Multiple sclerosis	5.52549e-11	4.23119e-09				Phosphoglycerides levels	3.59777e-07	2.75502e-05
Systolic blood pressure	1.48093e-05	0.00111711	Yes			Cholesteryl ester levels in very large HDL	6.96451e-11	5.25352e-09		Yes		Allergic disease (asthma, hay fever or eczema)	3.86466e-07	2.91523e-05	Yes
JT interval	1.50772e-05	0.00112059	Yes	Yes		Cholesterol to total lipids ratio in large HDL	7.46478e-11	5.54809e-09		Yes		C-reactive protein levels	4.35649e-07	3.2379e-05	Yes	Yes
C-reactive protein levels (MTAG)	1.5517e-05	0.00113656	Yes			JT interval	7.87362e-11	5.76714e-09	Yes	Yes		Serum levels of protein ISG15	4.47582e-07	3.27838e-05
Free cholesterol to total lipids ratio in IDL	1.66932e-05	0.00120525	Yes			Neutrophil percentage of granulocytes	9.39517e-11	6.78332e-09	Yes			Phosphatidylcholine diacyl C36:2 levels	5.53281e-07	3.98186e-05
Major depressive disorder in trauma exposed individuals	1.6958e-05	0.00120712				Eczema	1.12547e-10	8.01142e-09				Lacunar stroke	5.59383e-07	3.98186e-05
3-methyl-2-oxobutyrate levels in elite athletes	1.73592e-05	0.00121852				Central corneal thickness (MTAG)	1.18349e-10	8.30743e-09	Yes			Ratio of apolipoprotein B to apolipoprotein A1 levels	6.33496e-07	4.44679e-05
Thymus and reactivation regulated chemokine levels	1.91667e-05	0.00132697	Yes			Waist-hip index	1.2023e-10	8.32389e-09	Yes			Bipolar disorder (inflammation and infection response interaction)	7.62789e-07	5.281e-05
Male puberty timing (age at voice breaking MTAG)	2.15321e-05	0.00147058	Yes			Aspartate aminotransferase to alanine aminotransferase ratio	1.47147e-10	1.00497e-08		Yes		Crohn's disease vs rheumatoid arthritis (ordinary least squares (OLS))	8.08993e-07	5.5252e-05
Bone ultrasound measurement (velocity of sound)	2.39386e-05	0.00161287				Lymphocyte percentage of white cells	1.53148e-10	1.03201e-08	Yes			Nervonoylcarnitine (C24:1) levels	8.40929e-07	5.58443e-05
Blood glucose levels	2.42537e-05	0.00161287	Yes			Non-albumin protein levels	1.57626e-10	1.03774e-08		Yes		Ximenoylcarnitine (C26:1) levels	8.57696e-07	5.58443e-05
Serum glutamic-oxaloacetic transaminase levels	2.59286e-05	0.00170186	Yes			Fasting blood glucose (BMI interaction)	1.58105e-10	1.03774e-08				Monocyte percentage of white cells	8.57912e-07	5.58443e-05	Yes
Type 2 diabetes or prostate cancer (pleiotropy)	2.65342e-05	0.00170639				Cholesterol levels in small HDL	2.74796e-10	1.78054e-08		Yes		Cholesteryl esters to total lipids ratio in large HDL	8.61863e-07	5.58443e-05	Yes
Spontaneous coronary artery dissection	2.66729e-05	0.00170639				Cholesteryl esters to total lipids ratio in very large VLDL	2.87325e-10	1.83815e-08		Yes		Parental lifespan	9.10056e-07	5.82205e-05
Vaginal microbiome MetaCyc pathway (PWY-5104|L-isoleucine biosynthesis IV)	2.7717e-05	0.00174255				Balding type 1	2.96064e-10	1.87038e-08				Total lipid levels in small HDL	9.90419e-07	6.25697e-05	Yes
Non-lobar intracerebral hemorrhage (MTAG)	2.79277e-05	0.00174255	Yes			Calcium levels	3.2155e-10	2.00631e-08				Serum levels of protein C4A;C4B	1.03243e-06	6.44187e-05
Phosphatidylcholine (15:0_20:4) levels	2.89391e-05	0.00178364				Male puberty timing (late vs. average onset facial hair)	3.28673e-10	2.02575e-08		Yes		Coagulation factor Xa levels	1.04528e-06	6.44247e-05
Homeostasis model assessment of beta-cell function	2.97254e-05	0.00181002	Yes			Macrophage inflammatory protein 1b levels	3.60139e-10	2.19294e-08		Yes		Cholesteryl ester levels in very large HDL	1.06277e-06	6.47138e-05	Yes
Medication use (thyroid preparations)	3.00982e-05	0.00181091	Yes			Serum glutamic-pyruvic transaminase levels	4.25681e-10	2.56118e-08				Triacylglycerol_56:6_[M+NH4]1+ levels	1.1369e-06	6.84037e-05	Yes
Left窶途ight brain asymmetry	3.12347e-05	0.00185718				Aspartate aminotransferase levels in low dose methotrexate treatment	5.485e-10	3.26065e-08	Yes			Non-albumin protein levels	1.15698e-06	6.87924e-05	Yes
Proinsulin levels	3.22103e-05	0.00189292				Offspring birth weight	5.54839e-10	3.26065e-08		Yes		Red blood cell traits	1.34222e-06	7.81121e-05
N6-carbamoylthreonyladenosine levels in elite athletes	3.31986e-05	0.00192857				Acetate levels	6.66394e-10	3.87121e-08				Phospholipid levels in very large HDL	1.34463e-06	7.81121e-05	Yes
Cholesteryl esters to total lipids ratio in small HDL	3.53629e-05	0.002009	Yes			Triglycerides to total lipids ratio in small LDL	8.62332e-10	4.95253e-08	Yes			Offspring birth weight	1.40657e-06	8.07817e-05	Yes
Triglyceride levels in medium HDL	3.53781e-05	0.002009	Yes			Gut microbiota relative abundance (unclassified genus belonging to the order Clostridiales)	9.46699e-10	5.37597e-08				Complement factor H binding to malondialdehyde	1.43301e-06	8.13756e-05
Blood sugar levels	3.61593e-05	0.00203054				Albumin levels	1.00155e-09	5.62427e-08				Coagulation Factor VII levels	1.61383e-06	9.06254e-05
Serum levels of protein CCL17	3.94453e-05	0.00219073	Yes			Direct bilirubin levels	1.01393e-09	5.63119e-08		Yes		Accelerated lung function decline (FEV1) and worsened/persistent change in fatty liver (pleiotropy)	1.73836e-06	9.65456e-05
Cholesteryl esters to total lipids ratio in very large HDL	4.52776e-05	0.00248732	Yes			White blood cell count (eosinophil)	1.05509e-09	5.79613e-08				Cholesterol levels in small HDL	1.78249e-06	9.79206e-05	Yes
Waist-to-hip ratio adjusted for BMI	4.64347e-05	0.00252345	Yes			Liver enzyme levels (alanine transaminase)	1.06865e-09	5.80747e-08				Phosphatidylcholine_32:0_[M+H]1+/Phosphatidylethanolamine_35:0_[M+H]1+/Phosphatidate_37:1_[M+NH4]1+ levels	1.87728e-06	0.000102019
Body mass index and fasting glucose (pairwise)	5.09881e-05	0.00274143				Breast cancer in childhood cancer survivors	1.24187e-09	6.67704e-08				Left ventricular mass to end-diastolic volume ratio	2.13022e-06	0.000114534
Vitamin D insufficiency	5.3654e-05	0.00285439				HDL cholesterol	1.29039e-09	6.86489e-08				melanoma-derived growth regulatory protein levels	2.16028e-06	0.000114927
Mean platelet volume	5.82502e-05	0.00306663	Yes	Yes		Triglyceride levels (MTAG)	1.89509e-09	9.87654e-08	Yes			Lipoprotein phospholipase A2 activity in cardiovascular disease	2.38488e-06	0.00012515	Yes
Central cerebrospinal fluid amyloid beta 42 to 40 ratio (abnormal vs normal)	6.54294e-05	0.00340907				Osteoarthritis of the hip or knee (with total joint replacement)	1.89558e-09	9.87654e-08				Composite immunoglobulin trait (IgA x IgG/IgM)	2.41856e-06	0.00012515	Yes
Facial morphology (factor 17, height of vermillion upper lip)	6.65835e-05	0.00343381				Cholesterol to total lipids ratio in small HDL	2.11594e-09	1.09122e-07	Yes	Yes		Alzheimer's disease (onset between ages 58 and 79)	2.44893e-06	0.00012515
Heel bone mineral density	6.82454e-05	0.00343734	Yes			Beta-guanidinopropanoate levels in elite athletes	2.15448e-09	1.09987e-07				Ratio of omega-6 fatty acids to omega-3 fatty acids	2.46962e-06	0.00012515	Yes
Aspartate aminotransferase levels in low dose methotrexate treatment	6.83009e-05	0.00343734	Yes			Left ventricular obstructive tract defect (maternal effect)	3.69687e-09	1.8684e-07				Mean area of carotid plaque	2.4864e-06	0.00012515
Vaginal microbiome MetaCyc pathway (PWY490-3|nitrate reduction VI (assimilatory))	6.86924e-05	0.00343734				C-reactive protein levels or LDL-cholesterol levels (pleiotropy)	4.36386e-09	2.18366e-07				Dihexosylceramide (d18:1/22:0) levels	2.50102e-06	0.00012515
High light scatter reticulocyte percentage of red cells	7.38677e-05	0.00366007	Yes	Yes		Non-lobar intracerebral hemorrhage (MTAG)	5.03904e-09	2.49679e-07	Yes			Sphingomyeline C16:1 levels	2.58699e-06	0.000128183
Red blood cell count	7.62247e-05	0.00374019	Yes	Yes		Heart failure (multivariate analysis)	5.165e-09	2.53436e-07		Yes		Intercellular adhesion molecule 1 levels	2.89824e-06	0.000142211
Fasting blood glucose	9.05895e-05	0.00437616	Yes			Phospholipid levels in very large HDL	6.05421e-09	2.94211e-07		Yes		Butyrylcarnitine levels	3.09258e-06	0.000150287
C-C motif chemokine 17 levels	9.09175e-05	0.00437616	Yes			Hemoglobin A1c levels	6.54754e-09	3.15155e-07	Yes			Postprandial phospholipid levels in small HDL	3.20485e-06	0.00015426
Esophageal cancer (squamous cell)	9.67766e-05	0.00458741				Platelet distribution width	7.18489e-09	3.4257e-07		Yes		Dihexosylceramide (d18:1/24:0) levels	3.41285e-06	0.000162722
Medication use (anilides)	9.77893e-05	0.00458741				Free cholesterol to total lipids ratio in small VLDL	7.36425e-09	3.4784e-07				Thyroid peroxidase antibody levels	3.77548e-06	0.00017833
Chlamydia trachomatis-related tubal factor infertility	9.80293e-05	0.00458741				C-reactive protein levels	7.96883e-09	3.72912e-07	Yes	Yes		Asthma and cardiovascular disease	4.30764e-06	0.000201582	Yes
Cholesteryl ester (16:2) levels	0.000103158	0.00475026				Medication use (antithrombotic agents)	8.80453e-09	4.08239e-07				Emphysema distribution in smoking	4.38453e-06	0.000203297
Spatial processing	0.000103389	0.00475026				Cholesterol to total lipids ratio in medium VLDL	1.085e-08	4.9851e-07				Cholesterol to total lipids ratio in large LDL	4.56787e-06	0.000209873	Yes
Lymphocyte percentage of white cells	0.000110837	0.00504037	Yes			Corneal resistance factor (MTAG)	1.11794e-08	5.09017e-07				Protein Z-dependent protease inhibitor levels	4.64328e-06	0.000211415
Fractures	0.000111698	0.00504037				Cholesteryl esters to total lipids ratio in large HDL	1.24534e-08	5.61958e-07		Yes		Intercellular adhesion molecule 5 levels	4.85465e-06	0.000219066
Free cholesterol to total lipids ratio in large LDL	0.00011787	0.00527183	Yes			Glucose levels	1.32859e-08	5.89314e-07	Yes			Low density lipoprotein cholesterol levels	5.62888e-06	0.000251755	Yes	Yes
Methyl glucopyranoside (alpha + beta) levels in elite athletes	0.000123722	0.00548502	Yes			Phospholipids to total lipids ratio in small VLDL	1.32928e-08	5.89314e-07				Vaginal microbiome MetaCyc pathway (GLYOXYLATE-BYPASS|glyoxylate cycle)	5.95651e-06	0.000264072
High light scatter reticulocyte count	0.000125685	0.00552356	Yes	Yes		Serum glutamic-oxaloacetic transaminase levels	1.60394e-08	7.04897e-07	Yes			Fasting total lipids in very small VLDL	6.30781e-06	0.000277214
Triglycerides to total lipids ratio in large LDL	0.000135629	0.00590922	Yes			Neutrophil-to-lymphocyte ratio	1.98561e-08	8.65112e-07				Cholesteryl ester_20:3_[M+NH4]1+ levels	6.52619e-06	0.000284339
C-reactive protein	0.000148051	0.00639529				Aspartate aminotransferase platelet ratio index in high alcohol intake	2.42376e-08	1.03857e-06				Platelet distribution width	6.95663e-06	0.000300503	Yes
Plasma protease C1 inhibitor levels	0.000149568	0.00640608				Phosphatidylcholine diacyl C38:4 levels	2.42495e-08	1.03857e-06				Triacylglycerol_58:7_[M+NH4]1+ levels	7.14381e-06	0.000305973
Triglycerides to total lipids ratio in small LDL	0.00015583	0.00659746	Yes			Monocyte chemoattractant protein-3 levels	2.44539e-08	1.03857e-06				Alkenylphosphatidylethanolamine (P-16:0/20:3) (a) levels	7.23726e-06	0.000307371
Eosinophil counts	0.000156647	0.00659746	Yes	Yes		Cancer	2.67375e-08	1.1261e-06				Total lipid levels in very large HDL	8.1861e-06	0.00034269	Yes
Degree of unsaturation	0.000159772	0.00667345	Yes			Inattentive symptoms	2.84761e-08	1.18335e-06				Cholesteryl esters to total lipids ratio in very large VLDL	8.20448e-06	0.00034269	Yes
Fasting glucose adjusted for BMI	0.00016399	0.00679034				Cholesteryl esters to total lipids ratio in medium VLDL	2.85652e-08	1.18335e-06	Yes			Trihexosylcermide (d18:1/22:0) levels	8.83517e-06	0.000364049	Yes
LDL cholesterol levels x alcohol consumption (regular vs non-regular drinkers) interaction (2df)	0.000165257	0.00679034				Phosphatidylcholine diacyl C34:4 levels	2.96536e-08	1.21845e-06				Dilated cardiomyopathy (MTAG)	8.85992e-06	0.000364049	Yes
Hearing loss	0.000171491	0.00698965	Yes			Diacylglycerol (18:1_20:3) levels	3.02842e-08	1.22153e-06				Free cholesterol to total lipids ratio in very large HDL	9.07118e-06	0.000369678
Serum alkaline phosphatase levels	0.000178047	0.00719879	Yes	Yes		AFP levels	3.03275e-08	1.22153e-06		Yes		Alkaline phosphatase (UKB data field 30610)	9.1432e-06	0.000369678
Triglyceride levels (MTAG)	0.000179618	0.00720467	Yes			Waist-to-hip ratio adjusted for BMI	3.04536e-08	1.22153e-06	Yes			Laurylcarnitine (C12) levels in elite athletes	9.70778e-06	0.00038939	Yes
Coronary artery disease or factor XI levels (pleiotropy)	0.000183974	0.0073213	Yes			Coronary artery disease or factor XI levels (pleiotropy)	3.11592e-08	1.23999e-06	Yes			Sulfatide (d18:1/24:1) levels	1.02774e-05	0.000408991
Apolipoprotein B levels	0.000189827	0.00749518	Yes	Yes		Phosphatidylcholine acyl-alkyl C42:3 levels	3.25645e-08	1.28579e-06				Sex hormone-binding globulin levels	1.06825e-05	0.000421791	Yes	Yes
Urinary albumin excretion (no hypertensive medication)	0.000194451	0.00761826				C-C motif chemokine 17 levels	3.47006e-08	1.35951e-06	Yes			Hepatocyte growth factor-like protein levels	1.09111e-05	0.000425991	Yes
Cholesteryl esters to total lipids ratio in medium VLDL	0.000196936	0.00765625	Yes			Asthma (time to onset)	3.67477e-08	1.42864e-06				Fasting very small VLDL particle concentration	1.09574e-05	0.000425991
Matrix metalloproteinase-12 levels	0.000201921	0.00779014				Gamma glutamyl transferase levels	3.97082e-08	1.53195e-06		Yes		Succinylcarnitine (c4-dc) levels	1.21008e-05	0.000465084
Central corneal thickness (MTAG)	0.000204977	0.00784812	Yes			Allergic sensitization	5.15358e-08	1.9732e-06				Linoleoyl-arachidonoyl-glycerol (18:2/20:4) [2] levels	1.2147e-05	0.000465084
Red cell distribution width	0.000212341	0.00802712	Yes	Yes		Caffeine consumption from coffee or tea	5.39108e-08	2.04861e-06				Systolic blood pressure change trajectory	1.25273e-05	0.000476037	Yes
Plasma anti-thyroid peroxidase levels	0.000212828	0.00802712				Low high density lipoprotein cholesterol levels	6.10296e-08	2.30182e-06				Cholesteryl ester_18:2_[M+NH4]1+ levels	1.35572e-05	0.00051133
Eosinophil percentage of granulocytes	0.00023568	0.00878335	Yes			Renal underexcretion gout	7.44208e-08	2.7861e-06				Lysophosphatidylcholine_20:4_[M+H]1+ levels	1.48722e-05	0.000556771	Yes
Coronary artery disease or plasminogen activator inhibitor 1 levels (pleiotropy)	0.000236355	0.00878335	Yes			Juvenile idiopathic arthritis (oligoarticular or rheumatoid factor-negative polyarticular)	8.26963e-08	3.07314e-06				Nonalcoholic fatty liver disease (imputed)	1.52349e-05	0.000566157	Yes
Pneumonia	0.000244173	0.00900768				Major depressive disorder x sex interaction	8.85821e-08	3.26784e-06				Free cholesterol levels in VLDL	1.67821e-05	0.000619101
Ratio of polyunsaturated fatty acids to total fatty acids	0.000250392	0.00913311	Yes			Saturated fatty acid levels	9.20458e-08	3.37101e-06				Neutrophil percentage of white cells	1.82195e-05	0.000667255	Yes	Yes
12-HETE levels in elite athletes	0.000251188	0.00913311				Phosphatidylcholine acyl-alkyl C42:2 levels	1.07058e-07	3.89258e-06				Serum levels of protein IL18RAP	1.88244e-05	0.000681009
Autoimmune thyroid disease	0.000261697	0.00939421	Yes			Thymus and reactivation regulated chemokine levels	1.15562e-07	4.17178e-06	Yes			Visfatin levels	1.88645e-05	0.000681009
White matter hyperintensity burden	0.000262086	0.00939421				Cholesteryl esters to total lipids ratio in small HDL	1.23326e-07	4.42049e-06	Yes			Complement C4 levels	1.9714e-05	0.000706627
Nucleus accumbens volume change rate x age interaction (2df)	0.000277447	0.00981379				Fibrosis-4 index in high alcohol intake	1.27287e-07	4.53035e-06				Linoleic acid levels	2.1211e-05	0.000754931	Yes
Monocyte count	0.000278524	0.00981379	Yes			Cholelithiasis	1.42123e-07	5.023e-06				Blond vs. brown/black hair color	2.17384e-05	0.000768292	Yes
Perceived sweetness of sucrose	0.000279617	0.00981379				Free cholesterol to total lipids ratio in small HDL	1.61133e-07	5.65531e-06				Motor coordination	2.19478e-05	0.000770172	Yes
						LDL cholesterol change in response to fenofibrate in statin-treated type 2 diabetes	1.65607e-07	5.77226e-06				Phosphatidylinositol(36:2)_[M-H]1- levels	2.20963e-05	0.000770172
						Digestive system disease (Barrett's esophagus and esophageal adenocarcinoma combined)	1.83863e-07	6.36467e-06				Stearic acid (18:0) levels	2.24324e-05	0.000776529
						Mean reticulocyte volume	1.8521e-07	6.3677e-06		Yes		Triacylglycerol (54:3) [NL-18:1] levels	2.49959e-05	0.000859382
						Squamous cell lung carcinoma	1.86959e-07	6.38441e-06				1-(1-enyl-palmitoyl)-2-arachidonoyl-GPC (P-16:0/20:4) levels in elite athletes	2.79344e-05	0.000944419
						Estimated glomerular filtration rate (creatinine)	2.04509e-07	6.93682e-06				Fatty acid(20:4)_[M-H]1- levels	2.80298e-05	0.000944419	Yes
						Tonsillectomy	2.06778e-07	6.96704e-06				Lysophosphatidylethanolamine_22:4_[M-H]1- levels	2.80298e-05	0.000944419	Yes
						IDP SWI T2star left putamen	2.18409e-07	7.3102e-06				Marginal zone lymphoma or multiple sclerosis	2.96901e-05	0.000993734
						Granulocyte percentage of myeloid white cells	2.28718e-07	7.60489e-06				Alkenylphosphatidylethanolamine (P-18:0/20:3) (a) levels	3.11592e-05	0.00102668
						Phospholipid levels in small HDL	2.442e-07	8.06657e-06		Yes		Phosphatidylinositol(38:4)_[M-H]1- levels	3.12583e-05	0.00102668
						Asthma (age of onset)	2.63134e-07	8.63557e-06				Serum levels of protein APOL1	3.12839e-05	0.00102668
						Asthma onset (childhood vs adult)	2.90065e-07	9.45799e-06				Diacylglycerol_38:3_[M+H-H2O]1+ levels	3.19629e-05	0.00103502	Yes
						Corneal hysteresis	2.96832e-07	9.61659e-06				Diacylglycerol_38:4_[M+H-H2O]1+ levels	3.21525e-05	0.00103502	Yes
						Adverse response to chemotherapy (neutropenia/leucopenia) (paclitaxel + carboplatin)	3.66661e-07	1.18032e-05				Phosphatidylinositol_36:2_[M-H]1- levels	3.21525e-05	0.00103502	Yes
						Keratoconus	3.78041e-07	1.20925e-05				Phosphatidylcholines (36:4)B levels	3.26515e-05	0.00103787
						Alanine levels	3.87245e-07	1.2309e-05				Phosphatidylethanolamine (38:4)A levels	3.26515e-05	0.00103787
						Kidney injury molecule 1 levels	4.06659e-07	1.28454e-05				HDL cholesterol change in response to fenofibrate in statin-treated type 2 diabetes	3.32342e-05	0.00104978	Yes
						Follistatin levels	4.35717e-07	1.36777e-05		Yes		White matter microstructure (radial diusivities)	3.38518e-05	0.00106265
						Addison's disease	4.40204e-07	1.37333e-05				JT interval	3.56184e-05	0.00111121	Yes	Yes
						Postprandial triglycerides levels in small LDL	4.44721e-07	1.37891e-05				Cholesteryl ester_16:0_[M+NH4]1+ levels	3.67302e-05	0.0011342
						Low-carbohydrate diet (LCD) score	4.84977e-07	1.49456e-05		Yes		Resting metabolic rate	3.70202e-05	0.0011342
						Glaucoma (multi-trait analysis)	4.90085e-07	1.50115e-05	Yes			Triacylglycerol_56:4_[M+NH4]1+ levels	3.70286e-05	0.0011342
						Serum levels of protein CCL17	5.03817e-07	1.53391e-05	Yes			Phospholipids to total lipids ratio in large HDL	3.84409e-05	0.00117036	Yes
						Triglycerides to total lipids ratio in small VLDL	5.19366e-07	1.56143e-05				Phospholipid levels in small VLDL	3.98683e-05	0.00120655
						Phospholipids to total lipids ratio in medium HDL	5.21306e-07	1.56143e-05				Ceramide (d19:1/20:0) levels	4.17982e-05	0.0012506
						Free cholesterol to total lipids ratio in small LDL	5.22125e-07	1.56143e-05		Yes		Serum strontium levels	4.18187e-05	0.0012506
						Cystatin C plasma levels	5.61134e-07	1.66822e-05		Yes		Lung function (FEV1) and waist to hip ratio adjusted for BMI	4.23572e-05	0.00125925
						Chronic rhinosinusitis	5.88527e-07	1.73942e-05				Medication use (anti-inflammatory and antirheumatic products, non-steroids)	4.82895e-05	0.00142722	Yes
						Total lipid levels in very large HDL	6.28683e-07	1.8473e-05		Yes		Medication use (drugs affecting bone structure and mineralization)	5.132e-05	0.00150797
						Heel bone mineral density	6.41498e-07	1.87406e-05	Yes			Phosphatidylcholines (38:4)A levels	5.38228e-05	0.00157237
						Phosphatidylethanolamine (18:1_18:2) levels	6.8449e-07	1.98817e-05				Prostate cancer (advanced)	6.10753e-05	0.00177399	Yes
						Hypertrophic cardiomyopathy	8.66276e-07	2.50181e-05		Yes		Mean corpuscular hemoglobin concentration	6.21038e-05	0.00179356	Yes	Yes
						Triglyceride levels in HDL	8.9093e-07	2.55839e-05				Age at menopause	6.30041e-05	0.00180922	Yes
						Atopic dermatitis	9.01132e-07	2.57306e-05				Increased healthspan in old age	6.51603e-05	0.00186057	Yes
						Facial morphology (segment 3)	1.01279e-06	2.87506e-05				Total Alkyldiacylglycerol levels	6.78291e-05	0.00192589
						Appendicular lean mass	1.01827e-06	2.87506e-05	Yes			Phospholipids to total lipids ratio in large VLDL	6.87212e-05	0.00194032
						Platelet-to-lymphocyte ratio	1.0713e-06	3.00798e-05				SAPHO syndrome	6.92459e-05	0.00194427	Yes
						Triglyceride levels in very large HDL	1.08613e-06	3.03275e-05				OTU99_47 (Prevotella) prevalence	7.07547e-05	0.00197566
						Childhood gender nonconformity	1.48002e-06	4.1099e-05				Concentration of VLDL particles	7.20614e-05	0.00200109
						Coronary artery disease or fibrinogen levels (pleiotropy)	1.50154e-06	4.14084e-05				Phosphatidylcholine-O_44:5_[M+OAc]1-/Phosphatidylcholine-P_44:4_[M+OAc]1- levels	7.36154e-05	0.00203307
						Hazardous alcohol drinking	1.50755e-06	4.14084e-05		Yes		Phosphatidylcholine_34:2_[M+OAc]1-/Phosphatidylserine_38:1_[M-H]1- levels	7.59566e-05	0.00208101
						Phosphatidylcholine (36:0) levels	1.60639e-06	4.38848e-05				Testicular germ cell tumor	7.61747e-05	0.00208101
						Phosphatidylcholine_35:3_[M+H]1+/Phosphatidylethanolamine_38:3_[M+H]1+/Phosphatidate_40:4_[M+NH4]1+ levels	1.69595e-06	4.59291e-05				Apolipoprotein B levels	7.83732e-05	0.00212956	Yes	Yes
						Free cholesterol to total lipids ratio in very small VLDL	1.70434e-06	4.59291e-05				Dilated cardiomyopathy	8.37873e-05	0.0022645	Yes
						Fasting glucose	1.70848e-06	4.59291e-05	Yes			IDP dMRI TBSS ICVF Retrolenticular part of internal capsule L	8.62741e-05	0.00231168
						Fibrinogen levels	1.83918e-06	4.91811e-05		Yes		Cholesterol to total lipids ratio in small HDL	8.64477e-05	0.00231168	Yes	Yes
						Methotrexate pharmacokinetics (acute lymphoblastic leukemia)	1.90844e-06	5.07644e-05				Phosphatidylinositol(34:2)_[M-H]1- levels	8.92593e-05	0.00236189
						Triglycerides to total lipids ratio in medium LDL	1.95188e-06	5.16482e-05				Diacylglycerol (18:1_20:4) levels	8.926e-05	0.00236189	Yes
						Free cholesterol levels in very large HDL	2.01803e-06	5.31205e-05				Phosphatidylinositol_34:2_[M-H]1- levels	9.17486e-05	0.00239668
						Primary biliary cholangitis	2.04085e-06	5.34428e-05				Phosphatidylinositol_38:4_[M-H]1- levels	9.17486e-05	0.00239668
						Corneal endothelial cell size variation coefficient	2.09321e-06	5.45313e-05				Cholesteryl ester_18:3_[M+NH4]1+ levels	9.19978e-05	0.00239668
						Body mass index in non-asthmatics	2.12965e-06	5.49508e-05		Yes		Increased healthspan	9.29817e-05	0.0024099
						Homeostasis model assessment of beta-cell function	2.13106e-06	5.49508e-05	Yes			Diastolic blood pressure x depressive symptoms interaction (2df test)	9.73757e-05	0.0025109
						Phosphatidylethanolamine_38:5_[M-H]1- levels	2.23796e-06	5.74143e-05				Ischemic stroke (small-vessel)	9.83976e-05	0.00252437
						Estimated glomerular filtration rate	2.29918e-06	5.86872e-05				Infant head circumference (MTAG)	0.000101209	0.00258338
						Cholesterol to total lipids ratio in medium HDL	2.32422e-06	5.90281e-05		Yes		Phosphatidylinositol_36:4_[M-H]1- levels	0.000104006	0.00264145
						Whole-brain volume (12 month visit)(adjusted for APOE e4 dosage)	2.46647e-06	6.23278e-05				Triacylglycerol_56:5_[M+NH4]1+ levels	0.00010798	0.00271575
						Hypertrophic cardiomyopathy (MTAG)	2.66721e-06	6.70652e-05		Yes		Concentration of very large HDL particles	0.000108007	0.00271575	Yes
						Fibrinogen levels or plasminogen activator inhibitor 1 levels (pleiotropy)	2.69952e-06	6.75414e-05		Yes		Fibrinogen levels or tissue plasminogen activator levels (pleiotropy)	0.000111303	0.00277703	Yes
						Adult asthma	2.80702e-06	6.9885e-05				Creatinine levels	0.000111543	0.00277703
						HDL Cholesterol - Triglycerides (HDLC-TG)	2.88169e-06	7.13924e-05				Triacylglyceride levels	0.000112852	0.00279586	Yes
						Cutaneous melanoma or hair colour	2.9269e-06	7.21589e-05				Phosphatidylinositol(36:4)_[M-H]1- levels	0.000113896	0.00280795
						C-reactive protein levels (MTAG)	3.01765e-06	7.4035e-05	Yes			End-stage knee osteoarthritis	0.000130952	0.00321278
						Chronic inflammatory diseases (ankylosing spondylitis, Crohn's disease, psoriasis, primary sclerosing cholangitis, ulcerative colitis) (pleiotropy)	3.10727e-06	7.58654e-05				Phosphatidylcholine-O_38:4_[M+H]1+/Phosphatidylcholine-P_38:3_[M+H]1+ levels	0.000143264	0.00348103
						Ratio of polyunsaturated fatty acids to monounsaturated fatty acids	3.19258e-06	7.75736e-05				Phosphatidylcholine-O_40:6_[M+H]1+/Phosphatidylcholine-P_40:5_[M+H]1+ levels	0.000143264	0.00348103
						Facial phenotypes (midendocanthion to subnasale)	3.51106e-06	8.49038e-05				Phosphatidylcholines (35:4) levels	0.000145474	0.00351783
						Free cholesterol to total lipids ratio in chylomicrons and extremely large VLDL	3.55907e-06	8.56549e-05				Male puberty timing (late vs. average onset facial hair)	0.000148885	0.00358318	Yes
						Postprandial total fatty acids	3.92205e-06	9.39434e-05				Colon cancer	0.00015141	0.00362668
						Spleen volume	4.25334e-06	0.000101398				C-reactive protein levels or triglyceride levels (pleiotropy)	0.000156698	0.00373563
						Treponemataceae abundance in stool	4.46873e-06	0.000106005				AFP levels	0.000169188	0.00401443	Yes
						Birth weight	4.49333e-06	0.000106005				Fibrinogen levels or plasminogen activator inhibitor 1 levels (pleiotropy)	0.000171515	0.00405063	Yes
						Systolic blood pressure change trajectory	4.50953e-06	0.000106005		Yes		Cholesterol to total lipids ratio in large HDL	0.00018104	0.0042557	Yes
						Systolic blood pressure	4.64623e-06	0.000108713	Yes			Follistatin levels	0.000183011	0.00428211	Yes
						Asthma	4.88804e-06	0.000113338				Serum levels of protein IGDCC4	0.000192289	0.00447847
						Fasting total cholesterol in small VLDL	4.88875e-06	0.000113338				Free cholesterol to total lipids ratio in large VLDL	0.000201449	0.00465295	Yes
						Fasting cholesterol esters in medium VLDL	5.14352e-06	0.000116571				Diacylglycerol_36:3_[M+H-H2O]1+ levels	0.000201622	0.00465295
						Fasting free cholesterol in small VLDL	5.14352e-06	0.000116571				Liver enzyme levels (alkaline phosphatase)	0.000211574	0.00484654	Yes	Yes
						Fasting phospholipid levels in small VLDL	5.14352e-06	0.000116571				Principal component-derived dietary pattern 19	0.000211928	0.00484654
						Fasting total cholesterol in VLDL	5.14352e-06	0.000116571				Phosphatidylcholine-O_40:5_[M+H]1+/Phosphatidylcholine-P_40:4_[M+H]1+ levels	0.000214708	0.00486606	Yes
						Fasting total lipids in small VLDL	5.14352e-06	0.000116571				Phosphatidylcholine-O_44:5_[M+H]1+/Phosphatidylcholine-P_44:4_[M+H]1+ levels	0.000214708	0.00486606	Yes
						Ratio of polyunsaturated fatty acids to total fatty acids	5.17875e-06	0.000116845	Yes			Conotruncal heart defects (inherited effects)	0.000217271	0.00488771
						Phosphatidylcholine (20:0_20:4) levels	5.55051e-06	0.000124677				Paclitaxel-induced neuropathy	0.000217597	0.00488771	Yes
						Triglycerides to total lipids ratio in IDL	5.74155e-06	0.000128397				Gamma glutamyl transferase levels	0.000228838	0.00511746	Yes
						Degree of unsaturation	6.21864e-06	0.000138454	Yes			Gynecologic disease	0.000230084	0.00512266
						Cholesteryl ester levels in small HDL	6.85333e-06	0.000151916				wg lh intensity-contrast precuneus	0.000231252	0.00512608
						Triglyceride levels in medium LDL	7.20675e-06	0.000159052				Serum levels of protein C1QC	0.000233254	0.00514788
						Cholesterol to total lipids ratio in large LDL	7.36694e-06	0.00016188		Yes		Response to buprenorphine in opioid use disorder	0.000237728	0.00522382
						Diacylglycerol_38:3_[M+H-H2O]1+ levels	7.5389e-06	0.000164942		Yes		Total phospholipid levels in lipoprotein particles	0.000240425	0.00526022
						Phosphatidylethanolamine (16:0_20:3) levels	7.77508e-06	0.000169376				Lysophosphatidylcholine-O_16:1_[M+H]1+/Lysophosphatidylcholine-P_16:0_[M+H]1+ levels	0.000242079	0.00527356
						BRCA1/2-negative high-risk breast cancer	7.89639e-06	0.00017128				Cholesterol levels in small VLDL	0.000250186	0.00540502
						Phosphatidylethanolamine (18:0_18:2) levels	8.49329e-06	0.000183441				Polymyositis	0.000250252	0.00540502
						Dilated cardiomyopathy (MTAG)	8.60546e-06	0.00018437		Yes		Hazardous alcohol drinking	0.000258297	0.00555504	Yes
						Trihexosylcermide (d18:1/22:0) levels	8.60931e-06	0.00018437		Yes		Fasting remnant cholesterol	0.000267151	0.00572112	Yes
						Free cholesterol to total lipids ratio in IDL	8.9818e-06	0.000191418	Yes			Phosphatidylinositol_36:3_[M-H]1- levels	0.000269857	0.00573548	Yes
						Trihexosylcermide (d18:1/16:0) levels	9.01416e-06	0.000191418				Left atrial total emptying fraction	0.000270092	0.00573548	Yes
						Cholesterol	9.05842e-06	0.000191553				Phosphatidylcholine (16:0_20:4) levels	0.000275301	0.00582164	Yes
						Urate levels (BMI interaction)	9.29123e-06	0.000195658				Cholesterol to total lipids ratio in medium HDL	0.000277154	0.00583641	Yes
						Triacylglycerol (56:6) [NL-20:4] levels	9.38229e-06	0.000196756				Factor VII levels	0.000300962	0.00631145
						Alanine transaminase levels in high alcohol intake	9.66476e-06	0.000201842				Phosphatidylcholine_36:3_[M+H]1+/Phosphatidylethanolamine_39:3_[M+H]1+/Phosphatidate_41:4_[M+NH4]1+ levels	0.0003172	0.00659723	Yes
						Coronary artery disease or factor VII levels (pleiotropy)	9.73649e-06	0.000202503				Phosphatidylethanolamine_38:3_[M-H]1- levels	0.0003172	0.00659723	Yes
						Cholesterol to total lipids ratio in chylomicrons and extremely large VLDL	1.06287e-05	0.000220153				Diacylglycerol_38:5_[M+H-H2O]1+ levels	0.000321607	0.00666148	Yes
						Tryptophan levels in elite athletes	1.09301e-05	0.000225472	Yes			Direct bilirubin levels	0.000340471	0.00702343	Yes
						Sum eosinophil basophil counts	1.09868e-05	0.000225721				Dimethyl sulfone levels in elite athletes	0.000353702	0.00722678
						Phosphatidylcholine (38:2) levels	1.17522e-05	0.000240467				Contactin-2 levels	0.000354414	0.00722678
						Triglycerides-Blood Pressure (TG-BP)	1.19478e-05	0.000243485				Cholesterol levels in very large VLDL	0.000354618	0.00722678
						Tumor necrosis factor levels	1.20137e-05	0.000243844				Cholesteryl ester(20:4)_[M+NH4]1+ levels	0.000370937	0.00752897
						Right ventricular ejection fraction	1.2064e-05	0.000243886				Alkenylphosphatidylethanolamine (P-18:1/20:3) (a) levels	0.000388568	0.00785528
						Free cholesterol levels in small HDL	1.25502e-05	0.000252705				White blood cell count	0.000422259	0.00819675	Yes	Yes
						Asthma (moderate or severe)	1.27144e-05	0.000254994				Diacylglycerol (16:0_20:4) levels	0.000422682	0.00819675	Yes
						Medication use (anti-inflammatory and antirheumatic products, non-steroids)	1.31893e-05	0.000263473		Yes		Diacylglycerol (18:2_20:4) levels	0.000432798	0.00819675	Yes
						Triglyceride levels in small LDL	1.34257e-05	0.00026714				Fatty acid(22:4)_[M-H]1- levels	0.000434651	0.00819675
						Diacylglycerol_38:5_[M+H-H2O]1+ levels	1.3522e-05	0.000268		Yes		Lysophosphatidylcholine_22:6_[M+H]1+ levels	0.000434651	0.00819675
						Methyl glucopyranoside (alpha + beta) levels in elite athletes	1.37945e-05	0.000271471	Yes			Phosphatidylcholine_32:0_[M+OAc]1- levels	0.000434651	0.00819675
						Eosinophil percentage of granulocytes	1.38045e-05	0.000271471	Yes			Phosphatidylcholine_34:4_[M+H]1+/Phosphatidylethanolamine_37:4_[M+H]1+/Phosphatidate_39:5_[M+NH4]1+ levels	0.000434651	0.00819675
						Phosphatidylcholine (14:0_20:4) levels	1.38711e-05	0.000271724				Phosphatidylcholine-O_42:6_[M+OAc]1-/Phosphatidylcholine-P_42:5_[M+OAc]1- levels	0.000434651	0.00819675
						Asthma and cardiovascular disease	1.39561e-05	0.000272332		Yes		Phosphatidylethanolamine_37:2_[M-H]1- levels	0.000434651	0.00819675
						Phosphatidylinositol_36:3_[M-H]1- levels	1.43592e-05	0.000279121		Yes		Phosphatidylethanolamine_37:3_[M-H]1- levels	0.000434651	0.00819675
						Phosphatidylcholine (38:5) (b) levels	1.51012e-05	0.00029242				Phosphatidylethanolamine_38:2_[M-H]1- levels	0.000434651	0.00819675
						Chronic central serous retinopathy	1.56013e-05	0.000300951				Phosphatidylethanolamine-O_38:3_[M-H]1-/Phosphatidylethanolamine-P_38:2_[M-H]1- levels	0.000434651	0.00819675
						Phosphatidylcholine_31:2_[M+H]1+/Phosphatidylethanolamine_34:2_[M+H]1+/Phosphatidate_36:3_[M+NH4]1+ levels	1.60414e-05	0.000304787				Phosphatidylglycerol_35:3_[M-H]1- levels	0.000434651	0.00819675
						Phosphatidylcholine_35:4_[M+H]1+/Phosphatidylethanolamine_38:4_[M+H]1+/Phosphatidate_40:5_[M+NH4]1+ levels	1.60414e-05	0.000304787				Phosphatidylinositol_38:0_[M-H]1- levels	0.000434651	0.00819675
						Phosphatidylethanolamine_36:3_[M-H]1- levels	1.60414e-05	0.000304787				Phosphatidylinositol-O_36:0_[M-H]1- levels	0.000434651	0.00819675
						Phosphatidylethanolamine_38:4_[M-H]1- levels	1.60414e-05	0.000304787				Phosphatidylserine_40:3_[M+H]1+/Phosphatidylglycerol_40:5_[M+NH4]1+ levels	0.000434651	0.00819675
						Hypertriglyceridemia	1.69181e-05	0.000319552				Phosphatidylserine_40:5_[M+H]1+/Phosphatidylglycerol_40:7_[M+NH4]1+ levels	0.000434651	0.00819675
						Fasting apolipoprotein B	1.6945e-05	0.000319552		Yes		Triacylglycerol_56:8_[M+NH4]1+ levels	0.000434651	0.00819675
						Severe COVID-19 or systemic lupus erythematosus (inverse variance)	1.71448e-05	0.000322118				Free cholesterol to total lipids ratio in small LDL	0.000441186	0.00828905	Yes
						Fasting cholesterol esters in small VLDL	1.73106e-05	0.000324028		Yes		IDP dMRI ProbtrackX ICVF ptr l	0.000445632	0.00834156
						Oral corticosteroid burst in asthma	1.74328e-05	0.000325112				Abdominal aortic aneurysm	0.000448794	0.00834236
						Body mass index (adult)	1.78717e-05	0.000332071	Yes			Copper levels	0.000448975	0.00834236
						Total lipid levels in large VLDL	1.82597e-05	0.000338039				Non-cardia gastric cancer	0.000455628	0.00840645
						Impaired insulin sensitivity in response to n-3 PUFA supplementation	1.9088e-05	0.000352082				Glioblastoma	0.000455751	0.00840645
						Lysophosphatidylcholine (20:2) [sn2] levels	1.94181e-05	0.000356869				Serum levels of protein VWA2	0.000466744	0.00857791
						Diacylglycerol (18:1_20:4) levels	2.02991e-05	0.000371708		Yes		Ratio of omega-3 fatty acids to total fatty acids	0.000470131	0.00860886	Yes
						Intraocular pressure and central corneal thickness (multi-trait analysis)	2.11757e-05	0.000386361				Phosphatidylcholine (18:0_20:4) levels	0.000475545	0.00867655	Yes
						Apolipoprotein B levels	2.15874e-05	0.000391594	Yes	Yes		Calpastatin levels	0.00048841	0.00887922
						Diacylglycerol (18:2_20:4) levels	2.16175e-05	0.000391594		Yes		Chronic widespread musculoskeletal pain	0.000494989	0.00896556
						Progression free survival in epithelial ovarian cancer	2.21808e-05	0.000400364				Principal component-derived dietary pattern 20	0.000496707	0.00896556
						Mean corpuscular hemoglobin concentration	2.32684e-05	0.0004167	Yes	Yes		Free cholesterol levels in large VLDL	0.000504481	0.00907348
						Phosphatidylcholine_36:3_[M+H]1+/Phosphatidylethanolamine_39:3_[M+H]1+/Phosphatidate_41:4_[M+NH4]1+ levels	2.33332e-05	0.0004167		Yes		IDP dMRI ProbtrackX ICVF ptr r	0.00056075	0.00924456
						Phosphatidylethanolamine_38:3_[M-H]1- levels	2.33332e-05	0.0004167		Yes		Cholesteryl ester levels in small VLDL	0.000564865	0.00924456
						Fasting remnant cholesterol	2.3664e-05	0.000421119		Yes		Cholesteryl ester_14:0_[M+NH4]1+ levels	0.000565209	0.00924456
						Hashimoto thyroiditis	2.39876e-05	0.00042538				Cholesteryl ester_22:5_[M+NH4]1+ levels	0.000565209	0.00924456
						Phosphatidylethanolamine (18:0_20:3) (a) levels	2.46393e-05	0.00043541				Fatty acid(18:4)_[M-H]1- levels	0.000565209	0.00924456
						Cholesteryl esters to total lipids ratio in medium HDL	2.58646e-05	0.000455469				Fatty acid(22:6)_[M-H]1- levels	0.000565209	0.00924456
						IgA levels	2.62228e-05	0.000460174				Lysophosphatidylethanolamine-O_18:1_[M-H]1-/Lysophosphatidylethanolamine-P_18:0_[M-H]1- levels	0.000565209	0.00924456
						Prostate cancer (advanced)	2.64059e-05	0.000461784		Yes		Phosphatidate_34:2_[M-H]1- levels	0.000565209	0.00924456
						Triglycerides to total lipids ratio in medium VLDL	2.83042e-05	0.000493273				Phosphatidylcholine_35:5_[M+OAc]1-/Phosphatidylserine_39:4_[M-H]1- levels	0.000565209	0.00924456
						Craniofacial microsomia	2.84644e-05	0.000494361				Phosphatidylcholine_36:5_[M+H]1+/Phosphatidylethanolamine_39:5_[M+H]1+/Phosphatidate_41:6_[M+NH4]1+ levels	0.000565209	0.00924456
						Ratio of saturated fatty acids to total fatty acids	2.8629e-05	0.000495517				Phosphatidylcholine_38:6_[M+H]1+/Phosphatidylethanolamine_41:6_[M+H]1+ levels	0.000565209	0.00924456
						Corticobasal degeneration	2.96122e-05	0.000510786				Phosphatidylcholine_39:6_[M+OAc]1- levels	0.000565209	0.00924456
						Triglyceride levels x long total sleep time interaction (2df test)	3.01042e-05	0.00051702				Phosphatidylcholine_44:5_[M+OAc]1- levels	0.000565209	0.00924456
						Cholesteryl ester_22:6_[M+NH4]1+ levels	3.01783e-05	0.00051702				Phosphatidylcholine_52:4_[M+OAc]1- levels	0.000565209	0.00924456
						Nonalcoholic fatty liver disease (imputed)	3.11842e-05	0.000532449		Yes		Phosphatidylcholine-O_33:3_[M+H]1+/Phosphatidylcholine-P_33:2_[M+H]1+/Phosphatidylethanolamine-O_36:3_[M+H]1+ levels	0.000565209	0.00924456
						Blond vs. brown/black hair color	3.16368e-05	0.000538359		Yes		Phosphatidylcholine-O_35:4_[M+OAc]1-/Phosphatidylcholine-P_35:3_[M+OAc]1- levels	0.000565209	0.00924456
						Tyrosine levels	3.20548e-05	0.000542215				Phosphatidylethanolamine_34:0_[M-H]1- levels	0.000565209	0.00924456
						Male-pattern baldness	3.2078e-05	0.000542215				Phosphatidylethanolamine-O_36:3_[M-H]1-/Phosphatidylethanolamine-P_36:2_[M-H]1- levels	0.000565209	0.00924456
						Diastolic blood pressure	3.26753e-05	0.00055047	Yes			Phosphatidylethanolamine-O_36:4_[M-H]1-/Phosphatidylethanolamine-P_36:3_[M-H]1- levels	0.000565209	0.00924456
						Phosphatidylcholine diacyl C38:5 levels	3.29899e-05	0.000553923				Phosphatidylethanolamine-O_38:6_[M-H]1-/Phosphatidylethanolamine-P_38:5_[M-H]1- levels	0.000565209	0.00924456
						Colorectal cancer or advanced adenoma	3.32565e-05	0.000556551		Yes		Phosphatidylethanolamine-O_40:6_[M-H]1-/Phosphatidylethanolamine-P_40:5_[M-H]1- levels	0.000565209	0.00924456
						Ulcerative colitis x smoking status (never vs current smoking) interaction	3.4521e-05	0.000575805				Phosphatidylglycerol_34:0_[M-H]1- levels	0.000565209	0.00924456
						Coronary artery disease or plasminogen activator inhibitor 1 levels (pleiotropy)	3.5739e-05	0.000594161	Yes			Phosphatidylglycerol_36:0_[M-H]1- levels	0.000565209	0.00924456
						Autoimmune thyroid disease	3.81677e-05	0.000628896	Yes			Phosphatidylinositol_35:0_[M-H]1- levels	0.000565209	0.00924456
						Respiratory diseases	3.8231e-05	0.000628896				Phosphatidylinositol_35:2_[M-H]1- levels	0.000565209	0.00924456
						Triglyceride levels in chylomicrons and extremely large VLDL	3.83248e-05	0.000628896				Phosphatidylserine-P_42:1_[M+H]1+/Phosphatidylglycerol-P_42:6_[M+NH4]1+ levels	0.000565209	0.00924456
						Lysophosphatidylethanolamine (18:2) [sn1] levels	3.83261e-05	0.000628896				Triacylglycerol_54:7_[M+NH4]1+ levels	0.000565209	0.00924456
						Brain shape (segment 140)	3.85607e-05	0.000630698				Triacylglycerol_58:8_[M+NH4]1+ levels	0.000565209	0.00924456
						Phosphatidylcholine (15-MHDA_18:2) levels	3.91981e-05	0.000639056				Fasting cholesterol esters in small VLDL	0.000569395	0.00928297	Yes
						Phosphatidylcholine (16:1_20:4) levels	3.99878e-05	0.000649834				Ischemic stroke or factor VII levels (pleiotropy)	0.000580748	0.00942577
						T cell lymphocyte profile difference	4.13164e-05	0.000669273				Body mass index in non-asthmatics	0.000581884	0.00942577	Yes
						Hypertrophic cardiomyopathy (sarcomere negative)	4.26112e-05	0.000688041				Phosphatidylcholine_35:2_[M+H]1+/Phosphatidylethanolamine_38:2_[M+H]1+/Phosphatidate_40:3_[M+NH4]1+ levels	0.000590325	0.00950159
						Waist circumference adjusted for BMI (joint analysis main effects and physical activity interaction)	4.48965e-05	0.000722633				Phosphatidylcholine_37:3_[M+OAc]1-/Phosphatidylserine_41:2_[M-H]1- levels	0.000590325	0.00950159
						Free cholesterol to total lipids ratio in large VLDL	4.52016e-05	0.000725234		Yes		Milk chocolate liking	0.000600981	0.00964241
						Microalbuminuria	4.73997e-05	0.000758095				Phosphatidylcholine acyl-alkyl C36:2 levels	0.00060436	0.00966594
						D-dimer levels	4.86077e-05	0.000774964				Nonsyndromic cleft lip with or without cleft palate	0.000610914	0.00973994
						Severe autoimmune type 2 diabetes	5.10452e-05	0.000811265				Lysoalkenylphosphatidylcholine (P-16:0) levels	0.000622871	0.0098683
						Psoriasis or type 2 diabetes (trans-disease meta-analysis)	5.32112e-05	0.000843038				Total Lysoalkenylphosphatidylcholine levels	0.000622871	0.0098683
						Mammographic density	5.49827e-05	0.000868383				Fasting apolipoprotein B	0.000628862	0.00989087	Yes
						Serum albumin levels	5.53469e-05	0.00086951				High density lipoprotein cholesterol levels	0.000629494	0.00989087	Yes
						Dehydrocholesteryl ester (20:4) levels	5.53982e-05	0.00086951				Disrupted circadian rhythm (low relative amplitude of rest-activity cycles)	0.000630167	0.00989087
						Motor coordination	5.60186e-05	0.000874343		Yes
						Circulating docosahexaenoic acid levels	5.60521e-05	0.000874343
						Coronary artery disease or tissue plasminogen activator levels (pleiotropy)	5.79878e-05	0.000901754
						Free cholesterol to total lipids ratio in medium VLDL	5.83311e-05	0.000904311
						CD4 on naive CD4+ T cell	5.87631e-05	0.000908223
						Response to TNF inhibitor in rheumatoid arthritis (change in tender 28-joint count)	6.09901e-05	0.000939767
						Inflammatory bowel disease	6.12859e-05	0.000941456
						Free cholesterol to total lipids ratio in medium LDL	6.24287e-05	0.000956105
						Cholesteryl ester_20:5_[M+NH4]1+ levels	6.37071e-05	0.000969807
						Phosphatidylcholine_37:4_[M+H]1+/Phosphatidylethanolamine_40:4_[M+H]1+/Phosphatidate_42:5_[M+NH4]1+ levels	6.37071e-05	0.000969807
						Composite immunoglobulin trait (IgA x IgG/IgM)	6.4327e-05	0.000973852		Yes
						Phosphatidylethanolamine_34:2_[M-H]1- levels	6.43582e-05	0.000973852
						Circulating leptin levels or type 2 diabetes	6.54651e-05	0.000985915
						LDL cholesterol levels	6.55456e-05	0.000985915
						Primary sclerosing cholangitis	6.57499e-05	0.000986053
						Alkylphosphatidylcholine (O-16:0/20:4) levels	6.716e-05	0.000995385
						Cholesteryl ester (22:4) levels	6.716e-05	0.000995385
						Phosphatidylcholine (16:0_18:3) (a) levels	6.716e-05	0.000995385
						Phosphatidylcholine (38:5) (a) levels	6.716e-05	0.000995385
						Coronary artery disease or von Willebrand factor levels (pleiotropy)	6.82954e-05	0.00100925
						Spelling	7.12218e-05	0.00104943		Yes
						Free cholesterol to total lipids ratio in very large VLDL	7.1481e-05	0.00105019
						Ratio of omega-6 fatty acids to omega-3 fatty acids	7.17495e-05	0.00105108		Yes
						Cholesterol to total lipids ratio in very small VLDL	7.56965e-05	0.00110569
						Phospholipids to total lipids ratio in medium LDL	7.62059e-05	0.00110993
						Cholesteryl ester (20:2) levels	7.71271e-05	0.00112012
						Systemic sclerosis	7.92666e-05	0.00114789
						Liver enzyme levels (gamma-glutamyl transferase)	7.99068e-05	0.00115385
						Triglycerides	8.38548e-05	0.00120741
						Lysophosphatidylethanolamine (18:2) [sn2] levels	9.17679e-05	0.0013176
						Triglycerides to total lipids ratio in large VLDL	9.25123e-05	0.00132452
						Lysophosphatidylcholine (20:4) [sn1] levels	9.62641e-05	0.00137047
						Phosphatidylcholine (16:0_20:5) levels	9.62641e-05	0.00137047
						Cholesterol to total lipids ratio in small VLDL	9.69597e-05	0.0013765
						Triglyceride levels in HIV infection	9.73865e-05	0.00137869
						Left atrial total emptying fraction	9.84338e-05	0.00138962		Yes
						Total triglycerides levels	9.9852e-05	0.00140572
						Two-hour glucose	0.000100738	0.00141425
						Proheparin-binding EGF-like growth factor levels	0.000103468	0.00144856
						Celiac disease	0.000104397	0.00145752
						Triacylglycerol_56:6_[M+NH4]1+ levels	0.000104938	0.00146104		Yes
						Fibrinogen levels or tissue plasminogen activator levels (pleiotropy)	0.000106017	0.001472		Yes
						Fatty acid(20:4)_[M-H]1- levels	0.000108425	0.00149722		Yes
						Lysophosphatidylethanolamine_22:4_[M-H]1- levels	0.000108425	0.00149722		Yes
						Serous invasive ovarian cancer	0.000109054	0.0015018
						Diacylglycerol (16:0_20:4) levels	0.000113866	0.0015638		Yes
						Triglyceride levels in small VLDL	0.000114529	0.00156864
						Invasive epithelial ovarian cancer	0.000115987	0.00158432
						Lumbar spine bone mineral density (trabecular)	0.000117753	0.0016041
						Triglyceride levels in large VLDL	0.00012237	0.00166252
						IDP dMRI ProbtrackX ICVF ar r	0.000122849	0.00166456
						Phosphatidylethanolamine (38:6) levels	0.000127443	0.00171911
						Dihexosylceramide (d18:1/20:0) levels	0.000127556	0.00171911
						Fasting total fatty acids	0.000128988	0.00173378
						Corneal endothelial cell shape (percentage of hexagonally shaped cells)	0.000133143	0.00178361
						Laurylcarnitine (C12) levels in elite athletes	0.0001334	0.00178361		Yes
						High-density lipoprotein levels (MTAG)	0.000134194	0.0017895		Yes
						Celiac disease or Rheumatoid arthritis	0.000137128	0.00181692
						Electroencephalographic traits in alcoholism	0.000137198	0.00181692
						Cholesterol to total lipids ratio in very large VLDL	0.000137329	0.00181692
						Autoimmune thyroid diseases (Graves disease or Hashimoto's thyroiditis)	0.000138679	0.00182999
						Placenta growth factor levels	0.0001428	0.00187847
						Testosterone levels	0.000143096	0.00187847	Yes
						Phosphatidylcholine (18:0_20:4) levels	0.000145496	0.00190501		Yes
						Iron status biomarkers (ferritin levels)	0.000151136	0.00197375
						Phosphatidylcholine (18:1_20:3) levels	0.000161698	0.00210624
						Fasting blood glucose	0.000166011	0.00213114	Yes
						Stroke	0.00016765	0.00213114
						Fatty acid(22:5)_[M-H]1- levels	0.0001712	0.00213114
						Lysophosphatidylethanolamine_18:2_[M-H]1- levels	0.0001712	0.00213114
						Lysophosphatidylethanolamine_20:4_[M-H]1- levels	0.0001712	0.00213114
						Phosphatidylcholine_36:2_[M+OAc]1-/Phosphatidylserine_40:1_[M-H]1- levels	0.0001712	0.00213114
						Phosphatidylcholine_40:4_[M+H]1+/Phosphatidylethanolamine_43:4_[M+H]1+ levels	0.0001712	0.00213114
						Phosphatidylcholine_40:5_[M+H]1+ levels	0.0001712	0.00213114
						Phosphatidylcholine_40:7_[M+H]1+ levels	0.0001712	0.00213114
						Phosphatidylcholine_42:4_[M+OAc]1- levels	0.0001712	0.00213114
						Phosphatidylcholine-O_38:5_[M+H]1+/Phosphatidylcholine-P_38:4_[M+H]1+ levels	0.0001712	0.00213114
						Phosphatidylethanolamine_36:2_[M-H]1- levels	0.0001712	0.00213114
						Phosphatidylethanolamine_39:4_[M-H]1- levels	0.0001712	0.00213114
						Phosphatidylethanolamine-O_38:5_[M-H]1-/Phosphatidylethanolamine-P_38:4_[M-H]1- levels	0.0001712	0.00213114
						Phosphatidylethanolamine-O_40:5_[M-H]1-/Phosphatidylethanolamine-P_40:4_[M-H]1- levels	0.0001712	0.00213114
						Phosphatidylinositol_34:0_[M+H]1+ levels	0.0001712	0.00213114
						Triacylglycerol_58:10_[M+NH4]1+ levels	0.0001712	0.00213114
						Triacylglycerol_58:9_[M+NH4]1+ levels	0.0001712	0.00213114
						Medication use (adrenergics, inhalants)	0.000172707	0.00214191
						Dihexosylceramide (d18:1/18:0) levels	0.00017317	0.00214191
						Phosphatidylcholine (18:1_18:2) levels	0.000173336	0.00214191
						Phosphatidylcholine_34:3_[M+H]1+/Phosphatidylethanolamine_37:3_[M+H]1+/Phosphatidate_39:4_[M+NH4]1+ levels	0.00017457	0.00215189
						Hepatocyte growth factor-like protein levels	0.000182313	0.00224187		Yes
						Glaucoma (primary open-angle)	0.000182756	0.00224187
						Longitudinal brain connectivity change (transitivity)	0.000186911	0.00228729
						BMI at 8 years old	0.000189329	0.00231128
						Plasminogen activator inhibitor type 1 levels (PAI-1)	0.00019659	0.00239413
						Alzheimer's disease biomarkers	0.00020373	0.00247513
						Phosphatidylcholine-O_40:5_[M+H]1+/Phosphatidylcholine-P_40:4_[M+H]1+ levels	0.000211752	0.00256028		Yes
						Phosphatidylcholine-O_44:5_[M+H]1+/Phosphatidylcholine-P_44:4_[M+H]1+ levels	0.000211752	0.00256028		Yes
						Paclitaxel-induced neuropathy	0.000212785	0.00256604		Yes
						Mitral valve prolapse	0.000213244	0.00256604
						Intraocular pressure	0.000217481	0.0026108	Yes
						Non-glioblastoma glioma	0.000220504	0.00264082
						Phosphatidylcholine_34:2_[M+H]1+/Phosphatidylethanolamine_37:2_[M+H]1+/Phosphatidate_39:3_[M+NH4]1+ levels	0.000221789	0.00264994
						Alanine transaminase levels	0.000224314	0.00267378
						Cholecystitis	0.000226774	0.00269675
						Waist circumference adjusted for body mass index	0.000228704	0.00271331
						Major depressive disorder (probable)	0.000233602	0.00276493
						Alkenylphosphatidylcholine (P-20:0/20:4) levels	0.000235238	0.00277778
						Cholesteryl esters to total lipids ratio in very large HDL	0.000241709	0.00284754	Yes
						Intake of sweets	0.000246056	0.00289201
						Optic nerve head parameters (multi-trait analysis)	0.000248226	0.00291036
						Fractures (paediatric)	0.000249137	0.00291036
						Liver iron content	0.000249344	0.00291036
						Fibrinogen levels or factor VII levels or factor XI levels or tissue plasminogen activator levels (pleiotropy)	0.000254805	0.00296724
						Medication use (salicylic acid and derivatives)	0.000259774	0.00301816	Yes
						Cholesteryl ester (22:5) (n6) levels	0.000262252	0.00303996
						Hippocampal volume in Alzheimer's disease dementia	0.000266797	0.00308557
						Phosphatidylcholine (16:0_20:4) levels	0.000270318	0.00311915		Yes
						Corneal resistance factor	0.00028811	0.00331688
						Follicular lymphoma	0.000289943	0.00333039	Yes
						Cerebrospinal fluid progranulin levels	0.000290911	0.00333393
						Waist circumference adjusted for BMI in active individuals	0.000301357	0.00344584
						Right ventricular end diastolic volume	0.000305231	0.00348225
						Lysophosphatidylcholine (20:4) [sn2] levels	0.000316072	0.00359781
						HDL cholesterol change in response to fenofibrate in statin-treated type 2 diabetes	0.00031708	0.00360117		Yes
						Free thyroxine concentration	0.000324226	0.00367408
						Keloid	0.000331993	0.00375367
						Coronary heart disease	0.000333055	0.00375728
						Hearing loss	0.000334636	0.00376259	Yes
						Phosphatidylcholine-O_36:4_[M+H]1+/Phosphatidylcholine-P_36:3_[M+H]1+ levels	0.000335015	0.00376259
						Phosphatidylcholine_37:5_[M+H]1+/Phosphatidylethanolamine_40:5_[M+H]1+/Phosphatidate_42:6_[M+NH4]1+ levels	0.000343029	0.00383555
						Phosphatidylethanolamine_35:2_[M-H]1- levels	0.000343029	0.00383555
						Iron status biomarkers (total iron binding capacity)	0.000355269	0.00396364
						Gro-gamma level in Chronic kidney disease with hypertension and no diabetes (22973_8)	0.000356721	0.00397107
						Coronary artery disease or factor VIII levels (pleiotropy)	0.000358654	0.00398382
						Trihexosylcermide (d18:1/24:0) levels	0.00036145	0.00400607
						Serous borderline ovarian cancer	0.000362787	0.00401209
						Triglycerides to total lipids ratio in very small VLDL	0.000366657	0.00404604
						Concentration of very large HDL particles	0.000375162	0.00413087		Yes
						Serum rubidium levels	0.000377736	0.00415017
						Phospholipid levels in very large VLDL	0.000380481	0.00417126
						Cancer (pleiotropy)	0.000394535	0.00431597
						Phosphatidylcholine_38:5_[M+H]1+/Phosphatidylethanolamine_41:5_[M+H]1+/Phosphatidate_43:6_[M+NH4]1+ levels	0.000399667	0.00436267
						Phosphatidylethanolamine (15-MHDA_18:2) levels	0.000408736	0.00445205
						Response to citalopram or escitalopram in depression	0.000415049	0.00451109
						Crohn's disease-related phenotypes	0.000420734	0.00455528
						Medication use (thyroid preparations)	0.000421195	0.00455528	Yes
						Neuroblastoma (pediatric)	0.000421818	0.00455528
						Chronic obstructive pulmonary disease	0.000442412	0.00476748
						Fibrinogen levels or factor VII levels (pleiotropy)	0.000444895	0.00478404
						Triglycerides to total lipids ratio in large LDL	0.000459308	0.00492854	Yes
						High altitude adaptation	0.000463238	0.00496018
						Linoleic acid levels	0.000468806	0.00500919		Yes
						Red vs. brown/black hair color	0.000474243	0.0050566		Yes
						Diacylglycerol_38:6_[M+H-H2O]1+ levels	0.000475993	0.00506457
						Agouti-related protein levels	0.000479518	0.00509136
						Staphylococcus aureus nasal carriage (persistent)	0.000485876	0.00514805
						Free cholesterol levels in chylomicrons and extremely large VLDL	0.000491305	0.00519468
						Cardiometabolic and hematological traits	0.00050467	0.00531566
						Serum uromodulin levels (aptamer-based assay)	0.000504851	0.00531566
						Triglyceride levels in large HDL	0.00051599	0.00542165
						Neonatal cytokine/chemokine levels (fetal genetic effect)	0.000528454	0.00554109
						SAPHO syndrome	0.000529893	0.00554468		Yes
						Free cholesterol to total lipids ratio in large LDL	0.00053757	0.00561339	Yes
						TestASV_29 (Barnesiella) abundance	0.000545922	0.00568885
						Total omega-3 fatty acid levels	0.000552012	0.00574047
						Fast beta electroencephalogram	0.000562011	0.0058222
						Phosphatidylethanolamine levels	0.000563064	0.0058222
						Age at menopause	0.000563328	0.0058222		Yes
						Total fatty acid levels	0.000570264	0.00588187
						Nonatopic asthma	0.000571959	0.00588733
						Facial skin melanin	0.000576276	0.00591312
						Diacylglycerol_38:4_[M+H-H2O]1+ levels	0.000577974	0.00591312		Yes
						Phosphatidylinositol_36:2_[M-H]1- levels	0.000577974	0.00591312		Yes
						Non-alcoholic fatty liver disease histology (lobular)	0.000585544	0.00597846
						Male puberty timing (age at voice breaking MTAG)	0.000595546	0.00606832	Yes
						Gro-beta level in Chronic kidney disease with hypertension and no diabetes (3148_49)	0.000606759	0.00615775
						Gro-gamma level in Chronic kidney disease with hypertension and no diabetes (2986_49)	0.000606759	0.00615775
						Normalized brain volume	0.000608416	0.00616219
						Concentration of very large VLDL particles	0.000617665	0.00624336
						Lysophosphatidylcholine_20:4_[M+H]1+ levels	0.000627255	0.00632764		Yes
						Alkenylphosphatidylethanolamine (P-18:1/18:2) (a) levels	0.000652898	0.00654712
						Alkylphosphatidylcholine (O-16:0/20:3) levels	0.000652898	0.00654712
						Phosphatidylcholine (15-MHDA_20:4) levels	0.000652898	0.00654712
						Subclinical trait of interstitial lung disease (basilar peel-core ratio of high attentuation areas on CT scan)	0.000663449	0.00663974
						Relative hand skill in reading disability	0.000672043	0.00671246
						Fasting triglycerides levels in small LDL	0.000687876	0.00685705
						Triacylglycerol_56:7_[M+NH4]1+ levels	0.000694747	0.00691191		Yes
						Phosphatidylcholine (16:1_18:2) levels	0.000697265	0.00692333
						Cholesteryl ester (20:4) levels	0.000754304	0.007475
						Ratio of omega-3 fatty acids to total fatty acids	0.000756568	0.00748277		Yes
						Phosphatidylethanolamine (16:0_18:2) levels	0.000769731	0.00759809
						Phosphatidylcholine levels	0.000781201	0.00769628		Yes
						Triglyceride levels in IDL	0.00078392	0.00770303
						HIV-1 susceptibility	0.000785508	0.00770303
						Multiple sclerosis and HDL levels (pleiotropy)	0.000786459	0.00770303
						Increased healthspan in old age	0.000793135	0.00775339		Yes
						Alcohol consumption (drinkers vs non-drinkers)	0.000795748	0.00776392		Yes
						Dilated cardiomyopathy	0.000806905	0.0078576		Yes
						Corneal structure	0.000808833	0.00786123
						Phospholipid levels in chylomicrons and extremely large VLDL	0.000822615	0.00797984
						Hyperlipidemia	0.000824532	0.00798255
						Copine-1 levels	0.000826054	0.00798255		Yes
						Total brain volume change rate x age interaction (1df)	0.00083151	0.00801995
						Total lipid levels in chylomicrons and extremely large VLDL	0.000852764	0.00820928
						Phosphatidylcholine_40:6_[M+H]1+/Phosphatidylethanolamine_43:6_[M+H]1+ levels	0.000862556	0.00828775
						lysoPhosphatidylcholine acyl C20:4 levels	0.000878231	0.00842235
						Plasma vanadium levels	0.000883917	0.00846082
						Waist-to-hip ratio adjusted for BMI (additive genetic model)	0.000885836	0.00846317
						Cholesteryl esters to total lipids ratio in very small VLDL	0.000888968	0.00847706
						Behcet's disease	0.000903383	0.0085983	Yes
						Octanoylcarnitine (C8) levels in elite athletes	0.000911026	0.00865475
						Kynurenine levels	0.000914665	0.00867301
						Diabetic kidney disease in type 2 diabetes (ESRD vs. no ESRD)	0.000940492	0.00887319
						Non-HDL cholesterol levels	0.000941446	0.00887319
						Concentration of chylomicrons and extremely large VLDL particles	0.000941872	0.00887319
						Triglyceride levels in very large VLDL	0.000944072	0.00887319
						Alanine levels in elite athletes	0.00094521	0.00887319
						Sarcoidosis (Lofgren's syndrome vs non-Lofgren's syndrome)	0.000946309	0.00887319
						Cholesteryl ester levels in large LDL	0.000955873	0.00894626
						Triglyceride levels in large LDL	0.000963704	0.00900288
						Phosphatidylcholine_38:3_[M+H]1+/Phosphatidylethanolamine_41:3_[M+H]1+/Phosphatidate_43:4_[M+NH4]1+ levels	0.00100037	0.00932817
						Lipoprotein phospholipase A2 activity in cardiovascular disease	0.00102335	0.00952486		Yes
						Pulse pressure	0.00104666	0.00972394
