# Supplementary material for: Single-housing–induced islet epigenomic changes are related to polymorphisms in diabetic KK mice
Source: Life Sci Alliance. 2024 Jun 14;7(8):e202302099. doi: 10.26508/lsa.202302099 (PMC11178941; doi:10.26508/lsa.202302099)
Supplement: Supplementary file 18 [file LSA-2023-02099_TableS18.xlsx]

## Sheet: Supplemental Table S17
Table S18. Enrichment analysis of genome-wide association studies (GWAS) diseases/traits for strain-selective merged H3K27ac regions in pancreatic islets derived from C57BL/6J and KK mice.
# Diseases/Traits (KK-selective absence of merged H3K27ac regions)	p value	q value	Significant in KK-selective H3K27ac?	Significant in Shared H3K27ac?		# Diseases/Traits (Shared merged H3K27ac regions)	p value	q value	Significant in KK-selective H3K27ac?	Significant in KK-selective absence of H3K27ac?		# Diseases/Traits (KK-selective merged H3K27ac regions)	p value	q value	Significant in KK-selective absence of H3K27ac?	Significant in Shared H3K27ac?
Energy expenditure (24h)	6.42325e-20	3.24631e-16				Mean corpuscular hemoglobin	1.29057e-56	6.52255e-53	Yes	Yes		Red blood cell count	5.14267e-25	2.59911e-21		Yes
Type 2 diabetes	1.15952e-12	2.9301e-09				Red cell distribution width	9.00982e-45	2.27678e-41	Yes	Yes		Apolipoprotein A1 levels	1.62517e-23	4.1068e-20		Yes
Adult asthma	3.25882e-10	5.49002e-07				Hemoglobin levels	5.64049e-42	9.50234e-39	Yes			Mean corpuscular hemoglobin	5.38661e-22	9.07465e-19	Yes	Yes
Non-alcoholic fatty liver disease histology (lobular)	2.14069e-09	2.70476e-06				Mean corpuscular volume	1.74616e-37	2.20628e-34	Yes	Yes		Plateletcrit	8.24708e-18	1.04202e-14		Yes
Obstructive sleep apnea trait (average respiratory event duration)	4.24813e-09	4.29401e-06				Red blood cell count	5.92799e-32	5.99201e-29	Yes			Blond vs. brown/black hair color	8.22262e-17	8.31142e-14
Erythritol levels in elite athletes	5.38332e-09	4.53455e-06				Mean platelet volume	7.75387e-31	6.53134e-28	Yes			Mean spheric corpuscular volume	3.66858e-16	3.09017e-13		Yes
Metabolite levels (Dihydroxy docosatrienoic acid)	7.96562e-09	5.75117e-06				Platelet count	4.83848e-30	3.49338e-27	Yes	Yes		HDL cholesterol levels	1.12006e-15	8.08683e-13		Yes
Plasma barium levels	9.35681e-09	5.91116e-06				Reticulocyte count	5.71025e-29	3.60745e-26	Yes	Yes		Mean platelet volume	5.55112e-15	3.50692e-12		Yes
Temporal pole volume	1.2237e-08	6.58727e-06				Neutrophil count	1.27414e-27	7.155e-25	Yes			Hemoglobin levels	7.32747e-15	4.11478e-12		Yes
Diabetic kidney disease in type 2 diabetes	1.30338e-08	6.58727e-06				Mean spheric corpuscular volume	1.88293e-25	9.51635e-23	Yes			Mean corpuscular volume	8.43769e-15	4.26441e-12	Yes	Yes
Left ventricular obstructive tract defect (inherited effect)	1.47445e-08	6.77441e-06				Total cholesterol levels	5.38521e-25	2.47426e-22	Yes			Hair colour (natural, before greying): Red (UKB data field 1747_2)	9.54792e-15	4.38683e-12		Yes
Response to taxane treatment (docetaxel)	1.81621e-08	7.64926e-06				Reticulocyte fraction of red cells	1.80467e-23	7.60065e-21	Yes	Yes		Neutrophil count	6.19504e-14	2.60915e-11		Yes
Asymmetrical dimethylarginine levels	1.21236e-07	4.7133e-05				Eosinophil counts	9.87568e-22	3.83936e-19	Yes			Red cell distribution width	1.11244e-13	4.32484e-11	Yes	Yes
Serum strontium levels	1.44555e-07	5.21843e-05		Yes		High light scatter reticulocyte count	1.59561e-21	5.76015e-19	Yes	Yes		Colorectal cancer or advanced adenoma	1.00697e-12	3.63517e-10
Facial phenotypes (nasal bridge height)	2.37153e-07	7.86862e-05				White blood cell count	2.18264e-21	7.35403e-19	Yes			Triglyceride levels	1.20171e-12	4.04895e-10		Yes
Mean corpuscular volume	2.49105e-07	7.86862e-05	Yes	Yes		Glycated hemoglobin levels	2.26501e-20	7.1546e-18	Yes			Non-albumin protein levels	1.97775e-12	6.24722e-10		Yes
Red cell distribution width	3.03367e-07	9.01893e-05	Yes	Yes		High light scatter reticulocyte percentage of red cells	1.44837e-19	4.30592e-17	Yes			Waist-to-hip ratio adjusted for BMI	5.16232e-12	1.53473e-09		Yes
Vaginal microbiome relative abundance (s_Megasphaera genomosp type 1)	4.08237e-07	0.000114624				Apolipoprotein A1 levels	5.22178e-19	1.41435e-16	Yes			Platelet count	6.26887e-12	1.76016e-09	Yes	Yes
Major depressive disorder x sex interaction	4.45644e-07	0.000118541		Yes		Neutrophil percentage of white cells	5.31709e-19	1.41435e-16	Yes			Monocyte percentage of white cells	7.68474e-12	2.04414e-09		Yes
Intake of sweets	5.13219e-07	0.00012969		Yes		Serum alkaline phosphatase levels	3.92615e-18	9.92137e-16	Yes			Reticulocyte count	1.65242e-11	4.17567e-09	Yes	Yes
Fasting glucose	5.4134e-07	0.000130282		Yes		Sex hormone-binding globulin levels	8.2319e-18	1.98114e-15	Yes	Yes		Trihexosylcermide (d18:1/22:0) levels	2.93641e-11	7.06695e-09
White matter microstructure (fractional anisotropy)	7.04115e-07	0.000161754				Aspartate aminotransferase levels	3.57112e-17	8.20383e-15	Yes			Waist-hip index	4.30971e-11	9.90057e-09		Yes
Gastritis	8.6918e-07	0.000190993				Macrophage inflammatory protein 1b levels	1.92069e-14	4.2205e-12	Yes			High light scatter reticulocyte count	1.77862e-10	3.90833e-08	Yes	Yes
Gut microbiota abundance (class Actinobacteria id.419)	1.14311e-06	0.000231925				Low density lipoprotein cholesterol levels	7.16094e-14	1.50797e-11	Yes			Fibrinogen levels	2.86898e-10	6.04159e-08		Yes
Male puberty timing (late vs. average onset facial hair)	1.17904e-06	0.000231925		Yes		Hemoglobin concentration	8.59313e-14	1.73719e-11	Yes			Hemoglobin concentration	3.0738e-10	6.214e-08		Yes
Diabetic retinopathy (all NPDR and PDR)	1.19312e-06	0.000231925				JT interval	9.30367e-14	1.80849e-11				Lymphocyte count	3.23039e-10	6.27938e-08		Yes
Reticulocyte fraction of red cells	1.78316e-06	0.000333782	Yes	Yes		Plateletcrit	1.43441e-13	2.685e-11	Yes			Phospholipids to total lipids ratio in large HDL	3.39673e-10	6.35818e-08		Yes
Vaginal microbiome MetaCyc pathway (PWY-7159|chlorophyllide a biosynthesis III (aerobic, light independent))	1.86063e-06	0.000335843				Alanine aminotransferase levels	1.54099e-13	2.78149e-11	Yes			Fractures (paediatric)	3.82586e-10	6.90568e-08
Sex hormone-binding globulin levels adjusted for BMI	2.0121e-06	0.000339689	Yes	Yes		Immature fraction of reticulocytes	2.72782e-13	4.75393e-11	Yes			Phospholipid levels in small HDL	5.11711e-10	8.91789e-08		Yes
Response to paliperidone in schizophrenia (PANSS score)	2.06253e-06	0.000339689				Low-density lipoprotein levels (MTAG)	3.97682e-13	6.69961e-11	Yes			White blood cell count	5.29404e-10	8.9187e-08		Yes
IgE levels	2.08357e-06	0.000339689		Yes		Aspartate aminotransferase to alanine aminotransferase ratio	1.16729e-12	1.90306e-10				Low-density lipoprotein levels (MTAG)	1.01677e-09	1.65767e-07		Yes
Platelet response to aspirin	2.17313e-06	0.000343219				Male puberty timing (late vs. average onset facial hair)	1.68932e-12	2.66806e-10		Yes		Glycated hemoglobin levels	1.55011e-09	2.4482e-07		Yes
Hemoglobin A1c levels	2.26699e-06	0.000347193		Yes		Monocyte percentage of white cells	2.11164e-12	3.23402e-10	Yes			Height	2.1456e-09	3.28601e-07		Yes
Retinal nerve fibre layer (RNFL) thickness	2.36512e-06	0.000351568				Concentration of small HDL particles	3.53839e-12	5.25972e-10	Yes			High light scatter reticulocyte percentage of red cells	3.01325e-09	4.4791e-07		Yes
Amygdala volume	2.45365e-06	0.000353152				HDL cholesterol levels	1.09694e-11	1.58399e-09	Yes			Total cholesterol levels	3.68398e-09	5.31966e-07		Yes
Sex hormone-binding globulin levels	2.56222e-06	0.000353152	Yes	Yes		Liver enzyme levels (alkaline phosphatase)	1.71905e-11	2.41335e-09	Yes			Nevus count or cutaneous melanoma	4.55562e-09	6.39559e-07
Response to amphetamines	2.62488e-06	0.000353152				Sex hormone-binding globulin levels adjusted for BMI	2.17661e-11	2.95852e-09	Yes	Yes		Glaucoma (multi-trait analysis)	4.74644e-09	6.48338e-07
Treponema D abundance in stool	2.65528e-06	0.000353152				Hemoglobin A1c levels	2.22445e-11	2.95852e-09		Yes		Coronary artery disease or von Willebrand factor levels (pleiotropy)	5.31704e-09	7.07166e-07
Gut microbiota abundance (phylum Actinobacteria id.400)	3.1217e-06	0.00040454				Cholesterol levels in very large HDL	3.10654e-11	4.02575e-09	Yes			Coronary heart disease	5.84231e-09	7.38212e-07
Cephalic index	3.93694e-06	0.000497432				Hip circumference adjusted for BMI	4.17963e-11	5.28097e-09				Liver enzyme levels (alkaline phosphatase)	5.8426e-09	7.38212e-07		Yes
Mean corpuscular hemoglobin	4.4515e-06	0.000548729	Yes	Yes		Blood glucose levels	6.59137e-11	8.12507e-09	Yes			Phospholipids to total lipids ratio in small HDL	7.22246e-09	8.903e-07
Beta-guanidinopropanoate levels in elite athletes	5.15637e-06	0.000620483				Hematocrit	7.21081e-11	8.67701e-09	Yes			Interleukin-27 levels	8.11326e-09	9.76295e-07
Response to ketamine in bipolar disorder or major depression (dissociation effects)	6.56015e-06	0.000771046				Total lipid levels in small HDL	1.45869e-10	1.71447e-08	Yes			Mean reticulocyte volume	9.68412e-09	1.13822e-06		Yes
Vertex-wise sulcal depth	7.48068e-06	0.000859258				Neutrophil percentage of granulocytes	1.60209e-10	1.84022e-08				Colon polyp	1.217e-08	1.3979e-06
Reticulocyte count	7.73344e-06	0.000868551	Yes	Yes		Heart failure (multivariate analysis)	2.26855e-10	2.54784e-08	Yes			Atopic dermatitis	1.27419e-08	1.43106e-06
Idiopathic intracranial hypertension	1.05831e-05	0.00113832				Platelet distribution width	2.75639e-10	3.02843e-08	Yes			Monocyte count	1.49471e-08	1.64223e-06		Yes
Retinal nerve fibre layer thickness or ganglion cell inner plexiform layer thickness (MTAG)	1.05858e-05	0.00113832				Cholesterol to total lipids ratio in small HDL	3.00295e-10	3.22913e-08	Yes			Aspartate aminotransferase levels	1.64503e-08	1.76893e-06		Yes
Pulmonary fibrosis	1.12874e-05	0.00118847				Phospholipids to total lipids ratio in large HDL	3.2948e-10	3.46915e-08	Yes			Serum alkaline phosphatase levels	1.78359e-08	1.87797e-06		Yes
Response to citalopram treatment	1.17368e-05	0.00121057				Hypertrophic cardiomyopathy	6.88686e-10	7.1033e-08				Total lipid levels in small HDL	2.88769e-08	2.97845e-06		Yes
Excessive daytime sleepiness	1.45706e-05	0.00147279				C-reactive protein levels	9.01346e-10	9.11081e-08	Yes			Hematocrit	3.0632e-08	3.09629e-06		Yes
Random glucose levels	1.59099e-05	0.00157664				Hypertrophic cardiomyopathy (MTAG)	1.31801e-09	1.30612e-07				Gro-gamma level in Chronic kidney disease with hypertension and no diabetes (22973_8)	3.15837e-08	3.12988e-06
Vaginal microbiome MetaCyc pathway (REDCITCYC|TCA cycle VIII (helicobacter))	1.66989e-05	0.00162301				Fasting glucose	2.62418e-09	2.5505e-07		Yes		Reticulocyte fraction of red cells	3.93731e-08	3.82676e-06	Yes	Yes
Asthma (time to onset)	1.71018e-05	0.0016308				Progressive supranuclear palsy	3.4114e-09	3.25306e-07				Diacylglycerol (18:1_20:3) levels	4.99844e-08	4.76644e-06		Yes
Liver fibrosis severity in HIV/hepatitis C co-infection	1.90549e-05	0.0017834				Triglyceride levels (MTAG)	3.51042e-09	3.2855e-07	Yes			Phosphatidylcholine_36:3_[M+H]1+/Phosphatidylethanolamine_39:3_[M+H]1+/Phosphatidate_41:4_[M+NH4]1+ levels	5.35208e-08	4.91807e-06		Yes
Total bilirubin levels	1.96422e-05	0.00179691				Cholesteryl esters to total lipids ratio in very large VLDL	3.5886e-09	3.29759e-07	Yes			Phosphatidylethanolamine_38:3_[M-H]1- levels	5.35208e-08	4.91807e-06		Yes
Vaginal microbiome relative abundance (pleiotropy)	1.99104e-05	0.00179691				Chitinase-3-like protein 1 levels	4.65908e-09	4.20482e-07		Yes		Cholesteryl ester_18:3_[M+NH4]1+ levels	5.50661e-08	4.96971e-06
Serotonin levels in elite athletes	2.0323e-05	0.00180197				Cholesteryl ester levels in very large HDL	5.44969e-09	4.83206e-07	Yes			Normalized brain volume	5.80794e-08	5.1497e-06
Phoneme awareness	2.16554e-05	0.001887				Cholesterol levels in small HDL	5.8925e-09	5.1346e-07	Yes			C-X-C motif chemokine 16 levels	6.97266e-08	6.07583e-06
Gut microbiota alpha diversity (Chao1 index)	2.30839e-05	0.00197739				Lymphocyte percentage of white cells	7.86884e-09	6.74053e-07	Yes			Inflammatory bowel disease	7.10873e-08	6.08941e-06
Bitter taste perception (6-n-propylthiouracil) in obesity with metabolic syndrome	2.37188e-05	0.00198368				AFP levels	8.85161e-09	7.456e-07	Yes			Inattentive symptoms	7.55587e-08	6.36456e-06
Facial wrinkles (under eye)	2.39424e-05	0.00198368				Asthma and cardiovascular disease	9.5148e-09	7.88325e-07				Low-carbohydrate diet (LCD) score	7.82386e-08	6.48226e-06		Yes
Capers liking	2.60749e-05	0.00210158				Triacylglyceride levels	1.0631e-08	8.66601e-07	Yes			Cholesteryl ester levels	1.09566e-07	8.93141e-06
Time-dependent creatinine clearance change response to tenofovir treatment in HIV infection (time and treatment arm interaction)	2.61969e-05	0.00210158				Height	1.11407e-08	8.93733e-07	Yes			Cholesteryl esters to total lipids ratio in very large VLDL	1.15392e-07	9.25701e-06		Yes
Frontal pole volume	2.85843e-05	0.00225726				Lymphocyte count	1.23684e-08	9.76718e-07	Yes			Phosphatidylcholine_35:3_[M+H]1+/Phosphatidylethanolamine_38:3_[M+H]1+/Phosphatidate_40:4_[M+NH4]1+ levels	1.28526e-07	1.01496e-05
Parkinson's disease (age of onset)	3.0305e-05	0.00235633				Mean reticulocyte volume	1.27979e-08	9.95086e-07	Yes			Eotaxin level in Chronic kidney disease with hypertension and no diabetes (5301_7)	1.40132e-07	1.07612e-05
Response to platinum-based chemotherapy (carboplatin)	3.58415e-05	0.00274459				Non-albumin protein levels	1.34695e-08	1.03144e-06	Yes			Cholesteryl ester_20:3_[M+NH4]1+ levels	1.4053e-07	1.07612e-05
Crohn's disease-related phenotypes	3.75206e-05	0.00282563		Yes		Allergic disease (asthma, hay fever or eczema)	1.82891e-08	1.3796e-06	Yes			Cholesterol levels in very large HDL	1.47887e-07	1.10114e-05		Yes
Platelet count	3.8018e-05	0.00282563	Yes	Yes		Fasting blood glucose (BMI interaction)	1.99338e-08	1.48155e-06				Triacylglycerol (56:6) [NL-20:4] levels	1.48155e-07	1.10114e-05
Conduct disorder	4.29428e-05	0.0031454				Sum neutrophil eosinophil counts	2.25689e-08	1.63185e-06	Yes			Diacylglycerol_38:6_[M+H-H2O]1+ levels	1.82584e-07	1.33736e-05
Common carotid intima-media thickness in HIV infection	4.65579e-05	0.00336148				Cholesterol to total lipids ratio in large HDL	2.26018e-08	1.63185e-06	Yes			Coronary artery disease or fibrinogen levels (pleiotropy)	2.02812e-07	1.4643e-05
Phosphatidylethanolamine (38:6) levels	5.17151e-05	0.00368124				Eosinophil percentage of white cells	2.73973e-08	1.95022e-06				Platelet distribution width	2.07438e-07	1.47661e-05		Yes
White blood cell count (eosinophil)	6.23016e-05	0.00437323		Yes		Serum total protein level	3.21272e-08	2.25515e-06	Yes			Phosphatidylcholine (36:0) levels	2.22917e-07	1.56475e-05		Yes
Sum of stenosis	6.65669e-05	0.00460862				Fasting cholesterol esters in small VLDL	3.51447e-08	2.43317e-06	Yes			Phosphatidylcholine_35:2_[M+H]1+/Phosphatidylethanolamine_38:2_[M+H]1+/Phosphatidate_40:3_[M+NH4]1+ levels	2.41194e-07	1.64729e-05
Glucose levels	6.83199e-05	0.00466606		Yes		Free cholesterol to total lipids ratio in small VLDL	3.61154e-08	2.46658e-06				Phosphatidylcholine_37:3_[M+OAc]1-/Phosphatidylserine_41:2_[M-H]1- levels	2.41194e-07	1.64729e-05
Gut microbiota beta diversity (weighted UniFrac distance)	6.92826e-05	0.00466872				Triglyceride levels in medium HDL	3.67395e-08	2.47575e-06	Yes			Sex hormone-binding globulin levels in postmenopausal women	2.45286e-07	1.6529e-05
Albumin levels	7.63775e-05	0.0050791		Yes		Apolipoprotein B levels	4.38333e-08	2.91491e-06				Increased healthspan in old age	2.55714e-07	1.7005e-05
Hepatocyte growth factor levels	8.46152e-05	0.00555383				High density lipoprotein cholesterol levels	4.51915e-08	2.93312e-06	Yes			Intraocular pressure and central corneal thickness (multi-trait analysis)	2.65892e-07	1.74522e-05
Cognitive function (executive function) x major depressive disorder interaction (1df)	8.73136e-05	0.00562986				Sum eosinophil basophil counts	4.52677e-08	2.93312e-06				Phosphatidylethanolamine (16:0_20:3) levels	2.8815e-07	1.86707e-05
Interleukin-8 levels	8.80014e-05	0.00562986				Triglycerides to total lipids ratio in medium LDL	6.14219e-08	3.92944e-06				Cutaneous melanoma or hair colour	3.27747e-07	2.09675e-05
Verbal-numerical reasoning	9.95447e-05	0.00628874				HDL cholesterol	7.12153e-08	4.49902e-06	Yes			Vaginal microbiome MetaCyc pathway (GALACT-GLUCUROCAT-PWY|superpathway of hexuronide and hexuronate degradation)	3.5697e-07	2.25516e-05
G_Coprococcus abundance	0.000117699	0.00734381				Chronic elevation of alanine aminotransferase (cALT) levels	7.56481e-08	4.72007e-06				Systemic lupus erythematosus	3.80467e-07	2.37393e-05
Mucinous adenocarcinoma in colorectal cancer	0.000121322	0.00747758				Acetone levels	7.82394e-08	4.82222e-06	Yes			Phosphatidylcholine_40:6_[M+OAc]1-/Phosphatidylserine_44:5_[M-H]1- levels	3.98687e-07	2.45728e-05
Pregnen-diol disulfate C21H34O8S2 levels in elite athletes	0.000126422	0.0075397				Granulocyte count	8.8382e-08	5.35966e-06	Yes			Urate levels (BMI interaction)	4.05469e-07	2.46337e-05
Sleep duration	0.000126629	0.0075397				Glucose levels	8.90803e-08	5.35966e-06		Yes		Red vs. brown/black hair color	4.09425e-07	2.46337e-05		Yes
High light scatter reticulocyte count	0.000126805	0.0075397	Yes	Yes		Mean corpuscular hemoglobin concentration	9.12829e-08	5.42757e-06	Yes			Diastolic blood pressure x depressive symptoms interaction (2df test)	4.1705e-07	2.47973e-05
Chronic central serous retinopathy	0.000136882	0.00804423				Hemoglobin	9.30446e-08	5.46799e-06	Yes			Triacylglycerol_56:7_[M+NH4]1+ levels	4.27781e-07	2.51396e-05
Exacerbations requiring hospitalisation in asthma	0.000138625	0.00805297				C-C motif chemokine 17 levels	9.67129e-08	5.59687e-06				Laurylcarnitine (C12) levels in elite athletes	4.5853e-07	2.64487e-05
Prepulse inhibition of the startle response	0.000143974	0.0082687				Sphingomyelin (d32:2) levels	9.74524e-08	5.59687e-06				Phosphatidylcholine (14:0_20:4) levels	4.6183e-07	2.64487e-05
White blood cell count (neutrophil)	0.000154508	0.0087363				Age at menopause	1.07629e-07	6.11188e-06				Eosinophil counts	4.65757e-07	2.64487e-05		Yes
Shingles	0.000155573	0.0087363				Serum strontium levels	1.11561e-07	6.26476e-06		Yes		Phosphatidylethanolamine (18:1_18:2) levels	4.74995e-07	2.66709e-05
Sleep health score	0.00015992	0.00887602				Offspring birth weight	1.58192e-07	8.78575e-06				Cholesterol levels in small HDL	4.80224e-07	2.66709e-05		Yes
Vaginal microbiome MetaCyc pathway (PWY-7376|cob(II)yrinate a,c-diamide biosynthesis II (late cobalt incorporation))	0.000161574	0.00887602				Prostate cancer (advanced)	1.73926e-07	9.5546e-06	Yes			Gro-beta level in Chronic kidney disease with hypertension and no diabetes (3148_49)	5.36686e-07	2.88695e-05
Bipolar disorder (body mass index interaction)	0.000165908	0.00901611				Cholesteryl esters to total lipids ratio in medium VLDL	2.08813e-07	1.13071e-05	Yes			Gro-gamma level in Chronic kidney disease with hypertension and no diabetes (2986_49)	5.36686e-07	2.88695e-05
Spondylosis	0.000178105	0.00949053				Sum basophil neutrophil counts	2.10302e-07	1.13071e-05	Yes			High density lipoprotein cholesterol levels	5.36948e-07	2.88695e-05		Yes
Haemorrhoidal disease	0.000178393	0.00949053				Fasting total cholesterol in small VLDL	2.20679e-07	1.17401e-05	Yes			Cholesterol to total lipids ratio in chylomicrons and extremely large VLDL	5.51796e-07	2.93556e-05
Adverse response to lamotrigine and phenytoin	0.000191077	0.0099927				Phospholipids to total lipids ratio in medium HDL	2.78971e-07	1.45736e-05				Free cholesterol to total lipids ratio in small LDL	5.82112e-07	3.06458e-05		Yes
Chitinase-3-like protein 1 levels	0.000191787	0.0099927		Yes		C-reactive protein levels (MTAG)	2.79708e-07	1.45736e-05	Yes			Phosphatidylcholine_37:5_[M+H]1+/Phosphatidylethanolamine_40:5_[M+H]1+/Phosphatidate_42:6_[M+NH4]1+ levels	6.58499e-07	3.39597e-05
TestASV_14 (Lachnospiraceae) prevalence	0.000193876	0.00999847				Dilated cardiomyopathy (MTAG)	3.04645e-07	1.5711e-05				Phosphatidylethanolamine_35:2_[M-H]1- levels	6.58499e-07	3.39597e-05
						Fasting remnant cholesterol	3.30502e-07	1.68723e-05	Yes			Cholesteryl ester_16:0_[M+NH4]1+ levels	6.65961e-07	3.39976e-05
						Phosphatidylcholine diacyl C38:4 levels	3.4392e-07	1.73817e-05	Yes			Phosphatidylinositol_36:3_[M-H]1- levels	6.9831e-07	3.52926e-05
						Thymus and reactivation regulated chemokine levels	3.50314e-07	1.75296e-05				Motor coordination	7.06382e-07	3.53471e-05
						Serum glutamic-oxaloacetic transaminase levels	3.66367e-07	1.81531e-05	Yes			Fibrinogen levels or plasminogen activator inhibitor 1 levels (pleiotropy)	7.37266e-07	3.65308e-05		Yes
						Left ventricular obstructive tract defect (maternal effect)	3.79845e-07	1.86382e-05				Medication use (glucocorticoids)	7.7651e-07	3.81018e-05
						Cysteine-rich with EGF-like domain protein 1 levels	4.06496e-07	1.95231e-05				Diacylglycerol_38:5_[M+H-H2O]1+ levels	8.05499e-07	3.91441e-05
						Cortisol levels (saliva)	4.07914e-07	1.95231e-05				Phosphatidylcholine_38:2_[M+H]1+/Phosphatidylethanolamine_41:2_[M+H]1+ levels	8.4479e-07	4.03548e-05
						Phospholipids to total lipids ratio in small VLDL	4.09468e-07	1.95231e-05				L-selectin levels	8.51584e-07	4.03548e-05
						Triglycerides to total lipids ratio in IDL	4.18013e-07	1.97443e-05				Chronic inflammatory diseases (ankylosing spondylitis, Crohn's disease, psoriasis, primary sclerosing cholangitis, ulcerative colitis) (pleiotropy)	8.54365e-07	4.03548e-05
						Monocyte count	4.32586e-07	2.02434e-05	Yes			Creatinine levels	8.86419e-07	4.14811e-05		Yes
						Ratio of omega-6 fatty acids to omega-3 fatty acids	4.44267e-07	2.05993e-05	Yes			Phosphatidylcholine_31:2_[M+H]1+/Phosphatidylethanolamine_34:2_[M+H]1+/Phosphatidate_36:3_[M+NH4]1+ levels	9.54127e-07	4.3055e-05
						Disrupted circadian rhythm (low relative amplitude of rest-activity cycles)	4.82338e-07	2.21613e-05				Phosphatidylcholine_35:4_[M+H]1+/Phosphatidylethanolamine_38:4_[M+H]1+/Phosphatidate_40:5_[M+NH4]1+ levels	9.54127e-07	4.3055e-05
						Hair colour (natural, before greying): Red (UKB data field 1747_2)	4.97214e-07	2.26389e-05	Yes			Phosphatidylethanolamine_36:3_[M-H]1- levels	9.54127e-07	4.3055e-05
						Cholelithiasis	5.05979e-07	2.28323e-05				Phosphatidylethanolamine_38:4_[M-H]1- levels	9.54127e-07	4.3055e-05
						Low-carbohydrate diet (LCD) score	6.16629e-07	2.75791e-05	Yes			Diacylglycerol (18:1_20:4) levels	9.65275e-07	4.31726e-05		Yes
						Cholesteryl esters to total lipids ratio in large HDL	6.29443e-07	2.79053e-05	Yes			Phosphatidylcholine (38:2) levels	1.06923e-06	4.74024e-05
						Cholesterol to total lipids ratio in medium HDL	6.58436e-07	2.89368e-05	Yes			Lysophosphatidylethanolamine (20:4) [sn1] levels	1.09806e-06	4.82574e-05
						Cholesterol to total lipids ratio in medium VLDL	6.72465e-07	2.92986e-05	Yes			Kidney injury molecule 1 levels	1.12267e-06	4.89135e-05
						Fasting apolipoprotein B	6.81732e-07	2.94485e-05	Yes			Serum glutamic-pyruvic transaminase levels	1.13257e-06	4.89233e-05		Yes
						Diabetic kidney disease in type 2 diabetes (ESRD vs. no ESRD)	7.69787e-07	3.29704e-05				Triacylglycerol_56:6_[M+NH4]1+ levels	1.1612e-06	4.95896e-05		Yes
						Fibrinogen levels	7.96658e-07	3.38345e-05	Yes			Cholesteryl ester_20:5_[M+NH4]1+ levels	1.17743e-06	4.95896e-05
						Cholesteryl esters to total lipids ratio in medium HDL	9.30412e-07	3.91859e-05				Phosphatidylcholine_37:4_[M+H]1+/Phosphatidylethanolamine_40:4_[M+H]1+/Phosphatidate_42:5_[M+NH4]1+ levels	1.17743e-06	4.95896e-05
						Phospholipid levels in small HDL	9.84933e-07	4.11392e-05	Yes			Complement factor H binding to malondialdehyde	1.19729e-06	4.972e-05
						IgE levels	1.01573e-06	4.2078e-05		Yes		Phosphatidylethanolamine_38:5_[M-H]1- levels	1.21247e-06	4.972e-05
						Degree of unsaturation	1.08829e-06	4.47174e-05				Hemoglobin	1.21271e-06	4.972e-05		Yes
						Dilated cardiomyopathy	1.11708e-06	4.55301e-05				Coronary artery disease or factor VIII levels (pleiotropy)	1.21988e-06	4.972e-05
						Cholesterol to total lipids ratio in large LDL	1.13047e-06	4.57071e-05	Yes			Cholesterol to total lipids ratio in small HDL	1.31937e-06	5.33448e-05		Yes
						IDP SWI T2star left putamen	1.14623e-06	4.59009e-05				Increased healthspan	1.3955e-06	5.59752e-05
						Phospholipid levels in very large HDL	1.15343e-06	4.59009e-05	Yes			Eczema	1.45077e-06	5.77338e-05		Yes
						Non-lobar intracerebral hemorrhage (MTAG)	1.21239e-06	4.78706e-05	Yes			Coronary artery disease or factor XI levels (pleiotropy)	1.49895e-06	5.87551e-05
						Gamma glutamyl transferase levels	1.42663e-06	5.58929e-05				Allergic disease (asthma, hay fever and/or eczema) (age of onset)	1.53343e-06	5.87551e-05		Yes
						Fasting cholesterol esters in medium VLDL	1.55026e-06	5.84702e-05	Yes			Phosphatidylcholine (38:5) (b) levels	1.53361e-06	5.87551e-05		Yes
						Fasting free cholesterol in small VLDL	1.55026e-06	5.84702e-05	Yes			Phosphatidylcholine(36:4)_[M+H]1+/Phosphatidylethanolamine(39:4)_[M+H]1+/Phosphatidate(41:5)_[M+NH4]1+ levels	1.55797e-06	5.87551e-05
						Fasting phospholipid levels in small VLDL	1.55026e-06	5.84702e-05	Yes			Triacylglycerol (56:8) [NL-20:4] levels	1.55797e-06	5.87551e-05
						Fasting total cholesterol in VLDL	1.55026e-06	5.84702e-05	Yes			Cholesteryl ester(20:4)_[M+NH4]1+ levels	1.56084e-06	5.87551e-05
						Fasting total lipids in small VLDL	1.55026e-06	5.84702e-05	Yes			Phosphatidylcholine_34:2_[M+H]1+/Phosphatidylethanolamine_37:2_[M+H]1+/Phosphatidate_39:3_[M+NH4]1+ levels	1.56548e-06	5.87551e-05		Yes
						Cystatin C plasma levels	1.6487e-06	6.17223e-05	Yes			Cholesterol to total lipids ratio in very large HDL	1.57762e-06	5.87551e-05
						Serum levels of protein CCL17	1.8429e-06	6.84856e-05				Phosphatidylcholine acyl-alkyl C42:3 levels	1.58106e-06	5.87551e-05		Yes
						Triglyceride levels	1.89125e-06	6.97693e-05	Yes			Concentration of small HDL particles	1.59765e-06	5.89381e-05		Yes
						Serum glutamic-pyruvic transaminase levels	2.01822e-06	7.39135e-05	Yes			Balding type 1	1.62059e-06	5.93513e-05		Yes
						HDL Cholesterol - Triglycerides (HDLC-TG)	2.06556e-06	7.51032e-05	Yes			Free cholesterol to total lipids ratio in chylomicrons and extremely large VLDL	1.63872e-06	5.95833e-05
						Free cholesterol to total lipids ratio in small LDL	2.1861e-06	7.89183e-05	Yes			Cholesteryl ester levels in very large HDL	1.72616e-06	6.23144e-05		Yes
						Direct bilirubin levels	2.36769e-06	8.48675e-05	Yes			Alanine levels in elite athletes	1.76757e-06	6.33568e-05
						Copine-1 levels	2.55326e-06	9.08745e-05	Yes			Phosphatidylcholine diacyl C38:5 levels	1.83567e-06	6.53344e-05		Yes
						Lipoprotein phospholipase A2 activity in cardiovascular disease	2.70995e-06	9.57768e-05				Diacylglycerol (18:2_20:4) levels	1.86215e-06	6.58135e-05
						Cholesteryl esters to total lipids ratio in small LDL	2.88445e-06	0.000101236	Yes			Triacylglycerol_56:5_[M+NH4]1+ levels	1.97944e-06	6.94729e-05
						Juvenile idiopathic arthritis (oligoarticular or rheumatoid factor-negative polyarticular)	3.33356e-06	0.000116192	Yes			Allergic disease (asthma, hay fever and/or eczema) (multivariate analysis)	2.00832e-06	7.00003e-05		Yes
						Free cholesterol to total lipids ratio in large LDL	3.57807e-06	0.00012386				Postprandial triglycerides levels in small LDL	2.13891e-06	7.40415e-05		Yes
						Phosphatidylcholine diacyl C34:4 levels	3.64566e-06	0.000125341	Yes			Phosphatidylcholine_38:3_[M+H]1+/Phosphatidylethanolamine_41:3_[M+H]1+/Phosphatidate_43:4_[M+NH4]1+ levels	2.18449e-06	7.51048e-05
						Triglycerides to total lipids ratio in small VLDL	3.71008e-06	0.00012598	Yes			Spelling	2.24895e-06	7.67985e-05		Yes
						Postprandial total fatty acids	3.71409e-06	0.00012598	Yes			Acetone levels	2.32046e-06	7.87086e-05		Yes
						Triglycerides to total lipids ratio in small LDL	4.08566e-06	0.000137659	Yes			Cerotoylcarnitine (C26) levels	2.45158e-06	8.2602e-05		Yes
						Fasting blood glucose adjusted for BMI	4.41977e-06	0.000147931				Cholesteryl esters to total lipids ratio in small LDL	2.5216e-06	8.42949e-05		Yes
						Stearic acid (18:0) levels	4.55888e-06	0.000151583				Phosphatidylcholine diacyl C38:4 levels	2.53519e-06	8.42949e-05		Yes
						Body mass index (adult)	4.72217e-06	0.000155986				Phosphatidylcholine acyl-alkyl C42:2 levels	2.74401e-06	8.74279e-05		Yes
						Acetate levels	4.77612e-06	0.000156744	Yes			Triacylglycerol_58:7_[M+NH4]1+ levels	2.78441e-06	8.74279e-05
						Composite immunoglobulin trait (IgA x IgG/IgM)	4.85089e-06	0.00015817	Yes			Fatty acid(22:4)_[M-H]1- levels	2.92349e-06	8.74279e-05
						Homeostasis model assessment of beta-cell function	5.10871e-06	0.000165509				Lysophosphatidylcholine_22:6_[M+H]1+ levels	2.92349e-06	8.74279e-05
						Phosphatidylcholine acyl-alkyl C42:3 levels	5.33026e-06	0.000171587	Yes			Phosphatidylcholine_32:0_[M+OAc]1- levels	2.92349e-06	8.74279e-05
						Cholesterol to total lipids ratio in very small VLDL	5.40305e-06	0.000172829				Phosphatidylcholine_34:4_[M+H]1+/Phosphatidylethanolamine_37:4_[M+H]1+/Phosphatidate_39:5_[M+NH4]1+ levels	2.92349e-06	8.74279e-05
						Follistatin levels	6.07522e-06	0.000193108	Yes			Phosphatidylcholine-O_42:6_[M+OAc]1-/Phosphatidylcholine-P_42:5_[M+OAc]1- levels	2.92349e-06	8.74279e-05
						White matter microstructure (radial diusivities)	6.18279e-06	0.000194686				Phosphatidylethanolamine_37:2_[M-H]1- levels	2.92349e-06	8.74279e-05
						Total lipid levels in very large HDL	6.23878e-06	0.000194686	Yes			Phosphatidylethanolamine_37:3_[M-H]1- levels	2.92349e-06	8.74279e-05
						Myeloid white cell count	6.24043e-06	0.000194686				Phosphatidylethanolamine_38:2_[M-H]1- levels	2.92349e-06	8.74279e-05
						Phosphatidylcholine (36:0) levels	6.72202e-06	0.000208424	Yes			Phosphatidylethanolamine-O_38:3_[M-H]1-/Phosphatidylethanolamine-P_38:2_[M-H]1- levels	2.92349e-06	8.74279e-05
						Eczema	6.97977e-06	0.000215096	Yes			Phosphatidylglycerol_35:3_[M-H]1- levels	2.92349e-06	8.74279e-05
						Waist-hip index	7.37977e-06	0.000226045	Yes			Phosphatidylinositol_38:0_[M-H]1- levels	2.92349e-06	8.74279e-05
						C-reactive protein levels or LDL-cholesterol levels (pleiotropy)	8.16311e-06	0.000248532	Yes			Phosphatidylinositol-O_36:0_[M-H]1- levels	2.92349e-06	8.74279e-05
						Medication use (anilides)	8.2967e-06	0.000251087				Phosphatidylserine_40:3_[M+H]1+/Phosphatidylglycerol_40:5_[M+NH4]1+ levels	2.92349e-06	8.74279e-05
						Hay fever and/or eczema	9.39906e-06	0.000280926	Yes			Phosphatidylserine_40:5_[M+H]1+/Phosphatidylglycerol_40:7_[M+NH4]1+ levels	2.92349e-06	8.74279e-05
						Phospholipids to total lipids ratio in small LDL	9.43225e-06	0.000280926	Yes			Triacylglycerol_56:8_[M+NH4]1+ levels	2.92349e-06	8.74279e-05
						Phosphatidylcholine acyl-alkyl C42:2 levels	9.44944e-06	0.000280926	Yes			Lysophosphatidylcholine (20:4) [sn1] levels	3.08843e-06	9.12804e-05
						Renal underexcretion gout	9.82191e-06	0.000290292				Phosphatidylcholine (16:0_20:5) levels	3.08843e-06	9.12804e-05
						Intake of sweets	1.00661e-05	0.000295781		Yes		Phosphatidylethanolamine_34:2_[M-H]1- levels	3.38684e-06	9.95181e-05
						Amyotrophic lateral sclerosis	1.03288e-05	0.000301744	Yes			Phosphatidylcholine levels	3.43614e-06	0.000100383		Yes
						Systolic blood pressure change trajectory	1.08656e-05	0.000315601				C-reactive protein levels	3.63505e-06	0.000105584		Yes
						Liver enzyme levels (alanine transaminase)	1.24578e-05	0.000359782	Yes			Hexanoylcarnitine (C6) levels in elite athletes	3.68831e-06	0.000106518
						Fibrinogen levels or plasminogen activator inhibitor 1 levels (pleiotropy)	1.30571e-05	0.000374947	Yes			Granulocyte count	3.79015e-06	0.000108838		Yes
						Tonsillectomy	1.34478e-05	0.000383985				Cancer	3.91903e-06	0.000111903
						Systemic sclerosis	1.43893e-05	0.000408558				Phospholipids to total lipids ratio in small LDL	4.15136e-06	0.000117871		Yes
						Hepatocyte growth factor-like protein levels	1.46321e-05	0.000413132				Hair color	4.26574e-06	0.000120442
						Behcet's disease	1.4827e-05	0.00041631				Copper levels	4.36024e-06	0.000122426
						Free thyroxine concentration	1.54711e-05	0.000431993				Non-cardia gastric cancer	4.42865e-06	0.00012366
						Aspartate aminotransferase levels in low dose methotrexate treatment	1.57356e-05	0.000436966	Yes			High-density lipoprotein levels (MTAG)	4.47971e-06	0.000124398		Yes
						Alcohol consumption (drinkers vs non-drinkers)	1.64463e-05	0.000454204	Yes			Lysophosphatidylcholine-O_16:1_[M+H]1+/Lysophosphatidylcholine-P_16:0_[M+H]1+ levels	4.52708e-06	0.000125027
						Severe COVID-19 or systemic lupus erythematosus (inverse variance)	1.71528e-05	0.000471143				Fatty acid(20:4)_[M-H]1- levels	4.71985e-06	0.000128941		Yes
						LDL cholesterol levels	1.806e-05	0.00049338				Lysophosphatidylethanolamine_22:4_[M-H]1- levels	4.71985e-06	0.000128941		Yes
						Left atrial total emptying fraction	2.21379e-05	0.000601531	Yes			Diacylglycerol (16:0_20:4) levels	4.94672e-06	0.000134412
						Agouti-related protein levels	2.33521e-05	0.000631131				Neutrophil percentage of white cells	5.06411e-06	0.000134513		Yes
						Cerebrospinal fluid progranulin levels	2.38643e-05	0.000641544				Phosphatidylcholine-O(36:5)_[M+H]1+/Phosphatidylcholine-P(36:4)_[M+H]1+ levels	5.18198e-06	0.000134513
						Major depressive disorder x sex interaction	2.56769e-05	0.00068662		Yes		Diacylglycerol_38:3_[M+H-H2O]1+ levels	5.2926e-06	0.000134513		Yes
						Corneal hysteresis	2.95838e-05	0.000786929				Composite immunoglobulin trait (IgA x IgG/IgM)	5.40217e-06	0.000134513		Yes
						Cholesteryl esters to total lipids ratio in very small VLDL	3.04115e-05	0.000804711				Fatty acid(22:5)_[M-H]1- levels	5.48271e-06	0.000134513
						Triglycerides to total lipids ratio in large LDL	3.09857e-05	0.000815634				Lysophosphatidylethanolamine_18:2_[M-H]1- levels	5.48271e-06	0.000134513
						Impaired insulin sensitivity in response to n-3 PUFA supplementation	3.31095e-05	0.000867022				Lysophosphatidylethanolamine_20:4_[M-H]1- levels	5.48271e-06	0.000134513
						Eosinophil percentage of granulocytes	3.50497e-05	0.000913098				Phosphatidylcholine_36:2_[M+OAc]1-/Phosphatidylserine_40:1_[M-H]1- levels	5.48271e-06	0.000134513
						Diacylglycerol_38:3_[M+H-H2O]1+ levels	3.52392e-05	0.000913328	Yes			Phosphatidylcholine_40:4_[M+H]1+/Phosphatidylethanolamine_43:4_[M+H]1+ levels	5.48271e-06	0.000134513
						Triglycerides to total lipids ratio in very small VLDL	3.69624e-05	0.000953102				Phosphatidylcholine_40:5_[M+H]1+ levels	5.48271e-06	0.000134513
						Cholesteryl esters to total lipids ratio in small HDL	3.7654e-05	0.000966006				Phosphatidylcholine_40:7_[M+H]1+ levels	5.48271e-06	0.000134513
						Cholesterol	3.90712e-05	0.000997302	Yes			Phosphatidylcholine_42:4_[M+OAc]1- levels	5.48271e-06	0.000134513
						White blood cell count (eosinophil)	4.38221e-05	0.00111295		Yes		Phosphatidylcholine-O_38:5_[M+H]1+/Phosphatidylcholine-P_38:4_[M+H]1+ levels	5.48271e-06	0.000134513
						Extracellular matrix protein 1 levels	4.4361e-05	0.001121				Phosphatidylethanolamine_36:2_[M-H]1- levels	5.48271e-06	0.000134513
						Granulocyte percentage of myeloid white cells	4.72731e-05	0.00118313				Phosphatidylethanolamine_39:4_[M-H]1- levels	5.48271e-06	0.000134513
						OTU99_47 (Prevotella) prevalence	4.72878e-05	0.00118313				Phosphatidylethanolamine-O_38:5_[M-H]1-/Phosphatidylethanolamine-P_38:4_[M-H]1- levels	5.48271e-06	0.000134513
						Facial phenotypes (midendocanthion to subnasale)	4.77652e-05	0.00118919				Phosphatidylethanolamine-O_40:5_[M-H]1-/Phosphatidylethanolamine-P_40:4_[M-H]1- levels	5.48271e-06	0.000134513
						High-density lipoprotein levels (MTAG)	5.20932e-05	0.00129058	Yes			Phosphatidylinositol_34:0_[M+H]1+ levels	5.48271e-06	0.000134513
						Gut microbiota relative abundance (unclassified genus belonging to the order Clostridiales)	5.38709e-05	0.00132811				Triacylglycerol_58:10_[M+NH4]1+ levels	5.48271e-06	0.000134513
						Triglycerides to total lipids ratio in medium VLDL	5.55909e-05	0.00136387				Triacylglycerol_58:9_[M+NH4]1+ levels	5.48271e-06	0.000134513
						Hypertrophic cardiomyopathy (sarcomere negative)	5.60298e-05	0.00136799				Phosphatidylcholine_32:0_[M+H]1+/Phosphatidylethanolamine_35:0_[M+H]1+/Phosphatidate_37:1_[M+NH4]1+ levels	5.59535e-06	0.000136613
						Cerotoylcarnitine (C26) levels	6.50334e-05	0.00158019	Yes			Phospholipid levels in very large HDL	5.64114e-06	0.000137069		Yes
						Balding type 1	6.9557e-05	0.00168201	Yes			Alanine aminotransferase levels	5.90292e-06	0.000142743		Yes
						Male puberty timing (early vs. average onset voice breaking)	7.27208e-05	0.00174425				HDL Cholesterol - Triglycerides (HDLC-TG)	5.98281e-06	0.000143986		Yes
						Adverse response to chemotherapy (neutropenia/leucopenia) (paclitaxel + carboplatin)	7.28207e-05	0.00174425				Lysophosphatidylcholine (20:4) [sn2] levels	6.05626e-06	0.000145063
						Osteoarthritis of the hip or knee (with total joint replacement)	7.38831e-05	0.00176135	Yes			Alcohol consumption (drinkers vs non-drinkers)	6.29111e-06	0.000149978		Yes
						Calcium levels	7.7211e-05	0.00183204				Cutaneous malignant melanoma	6.38629e-06	0.000150888
						Ratio of omega-3 fatty acids to total fatty acids	7.85483e-05	0.00185025	Yes			Total lipid levels in very large HDL	6.38902e-06	0.000150888		Yes
						Red vs. brown/black hair color	7.87105e-05	0.00185025	Yes			Free cholesterol levels in VLDL	6.42828e-06	0.00015111
						White matter microstructure (mean diusivities)	8.01685e-05	0.00187579				Phosphatidylcholine-O_40:5_[M+H]1+/Phosphatidylcholine-P_40:4_[M+H]1+ levels	6.78553e-06	0.000158037
						Nonalcoholic fatty liver disease (imputed)	8.43033e-05	0.0019561	Yes			Phosphatidylcholine-O_44:5_[M+H]1+/Phosphatidylcholine-P_44:4_[M+H]1+ levels	6.78553e-06	0.000158037
						Phosphatidylcholine (18:1_20:3) levels	8.44447e-05	0.0019561	Yes			Cardiovascular disease	7.34462e-06	0.000170274
						Appendicular lean mass	8.47617e-05	0.0019561	Yes			Phosphatidylcholine_38:5_[M+H]1+/Phosphatidylethanolamine_41:5_[M+H]1+/Phosphatidate_43:6_[M+NH4]1+ levels	7.72815e-06	0.000178347
						Albumin levels	8.68601e-05	0.00199541		Yes		Verbal learning (visual presentation)	7.81076e-06	0.000179434
						Superior frontal gyrus volume	8.8011e-05	0.00200912				Circulating vasoactive peptide levels	7.8616e-06	0.000179785
						Accelerated lung function decline (FEV1) and worsened/persistent change in fatty liver (pleiotropy)	8.82517e-05	0.00200912				Low density lipoprotein cholesterol levels	7.98699e-06	0.000181615		Yes
						Aspartate aminotransferase platelet ratio index in high alcohol intake	9.19025e-05	0.00208285				Lysophosphatidylcholine (22:5) [sn1] (n3) levels/Lysophosphatidylcholine (22:5) [sn2] (n6) levels	8.0135e-06	0.000181615
						Saturated fatty acid levels	9.24321e-05	0.0020855	Yes			C-reactive protein levels or LDL-cholesterol levels (pleiotropy)	8.29624e-06	0.000187184		Yes
						Male puberty timing (age at voice breaking MTAG)	9.57102e-05	0.00214404				Alanine transaminase levels	8.53558e-06	0.000191728		Yes
						Paclitaxel-induced neuropathy	9.5875e-05	0.00214404				Triglycerides to total lipids ratio in small LDL	9.24528e-06	0.000206751		Yes
						Cirrhosis (alcohol related)	9.7705e-05	0.00217534				Cerebrospinal fluid p-Tau181p:AB1-42 ratio	9.31822e-06	0.000207464
						Type 2 diabetes or prostate cancer (pleiotropy)	9.83307e-05	0.00217966				Plasma anastrozole concentration in anastrozole-treated estrogen receptor positive breast cancer	9.53166e-06	0.000211285
						Complement C4 levels	0.000100276	0.0022085				1-oleoyl-GPC (18:1) levels in elite athletes	9.58585e-06	0.000211559
						Iron status biomarkers (transferrin levels)	0.000100505	0.0022085				Medication use (HMG CoA reductase inhibitors)	1.02351e-05	0.000224906		Yes
						Free cholesterol to total lipids ratio in small HDL	0.000104993	0.00229712				Phosphatidylcholine-O_44:5_[M+OAc]1-/Phosphatidylcholine-P_44:4_[M+OAc]1- levels	1.03037e-05	0.000225431
						Non-HDL cholesterol levels	0.000105925	0.00230753				Sphingomyelin(44:9)_[M+H]1- levels	1.05636e-05	0.000230123
						Free cholesterol to total lipids ratio in medium VLDL	0.000106652	0.00231339				Phosphatidylcholine_40:6_[M+H]1+/Phosphatidylethanolamine_43:6_[M+H]1+ levels	1.08231e-05	0.000234764
						Glioblastoma	0.000109497	0.00236494				Phosphatidylcholine (18:0_20:4) levels	1.18755e-05	0.000256491
						Medication use (salicylic acid and derivatives)	0.000116526	0.00250564				Cystatin C plasma levels	1.24097e-05	0.000266832		Yes
						Alzheimer's disease (onset between ages 58 and 79)	0.000117003	0.00250564				Follistatin levels	1.24599e-05	0.000266832		Yes
						Alanine transaminase levels in high alcohol intake	0.000118823	0.0025317	Yes			Celiac disease	1.26127e-05	0.000268965
						Low high density lipoprotein cholesterol levels	0.000119221	0.0025317				Coronary artery disease	1.29803e-05	0.000274512
						Hazardous alcohol drinking	0.000119967	0.00253687	Yes			Phosphatidylcholine diacyl C34:4 levels	1.29815e-05	0.000274512		Yes
						Medication use (antithrombotic agents)	0.000125851	0.00265021	Yes			Immature fraction of reticulocytes	1.30612e-05	0.000275047		Yes
						Triglyceride levels in medium LDL	0.000127433	0.0026724	Yes			Copine-1 levels	1.33327e-05	0.0002796		Yes
						Cholesteryl ester levels in small HDL	0.000129226	0.0026988	Yes			Hazardous alcohol drinking	1.41927e-05	0.000296404		Yes
						Methyl glucopyranoside (alpha + beta) levels in elite athletes	0.000130578	0.0027158				Alanine transaminase levels in high alcohol intake	1.50547e-05	0.000313113		Yes
						Allergic disease (asthma, hay fever and/or eczema) (multivariate analysis)	0.000132034	0.00273484	Yes			Cholesteryl esters to total lipids ratio in large HDL	1.51194e-05	0.000313171		Yes
						Allergic disease (asthma, hay fever and/or eczema) (age of onset)	0.000133981	0.00276384	Yes			Fasting apolipoprotein B	1.57674e-05	0.000325259		Yes
						Hearing loss	0.000142088	0.00291389				Cholesteryl ester_22:6_[M+NH4]1+ levels	1.61514e-05	0.000331825
						QRS complex (Sokolow-Lyon)	0.000142408	0.00291389				Body mass index in non-asthmatics	1.62652e-05	0.000332812
						Free cholesterol to total lipids ratio in large VLDL	0.000143009	0.00291439	Yes			Ratio of saturated fatty acids to total fatty acids	1.64286e-05	0.000334799
						Alzheimer's disease biomarkers	0.000146123	0.00294354				Phosphatidylcholine (20:0_20:4) levels	1.6578e-05	0.000336488
						Postprandial triglycerides levels in small LDL	0.000146157	0.00294354	Yes			Free cholesterol to total lipids ratio in very large VLDL	1.67464e-05	0.000337399
						Diacylglycerol (18:1_20:3) levels	0.000146616	0.00294354	Yes			Estimated glomerular filtration rate (creatinine)	1.67565e-05	0.000337399
						Metabolic syndrome	0.000146769	0.00294354				Mean corpuscular hemoglobin concentration	1.69574e-05	0.000340089		Yes
						Facial morphology (segment 3)	0.000147838	0.00295325				Acetate levels	1.70553e-05	0.000340702		Yes
						Lumbar spine bone mineral density (trabecular)	0.000149553	0.00297575				Paracentral lobule volume	1.71597e-05	0.000341438
						Right ventricular end diastolic volume	0.000160013	0.0031714				Dual specificity mitogen-activated protein kinase kinase 2 levels	1.75005e-05	0.000346853
						Free cholesterol to total lipids ratio in very small VLDL	0.000164068	0.0032273				Phosphatidylethanolamine (18:0_18:2) levels	1.84537e-05	0.000364317
						Plasminogen activator inhibitor type 1 levels (PAI-1)	0.000164538	0.0032273				Diacylglycerol_38:4_[M+H-H2O]1+ levels	1.8772e-05	0.000367727
						Triglycerides-Blood Pressure (TG-BP)	0.000164749	0.0032273	Yes			Phosphatidylinositol_36:2_[M-H]1- levels	1.8772e-05	0.000367727
						Free cholesterol levels in large VLDL	0.000165653	0.00323248	Yes			Fibrinogen levels or tissue plasminogen activator levels (pleiotropy)	1.99758e-05	0.000389799		Yes
						Airway imaging phenotypes	0.000167508	0.0032561				Apolipoprotein A-I levels	2.01086e-05	0.00039088
						Cerebral white matter volume	0.000170058	0.00329299				Cholesteryl ester (22:5) (n6) levels	2.04571e-05	0.000393389
						Alkenylphosphatidylethanolamine (P-18:1/20:3) (a) levels	0.000171879	0.00331556				Fasting remnant cholesterol	2.04613e-05	0.000393389		Yes
						BMI at 8 years old	0.000177218	0.00340554				HDL cholesterol	2.04712e-05	0.000393389		Yes
						Cholesterol levels in very large VLDL	0.000179216	0.00342491	Yes			Phosphatidylcholine (16:0_20:4) levels	2.10405e-05	0.000399839		Yes
						HDL cholesterol change in response to fenofibrate in statin-treated type 2 diabetes	0.000179581	0.00342491	Yes			Resting metabolic rate	2.10566e-05	0.000399839
						Fasting blood proinsulin levels	0.000208975	0.00397052				Phosphatidylethanolamine-O_34:3_[M-H]1-/Phosphatidylethanolamine-P_34:2_[M-H]1- levels	2.11233e-05	0.000399839
						Serous borderline ovarian cancer	0.000212905	0.00403004				Phosphatidylethanolamine-O_36:5_[M-H]1-/Phosphatidylethanolamine-P_36:4_[M-H]1- levels	2.11233e-05	0.000399839
						Fasting blood glucose	0.000215847	0.00407048				Triglycerides	2.1622e-05	0.000407752
						Asthma onset (childhood vs adult)	0.000226403	0.00425369				Neutrophil-to-lymphocyte ratio	2.27143e-05	0.00042518
						Triglyceride levels x alcohol consumption (drinkers vs non-drinkers) interaction (2df)	0.000227549	0.00425938				Cholesterol	2.27144e-05	0.00042518		Yes
						Central corneal thickness (MTAG)	0.000228536	0.00426206	Yes			Phosphatidylcholine_34:3_[M+H]1+/Phosphatidylethanolamine_37:3_[M+H]1+/Phosphatidate_39:4_[M+NH4]1+ levels	2.28037e-05	0.000425276
						Fasting total fatty acids	0.000229713	0.00426826	Yes			Coronary artery disease or factor VII levels (pleiotropy)	2.34969e-05	0.000436593
						Roast chicken liking	0.000232249	0.00429958				Sum neutrophil eosinophil counts	2.37196e-05	0.000439117		Yes
						Alkenylphosphatidylethanolamine (P-18:0/20:3) (a) levels	0.000235943	0.00435203				Free cholesterol to total lipids ratio in medium LDL	2.40885e-05	0.000444319		Yes
						Esophageal cancer (squamous cell)	0.000239728	0.00440577				Juvenile idiopathic arthritis (oligoarticular or rheumatoid factor-negative polyarticular)	2.60212e-05	0.00047713		Yes
						Emphysema distribution in smoking	0.000242982	0.00444939				Lysophosphatidylcholine_20:4_[M+H]1+ levels	2.60562e-05	0.00047713		Yes
						Phosphatidylcholine diacyl C38:5 levels	0.000252773	0.00461196	Yes			Cholesterol to total lipids ratio in large HDL	2.67502e-05	0.000488071		Yes
						Cholesterol to total lipids ratio in very large VLDL	0.000255928	0.00465273				Postprandial total fatty acids	2.72286e-05	0.000495013		Yes
						Dihexosylceramide (d18:1/22:0) levels	0.000260418	0.0047052	Yes			Response to lurasidone in schizophrenia	2.77485e-05	0.000502655
						Triglyceride levels in very large HDL	0.000260823	0.0047052	Yes			Triglyceride levels in HIV infection	2.90732e-05	0.000524771
						Intercellular adhesion molecule 5 levels	0.000261607	0.0047052				Ratio of omega-3 fatty acids to total fatty acids	3.06002e-05	0.000550367		Yes
						Calpastatin levels	0.000267953	0.00480224				Left atrial total emptying fraction	3.10274e-05	0.000556073		Yes
						Fibrinogen levels or tissue plasminogen activator levels (pleiotropy)	0.000284267	0.00507663	Yes			Allergic disease (asthma, hay fever or eczema)	3.1148e-05	0.000556261		Yes
						Parental longevity (mother's age at death or mother's attained age)	0.000291669	0.00519048				Cholesteryl ester (20:4) levels	3.12883e-05	0.000556799
						Lysophosphatidylcholine_20:4_[M+H]1+ levels	0.000294865	0.00521341	Yes			Serum total protein level	3.16693e-05	0.000560109		Yes
						Fatty acid(20:4)_[M-H]1- levels	0.00029742	0.00521341	Yes			Triglycerides-Blood Pressure (TG-BP)	3.16959e-05	0.000560109		Yes
						Lysophosphatidylethanolamine_22:4_[M-H]1- levels	0.00029742	0.00521341	Yes			Liver enzyme levels (alanine transaminase)	3.18867e-05	0.000561517		Yes
						Brain shape (segment 140)	0.000297892	0.00521341				Fasting cholesterol esters in medium VLDL	3.28604e-05	0.000568756		Yes
						Total lipid levels in large VLDL	0.000298115	0.00521341	Yes			Fasting free cholesterol in small VLDL	3.28604e-05	0.000568756		Yes
						Alanine transaminase levels	0.000306503	0.0053416	Yes			Fasting phospholipid levels in small VLDL	3.28604e-05	0.000568756		Yes
						Ratio of polyunsaturated fatty acids to total fatty acids	0.000313052	0.005437	Yes			Fasting total cholesterol in VLDL	3.28604e-05	0.000568756		Yes
						Corticobasal degeneration	0.000322381	0.00557985				Fasting total lipids in small VLDL	3.28604e-05	0.000568756		Yes
						Free cholesterol to total lipids ratio in medium LDL	0.000330244	0.00569644	Yes			Cholesteryl ester (20:2) levels	3.46841e-05	0.000598271
						Phosphatidylcholine diacyl C36:2 levels	0.000335268	0.00576342				Phosphatidylcholine_34:2_[M+OAc]1-/Phosphatidylserine_38:1_[M-H]1- levels	3.79181e-05	0.000651831
						Dihexosylceramide (d18:1/24:0) levels	0.000343462	0.00588427	Yes			Free cholesterol levels in small LDL	3.81607e-05	0.000653777
						Phosphatidylcholine_36:3_[M+H]1+/Phosphatidylethanolamine_39:3_[M+H]1+/Phosphatidate_41:4_[M+NH4]1+ levels	0.000346561	0.00589736	Yes			Lung function (FEV1) and waist to hip ratio adjusted for BMI	3.87413e-05	0.000661482
						Phosphatidylethanolamine_38:3_[M-H]1- levels	0.000346561	0.00589736	Yes			Hypertriglyceridemia	3.9803e-05	0.00067732		Yes
						Gamma glutamyl transferase levels in excessive alcohol consumption	0.000353223	0.00599057				Free cholesterol to total lipids ratio in IDL	4.13588e-05	0.000701435		Yes
						Total Alkyldiacylglycerol levels	0.000365295	0.00617458				Descending aorta maximum area	4.43761e-05	0.00075009
						Spelling	0.0003752	0.00632088	Yes			Estimated glomerular filtration rate	4.90945e-05	0.000827079
						Phosphatidylcholine levels	0.000380301	0.00638552	Yes			Ratio of omega-6 fatty acids to omega-3 fatty acids	4.99407e-05	0.00083854		Yes
						Cholesteryl esters to total lipids ratio in very large HDL	0.000401852	0.00671651				Nonsyndromic cleft lip with or without cleft palate	5.02229e-05	0.000840484
						Hypertriglyceridemia	0.000403242	0.00671651	Yes			Triacylglyceride levels	5.2123e-05	0.000869406		Yes
						Creatinine levels	0.000405126	0.00671651	Yes			Total lipid levels in chylomicrons and extremely large VLDL	5.27589e-05	0.000877117
						Serum albumin levels	0.00040533	0.00671651				Hay fever and/or eczema	5.33539e-05	0.0008841		Yes
						Cholesterol to total lipids ratio in small VLDL	0.000428372	0.00707514				Lysophosphatidylcholine (20:2) [sn2] levels	5.43472e-05	0.000897617
						Non-glioblastoma glioma	0.000437908	0.00720908				Prostate cancer (advanced)	5.52386e-05	0.000909368		Yes
						IDP dMRI TBSS ICVF Retrolenticular part of internal capsule L	0.000448507	0.0073451				Phospholipids to total lipids ratio in chylomicrons and extremely large VLDL	5.59701e-05	0.000918418
						melanoma-derived growth regulatory protein levels	0.000449077	0.0073451				Dehydrocholesteryl ester (20:4) levels	5.78344e-05	0.000945939
						Triglyceride levels in HDL	0.000464426	0.00757165	Yes			Facial morphology (factor 3, length of philtrum)	6.15946e-05	0.00100419
						N-acetyl-1-methylhistidine levels in elite athletes	0.000470088	0.00761591				Direct bilirubin levels	6.2479e-05	0.00101533		Yes
						Medication use (HMG CoA reductase inhibitors)	0.000470155	0.00761591	Yes			Sex hormone-binding globulin levels	6.40931e-05	0.00103823	Yes	Yes
						Fibrosis-4 index in high alcohol intake	0.000472872	0.00763545				Phospholipid levels in small LDL	6.56707e-05	0.00106038
						Thyroid peroxidase antibody levels	0.000490714	0.0078983				Left ventricular mass to end-diastolic volume ratio	6.61081e-05	0.00106405		Yes
						Diacylglycerol (18:1_20:4) levels	0.000493001	0.00790992	Yes			Phosphatidylcholine-O_36:4_[M+H]1+/Phosphatidylcholine-P_36:3_[M+H]1+ levels	7.44101e-05	0.00119387
						Triglyceride levels in IDL	0.00053142	0.00849935				Ratio of polyunsaturated fatty acids to monounsaturated fatty acids	7.81548e-05	0.00124998
						Triglyceride levels in LDL	0.000535818	0.00854266				Fasting total cholesterol in small VLDL	7.89281e-05	0.00125837		Yes
						Free cholesterol to total lipids ratio in IDL	0.000538711	0.00856178	Yes			Triglyceride levels in chylomicrons and extremely large VLDL	7.92328e-05	0.00125925
						Left ventricular mass to end-diastolic volume ratio	0.000543743	0.00858777	Yes			Free cholesterol to total lipids ratio in large VLDL	7.99457e-05	0.0012666		Yes
						Major depressive disorder (probable)	0.000543946	0.00858777				Phospholipid levels in large LDL	8.30643e-05	0.0013119
						Triglyceride levels in small LDL	0.000545444	0.00858777	Yes			Phospholipids to total lipids ratio in large VLDL	8.53108e-05	0.00134318		Yes
						LDL cholesterol levels x long total sleep time interaction (2df test)	0.000549963	0.00863202				Psoriasis or type 2 diabetes (trans-disease meta-analysis)(opposite effect)	8.60049e-05	0.0013499
						Ceramide levels (C24:0)	0.000555073	0.00868526	Yes			Cholesteryl esters to total lipids ratio in medium VLDL	8.76388e-05	0.00137129		Yes
						Addison's disease	0.000557074	0.00868967				Phospholipids to total lipids ratio in medium LDL	8.81446e-05	0.00137495
						Neonatal cytokine/chemokine levels (fetal genetic effect)	0.000562764	0.00870037				Fibrinogen levels or factor VII levels (pleiotropy)	8.84628e-05	0.00137566
						Waist-to-hip ratio adjusted for BMI	0.00056308	0.00870037	Yes			AFP levels	8.92764e-05	0.00138406		Yes
						Anticoagulant levels	0.000564558	0.00870037				Aspartate aminotransferase levels in low dose methotrexate treatment	9.07891e-05	0.00140321		Yes
						Red blood cell traits	0.000564646	0.00870037				Triglyceride levels in medium HDL	9.16543e-05	0.00140955		Yes
						Alanine levels	0.000581302	0.00891846				Bone fracture in osteoporosis	9.17575e-05	0.00140955
						Cardiometabolic and hematological traits	0.000582329	0.00891846				Weight loss in chronic obstructive pulmonary disease	9.21117e-05	0.0014107
						Triacylglycerol_56:6_[M+NH4]1+ levels	0.00059344	0.00906117	Yes			Phosphatidylcholine (17:0_20:4) levels	9.27335e-05	0.00141594
						Crohn's disease-related phenotypes	0.000600647	0.00914359		Yes		Macrophage inflammatory protein 1b levels	9.47733e-05	0.00144272		Yes
						Celiac disease or Rheumatoid arthritis	0.000612818	0.00927779				Germline telomere length in neuroblastoma	9.56045e-05	0.00144737
						Postprandial cholesterol esters in small VLDL	0.000613134	0.00927779				Ascending thoracic aortic diameter	9.56513e-05	0.00144737
						Soluble interleukin-2 receptor subunit alpha	0.000616922	0.00930723				Phosphatidylethanolamine-ether levels	0.000103409	0.00156009
						Phosphatidylcholine (38:5) (b) levels	0.000641654	0.00965155	Yes			Tyrosine levels	0.000104087	0.00156565
						Phosphatidylcholine (16:0_20:4) levels	0.000643778	0.00965476	Yes			Potassium levels	0.00010596	0.00158889
						C-reactive protein levels or triglyceride levels (pleiotropy)	0.00064836	0.00967769				Coagulation factor Xa levels	0.000106262	0.00158889
						Phospholipids to total lipids ratio in large VLDL	0.000649137	0.00967769	Yes			C-X-C motif chemokine 6 level in Chronic kidney disease with hypertension and no diabetes (3495_15)	0.000109057	0.00162588
						Phosphatidylcholine_34:2_[M+H]1+/Phosphatidylethanolamine_37:2_[M+H]1+/Phosphatidate_39:3_[M+NH4]1+ levels	0.00065529	0.00974069	Yes			Myristoyl dihydrosphingomyelin (d18:0/14:0) levels in elite athletes	0.000110653	0.00164483
						Phospholipid levels in very large VLDL	0.000669093	0.00991671				Phosphatidylcholine (18:1_20:3) levels	0.000113068	0.00167346		Yes
												Fatty acid(20:3)_[M-H]1- levels	0.000113242	0.00167346
												Ceramide levels (C24:0)	0.000116471	0.00171617		Yes
												Triglyceride levels in very large HDL	0.000118198	0.00173655		Yes
												Whole-brain volume (12 month visit)(adjusted for APOE e4 dosage)	0.000121634	0.00178185
												Free cholesterol to total lipids ratio in very large HDL	0.000125089	0.00180265
												Cholesteryl ester levels in large LDL	0.000125121	0.00180265
												Non-lobar intracerebral hemorrhage (MTAG)	0.000125272	0.00180265		Yes
												Total cholines levels	0.000126095	0.00180265
												Macrophage inflammatory protein 1a levels	0.000126151	0.00180265
												Serum levels of protein APOL1	0.000126184	0.00180265
												Phosphatidylcholine(33:2)_[M+H]1+/Phosphatidylethanolamine(36:2)_[M+H]1+/Phosphatidate(38:3)_[M+NH4]1+ levels	0.000126978	0.00180265
												Phosphatidylcholine(33:3)_[M+H]1+/Phosphatidylethanolamine(36:3)_[M+H]1+/Phosphatidate(38:4)_[M+NH4]1+ levels	0.000126978	0.00180265
												Phosphatidylcholine(35:4)_[M+H]1+/Phosphatidylethanolamine(38:4)_[M+H]1+/Phosphatidate(40:5)_[M+NH4]1+ levels	0.000126978	0.00180265
												Phosphatidylethanolamine(34:2)_[M+H]1+ levels	0.000126978	0.00180265
												Phosphatidylethanolamine(38:5)_[M-H]1- levels	0.000126978	0.00180265
												Free cholesterol levels in large VLDL	0.000130315	0.00184485		Yes
												Phosphatidylinositol_34:2_[M-H]1- levels	0.000132385	0.00186371
												Phosphatidylinositol_38:4_[M-H]1- levels	0.000132385	0.00186371
												Alkylphosphatidylcholine (O-16:0/20:4) levels	0.000136486	0.00190027
												Cholesteryl ester (22:4) levels	0.000136486	0.00190027
												Phosphatidylcholine (16:0_18:3) (a) levels	0.000136486	0.00190027
												Phosphatidylcholine (38:5) (a) levels	0.000136486	0.00190027
												Phospholipid levels in small VLDL	0.000140808	0.00195037
												Central corneal thickness (MTAG)	0.000140856	0.00195037		Yes
												SAPHO syndrome	0.000142521	0.00196804
												Marginal zone lymphoma or multiple sclerosis	0.000144649	0.00199198
												Vaginal microbiome MetaCyc pathway (GLYOXYLATE-BYPASS|glyoxylate cycle)	0.000145412	0.00199705
												1-dihomo-linolenoyl-GPE (20:3n3 or 6) levels	0.000146266	0.00200333
												Serum glutamic-oxaloacetic transaminase levels	0.00014677	0.0020048		Yes
												Appendicular lean mass	0.00015354	0.00209161		Yes
												Phospholipid levels in LDL	0.000156249	0.00212281
												Phosphatidylethanolamine levels	0.000156716	0.00212326
												Ratio of polyunsaturated fatty acids to total fatty acids	0.000157123	0.00212326		Yes
												Linoleic acid levels	0.000159593	0.00215089
												Cholesterol levels in small VLDL	0.000161024	0.0021644
												Free cholesterol levels in medium VLDL	0.000163836	0.00219636
												Phosphatidylethanolamine_40:6_[M-H]1- levels	0.000165003	0.00220559
												Serum levels of protein NCMAP	0.000165398	0.00220559
												Concentration of large HDL particles	0.000169411	0.00225316
												Protein Z-dependent protease inhibitor levels	0.000171992	0.00227182
												Total lipid levels in LDL	0.000171997	0.00227182
												Ceramide (d18:2/24:1, d18:1/24:2) levels in elite athletes	0.000172162	0.00227182
												Heart failure (multivariate analysis)	0.000173133	0.00227868		Yes
												Cholesterol to total lipids ratio in large LDL	0.000177476	0.00232977		Yes
												Optic nerve measurement (cup area)	0.000179421	0.00234921
												Fasting cholesterol esters in small VLDL	0.000180006	0.00235077		Yes
												Amyotrophic lateral sclerosis	0.000184227	0.00239565		Yes
												Nonsyndromic cleft lip with cleft palate	0.000184494	0.00239565
												Plasma cadmium levels	0.000185296	0.00239565
												Phosphatidylcholine (15:0_20:4) levels	0.000185338	0.00239565
												Phospholipid levels in medium VLDL	0.000185963	0.0023975
												Trihexosylcermide (d18:1/16:0) levels	0.00018643	0.0023975
												Phosphatidylethanolamine (15-MHDA_18:2) levels	0.00019738	0.00253188
												Emphysema annual change measurement in smokers (percent low attenuation area)	0.000203082	0.00259843
												Phosphatidylcholine (16:1_20:4) levels	0.000204402	0.0026087
												Mosaic loss of chromosome Y (Y chromosome dosage)	0.000207825	0.00264572
												Phosphatidylglycerol (36:2) levels	0.00021597	0.00274249
												Free cholesterol levels in large HDL	0.000218807	0.00276727
												Right ventricular ejection fraction	0.000219033	0.00276727
												Ulcerative colitis	0.000219735	0.00276727
												Saturated fatty acid levels	0.000220111	0.00276727		Yes
												Alkenylphosphatidylethanolamine (P-16:0/18:2) levels	0.000226323	0.00283831
												Nonalcoholic fatty liver disease (imputed)	0.000228917	0.00286373		Yes
												Dihexosylceramide (d18:1/22:0) levels	0.000231734	0.00289181		Yes
												Average diameter for HDL particles	0.000233452	0.00290607
												Phosphatidylethanolamine (16:0_18:2) levels	0.000235897	0.00292929
												Total lipid levels in large LDL	0.000237745	0.00294501
												Sulfatide (d18:1/24:1) levels	0.000240092	0.00296681
												White blood cell count (monocyte)	0.000242007	0.00297593
												Homoarginine levels in elite athletes	0.000242008	0.00297593
												Lysophosphatidylethanolamine (18:2) [sn1] levels	0.000246622	0.00302531
												Phosphatidylinositol(38:4)_[M-H]1- levels	0.000248548	0.00304155
												Microalbuminuria	0.000251338	0.00306827
												IDP dMRI ProbtrackX ICVF ilf r	0.000259678	0.00316244
												Osteoarthritis of the hip or knee (with total joint replacement)	0.00026085	0.00316908		Yes
												Concentration of chylomicrons and extremely large VLDL particles	0.000265497	0.0032178
												Concentration of very large HDL particles	0.000268118	0.00324179
												Phosphatidylcholine diacyl C32:0 levels	0.000269826	0.00325466
												Phosphatidylethanolamine (18:0_20:3) (a) levels	0.000271055	0.00326169
												HDL cholesterol change in response to fenofibrate in statin-treated type 2 diabetes	0.000272161	0.00326722		Yes
												OTU97_4 (Alistipes) prevalence	0.000273122	0.00326779
												Response to serotonin reuptake inhibitors in major depressive disorder (plasma drug and metabolite levels)	0.000273672	0.00326779
												Alkenylphosphatidylcholine (P-20:0/20:4) levels	0.000274147	0.00326779
												Dihexosylceramide (d18:1/24:0) levels	0.000277173	0.00327836		Yes
												Crohn's disease vs rheumatoid arthritis (ordinary least squares (OLS))	0.000277496	0.00327836
												Triglyceride levels in medium LDL	0.000279119	0.00327836		Yes
												Phosphatidylcholine(36:3)_[M+H]1+/Phosphatidylethanolamine(39:3)_[M+H]1+/Phosphatidate(41:4)_[M+NH4]1+ levels	0.000279575	0.00327836
												Phosphatidylcholine(38:2)_[M+H]1+/Phosphatidylethanolamine(41:2)_[M+H]1+ levels	0.000279575	0.00327836
												Phosphatidylcholine(38:3)_[M+H]1+/Phosphatidylethanolamine(41:3)_[M+H]1+/Phosphatidate(43:4)_[M+NH4]1+ levels	0.000279575	0.00327836
												Phosphatidylcholine(38:3)_[M+OAc]1-/Phosphatidylserine(42:2)_[M-H]1- levels	0.000279575	0.00327836
												Descending aorta maximum area (MTAG)	0.00028565	0.00334184
												Medication use (antithrombotic agents)	0.00030241	0.00352974		Yes
												Total lipid levels in VLDL	0.000311062	0.00362236
												Alanine aminotransferase levels in excessive alcohol consumption	0.000315391	0.00366257
												Coagulation Factor VII levels	0.000316463	0.00366257
												Fasting total fatty acids	0.000316689	0.00366257		Yes
												Hair shape	0.000322396	0.00372006
												Principal component-derived dietary pattern 19	0.000330585	0.00380587
												Lactosyl-N-behenoyl-sphingosine (d18:1/22:0) levels in elite athletes	0.000332063	0.00380816
												Triglyceride levels in HDL	0.000332291	0.00380816		Yes
												Cholesterol to total lipids ratio in medium HDL	0.000338959	0.00387579		Yes
												Cholesterol levels in medium VLDL	0.000342136	0.00390329
												Trypanosoma cruzi infection	0.000343452	0.00390948
												C-reactive protein levels (MTAG)	0.000346609	0.00393654		Yes
												Hyperlipidemia	0.000350287	0.00396305
												Triglycerides x physical activity interaction (2df test)	0.000350512	0.00396305
												Sex hormone-binding globulin levels adjusted for BMI	0.000353721	0.00399041	Yes	Yes
												Triglycerides to total lipids ratio in very large VLDL	0.000358222	0.00402757
												Circulating docosahexaenoic acid levels	0.000358608	0.00402757
												Diverticular disease	0.000371679	0.00416225
												Cholesterol levels in very large VLDL	0.000372247	0.00416225		Yes
												Total lipid levels in large VLDL	0.000374059	0.00417328		Yes
												Lignoceroylcarnitine (C24) levels	0.000377022	0.00419707
												Sum basophil neutrophil counts	0.000382358	0.00424712		Yes
												Cholesterol levels in small LDL	0.000386719	0.00428614
												Depression and alcohol dependence	0.00040197	0.00444542
												Venous thromboembolism or fibrinogen levels (pleiotropy)	0.000406288	0.00445835
												Fasting cholesterol esters in very large HDL	0.000409206	0.00445835
												Postprandial cholesterol esters in very large HDL	0.000409206	0.00445835
												Postprandial free cholesterol in very large HDL	0.000409206	0.00445835
												Postprandial total cholesterol in very large HDL	0.000409206	0.00445835
												Cholesteryl ester_18:2_[M+NH4]1+ levels	0.000409931	0.00445835
												Nevus count	0.000410149	0.00445835
												Sphingomyeline C16:1 levels	0.000410197	0.00445835
												Cholesteryl ester levels in small HDL	0.000411792	0.00446609		Yes
												Blood glucose levels	0.000415737	0.00449922		Yes
												Phospholipid levels in large HDL	0.00042887	0.00463143
												Cholesterol levels in large LDL	0.000430979	0.00464428
												Fibrinogen levels or factor VII levels or factor XI levels or tissue plasminogen activator levels (pleiotropy)	0.00044273	0.00475928
												Principal component-derived dietary pattern 20	0.000443534	0.00475928
												Total lipid levels in small LDL	0.00045853	0.00489359
												Cholesteryl ester levels in small LDL	0.00045875	0.00489359
												HbA1c or polycystic ovary syndrome (pleiotropy)	0.000458956	0.00489359
												Abdominal aortic aneurysm	0.000464973	0.00494732
												Cholesteryl ester(20:5)_[M+NH4]1+ levels	0.000470343	0.00498346
												Triacylglycerol(56:4)_[M+NH4]1+ levels	0.000470343	0.00498346
												Descending aorta distensibility (MTAG)	0.000472373	0.00499451
												Colon cancer	0.000480277	0.00506747
												Serum metabolite ratios in chronic kidney disease	0.000500777	0.00527277
												Concentration of small LDL particles	0.000502945	0.00528458
												Lung function (FEV1) and waist circumference adjusted for BMI	0.000505812	0.00530368
												Triglyceride levels (MTAG)	0.000507665	0.00531209		Yes
												Inflammatory bowel disease (early onset)	0.000509895	0.0053244
												Free cholesterol levels in medium LDL	0.000515356	0.00537033
												Ulcerative colitis x smoking status (never vs current smoking) interaction	0.000517474	0.0053813
												Sphingomyelin levels	0.000519532	0.00539162
												Corneal endothelial cell size variation coefficient	0.000526932	0.0054572
												Adult onset asthma and/or waist-to-hip ratio adjusted for BMI	0.000537145	0.0055516
												End-stage kidney disease	0.000538513	0.00555437
												Phosphoglycerides levels	0.000546717	0.00562752
												Myocardial infarction	0.000553114	0.00568025
												Interleukin-6 receptor subunit alpha levels	0.000554088	0.00568025
												Nervonoylcarnitine (C24:1) levels	0.000559044	0.00571945
												LDL cholesterol levels x short total sleep time interaction (2df test)	0.000569491	0.00581456
												Phosphatidylethanolamine (18:1_22:6) (a) levels	0.000579666	0.00589463
												Total Phosphatidylethanolamine levels	0.000579666	0.00589463
												Free cholesterol levels in chylomicrons and extremely large VLDL	0.000585157	0.00593853
												Triacylglycerol_56:4_[M+NH4]1+ levels	0.000615017	0.00622905
												Cholesteryl ester levels in LDL	0.00063003	0.00636834
												Phosphatidylcholine (15-MHDA_18:2) levels	0.000643079	0.00648726
												End-stage knee osteoarthritis	0.000652164	0.00656581
												Sphingomyelin_34:2_[M+H]1+ levels	0.000669113	0.00672306
												Triglycerides to total lipids ratio in small VLDL	0.000712407	0.00714386		Yes
												Cholesteryl ester levels in small VLDL	0.000723871	0.00724444
												VLDL cholesterol levels	0.000741197	0.00740318
												Bullous pemphigoid	0.000751681	0.00749309
												Cholesterol to total lipids ratio in small LDL	0.000769361	0.00765423
												Phosphatidylcholine (18:1_18:2) levels	0.000796803	0.00791167
												Phosphatidylcholine (16:1_18:2) levels	0.000799307	0.00792097
												Lymphocyte percentage of white cells	0.000810802	0.00801816		Yes
												Lysophosphatidylcholine (20:2) [sn1] levels	0.000813269	0.00801816
												Lysophosphatidylethanolamine (18:2) [sn2] levels	0.000814707	0.00801816
												Cholesteryl ester(16:0)_[M+NH4]1+ levels	0.000819542	0.00801816
												Phosphatidylcholine(32:0)_[M+H]1+/Phosphatidylethanolamine(35:0)_[M+H]1+/Phosphatidate(37:1)_[M+NH4]1+ levels	0.000819542	0.00801816
												Triacylglycerol(54:3)_[M+NH4]1+ levels	0.000819542	0.00801816
												Ascending aorta maximum area	0.000820219	0.00801816
												Follicular lymphoma	0.000849041	0.00828388
												Fasting total cholesterol in very large HDL	0.000851599	0.00828483
												Carotid intima media thickness (mean-maximum)	0.000852416	0.00828483
												Postprandial total cholesterol in HDL3	0.00085497	0.00829371
												Varicose veins	0.000873663	0.0084588
												Total Lysophosphatidylethanolamine levels	0.000875857	0.00846382
												Concentration of very small VLDL particles	0.000898133	0.00866253
												Serum uromodulin levels (aptamer-based assay)	0.000908128	0.00874224
												Ascending aorta minimum area	0.000916556	0.0088066
												&beta;2-Glycoprotein I (&beta;2-GPI) plasma levels	0.000919214	0.00881539
												Triglyceride levels in large VLDL	0.000937244	0.00896652
												Coronary artery disease or plasminogen activator inhibitor 1 levels (pleiotropy)	0.000938522	0.00896652
												Triglyceride levels in small LDL	0.000947401	0.00903427		Yes
												Insomnia in migraine with aura	0.000955807	0.00909727
												Lipid traits	0.000964287	0.00916072
												Clinical LDL cholesterol levels	0.00096688	0.00916813
												Cholesterol to total lipids ratio in medium VLDL	0.000977037	0.00924502		Yes
												Long QT syndrome	0.000978648	0.00924502
												Free cholesterol levels in small VLDL	0.000988332	0.00931909
												Intercellular adhesion molecule 1 levels	0.00104342	0.00982023
												Coronary artery disease or tissue plasminogen activator levels (pleiotropy)	0.00105581	0.00991607
												Caudate volume change rate x age interaction (2df)	0.00105753	0.00991607
												Concentration of VLDL particles	0.00105994	0.00992023
												Ascending aorta distensibility (MTAG)	0.00106711	0.00996886
